# Supplementary material for: EnsembleAge: enhancing epigenetic age assessment with a multi-clock framework
Source: GeroScience. 2025 Aug 6;48(2):2873–86. doi: 10.1007/s11357-025-01808-1 (PMC12972178; doi:10.1007/s11357-025-01808-1)
Supplement: Supplementary file 1 — Supplementary Material (XLSX 8.48 MB) [file 11357_2025_1808_MOESM1_ESM.xlsx]

## Sheet: Table S1. Public Data
MethylGauge Datasets	Experiments
GSE223748	Air pollution, Several Genetic perturbations, GHRKO, HTT mice, CR, High Fat Diet, Sleep Disruption
GSE224447, GSE224352	Parabiosis
GSE224140	Progeria models
GSE223943	Snell Dwarf mice
GSE190665	Partial Reprogramming
GSE198652	Exercise

## Sheet: Table S2. Ensemble.Dynamic 
CGid	1.Overall.AgeTransformed	2.Overall.AgeTransformed	3.Overall.AgeTransformed	4.Overall	5.Overall	6.Overall.AgeTransformed	7.Overall.AgeTransformed	8.Overall_Stress	9.Overall_Rejuvenation	10.Healthy_Diets.AgeTransformed	11.HighFat_Diet	12.HighFat_Diet	13.Rapamycin.AgeTransformed	14.External_stress.AgeTransformed	15.Exercise.AgeTransformed	16.Sleep_Disruption	17.Sleep_Disruption	18.Bone_Marrow_Transplant.AgeTransformed	19.Parabiosis.AgeTransformed	20.Bmal1.KO:Blood	20.Bmal1.KO:Liver	20.Bmal1.KO:Heart	20.Bmal1.KO:Kidney	20.Bmal1.KO:Muscle	20.Bmal1.KO:Cortex	20.Bmal1.KO:Striatum	20.Bmal1.KO:Cerebellum	20.Bmal1.KO:Brain	20.Bmal1.KO:Fibroblast	20.Bmal1.KO:Tail	21.Others.AgeTransformed	22.Others	23.Others	24.Others.AgeTransformed	25.Others	26.Others	27.Others	28.Others	29.Others	30.Others	31.Mortality	32.Huntington_disease.AgeTransformed	33.ERCC1_progeria	34.LAKI_progeria.AgeTransformed	35.Other_progeria	36.POLG_progeria.AgeTransformed	37.Lmna_progeria.AgeTransformed	38.Growth_Hormone.AgeTransformed	39.Reprogramming.AgeTransformed
Intercept	-2.94351	-2.25833	-0.946946	10.4354	9.24099	9.00059	11.6231	5.80161	0.333619	-5.92853	8.11188	1.03816	9.70257	-3.24635	-7.14903	7.09469	-0.736668	0.0540878	9.19516	5.38209	1.39292	11.667	0.772567	-0.572227	-7.76903	-4.20924	-7.55806	-6.41089	-18.0276	4.23361	-6.09037	-1.02005	-1.01417	-2.35202	1.94195	1.94195	-1.67413	1.22218	0.161459	8.23409	-2.82491	6.11092	2.49665	-19.3114	5.88293	-14.3634	-7.10528	5.61707	-5.02721
cg00000165	0	0	0	0	0	0	0	0	0	0	0	0	0	0	0	0	0	0	0	0	0	0	0	0	0	0	0	0	0	0	0	0	0	0	0	0	0	0	0	0	0	0	0	0	0	0	0	0	0
cg00001209	0	0	0	0.00239332	0.00167301	0.00320555	0	0	-0.000819679	0	0	0	0.00750082	0	0	0	0	0	0	0	0	0	0	0	0	0	0	0	0	0	0	0	0	0	0	0	0	0	0	0.027473	0	0	0	0	0	0	0	0.00276658	0
cg00001364	0	0	0	0.00662982	0.0041272	0.00454553	0	0	0	0	0	0	0.00748866	0	0	0	0	0	0.00707956	0	0	0	0	0	0	0	0	0	0	0	0	0	0	0	0	0	0	0	0	0	0	0	0	0	0	0	0.128403	0	0
cg00001582	0	0	0	0	-0.0680876	-0.178824	0	0	0	0	0	0	-0.400397	0	0	0	0	0	-0.152726	0	0	0	0	0	0	0	0	0	0	0	0	0	0	0	0	0	0	0	0	0	0	0	0	0	0	0	0	0	0
cg00002920	0	0	0	0.00152524	0.00096372	0.00136917	0	0	0	0	0	0	0	0	0	0	0	0	0.00181794	0	0	0	0	0	0	0	0	0	0	0	0	0	0	0	0	0	0	0	0	0	0	0	0	0	0	0	0	0.000754281	0
cg00003994	0	0	0	0	-0.182761	-0.210376	0	0	0	0	0	0	-0.503808	0	0	0	0	0	-0.31668	0	0	0	0	0	0	0	0	0	0	0	0	0	0	0	0	0	0	0	0	0	0	0	0	0	0	0	0	-0.395629	0
cg00004555	0	0	0	0.0157459	0.00606376	0.0222033	0	0	0	0	0	0	0.0315328	0	0	0	0	0	0.00778729	0	0	0	0	0	0	0	0	0	0	0	0	0	0	0	0	0	0	0	0	0	0	0	0	0	0	0	0	0.0164734	0
cg00005112	0	0	0	-0.00199994	-0.000859977	-0.00162439	0	0	0	0	0	0	-0.0020824	0	0	0	0	0	-0.00178293	-0.00239775	0.0553891	0.0497344	0.0596365	0.00710071	-0.106753	-0.172107	0.0552227	-0.0556646	-0.0156392	-0.0154328	0	0	0	0	0	0	0	0	0	0	0	0	0	0	0	0	0	-0.00301408	0
cg00005271	0	0	0	0	-0.00720273	-0.00952868	0	0	0	0	0	0	-0.0229089	0	0	0	0	-0.102495	-0.0147293	0	0	0	0	0	0	0	0	0	0	0	0	0	0	0	0	0	0	0	0	0	0	0	0	0	0	0	0	-0.014868	0
cg00006213	0	0	0	0.0726151	0.0454605	0.0785103	0	0	0	0	0	0	0	0	0.740926	0	0	0	0.077316	0	0	0	0	0	0	0	0	0	0	0	0	0	0	0	0	0	0	0	0	0	0	0	0	0	0	0	0	0.0739289	0.171967
cg00008998	0	0	0	0	0	0	0	0	0	0	0	0	0	0	0	0	0	0	0	0	0	0	0	0	0	0	0	0	0	0	0	0	0	0	0	0	0	0	0	0	0	0	0	0	0	0	0	0	0
cg00009248	0	0	0	0.011603	0.00173748	0.0189839	-0.234581	0	-0.0301998	0	0	0	0	0	0	0	0	0	0	0	0	0	0	0	0	0	0	0	0	0	0	0	0	0	0	0	0	0	0	0	0	0	0	0	0	0	0	0	0
cg00009319	0	0	0	0	0	0	0	0	0	0	0	0	0	0	0	0	0	0	0	0	0	0	0	0	0	0	0	0	0	0	0	0	0	0	0	0	0	0	0	0	0	0	0	0	0	0	0	0	0
cg00010445	0	0	0	0	0.0307812	0	0	0	0	0	0	0	0	0	0	0	0	0	0	0	0	0	0	0	0	0	0	0	0	0	0	0	0	0	0	0	0	0	0	0	0	0	0	0	0	0	0	0	0
cg00010903	0	0	0	0	0	0	0	0	0	0	0	0	0	0	0	0	0	0	0	0	0	0	0	0	0	0	0	0	0	0	0	0	0	0	0	0	0	0	0	0	0	0	0	0	0	0	0	0	0
cg00010926	0	0	0	0.0280456	0.0172279	-0.010027	0	0	0.0287372	0	0	0	0	0	0	0	0	0	0	0	0	0	0	0	0	0	0	0	0	0	0	0	0	0	0	0	0	0	0	0	0.304257	0	0	0.138651	0	0	0	0	0
cg00010977	0	0	0	-0.0290777	-0.0185227	-0.0441145	0	0	-0.0313023	0	0	0	0	0	0	0	0	0	0	0	0	0	0	0	0	0	0	0	0	0	0	0	0	0	0	0	0	0	0	0	0	0	0	0	0	0	0	-0.0458091	0
cg00012521	0	0	0	-0.0491524	-0.0274743	0	0	0	0	0	0	0	0	0	0	0	0	0	0	0	0	0	0	0	0	0	0	0	0	0	0	0	0	0	0	0	0	0	0	0	0	0	0	0	0	0	0	0	0
cg00012879	0	0	0	0	0	0	0	0	0	0	0	0	0	0	0	0	0	0	0	0	0	0	0	0	0	0	0	0	0	0	0	0	0	0	0	0	0	0	0	0	0	0	0	0	0	0	0	0	0
cg00013189	0	0	0	0.0605026	0.0551772	0.182604	0	0	0	0	0	0	0	0	0	0	0	0	0	0	0	0	0	0	0	0	0	0	0	0	0	0	0	0	0	0	0	0	0.0689689	0	0	0	0	0	0	0	0	0	0
cg00013247	0	0	0	-0.000789455	-0.000472326	0	0	0	0	0	0	0	0	0	0	0	0	0	0	0	0	0	0	0	0	0	0	0	0	0	0	0	0	0	0	0	0	0	0	0	0	0	0	0	0	0	0	0	0
cg00014011	0	0	0	0	0.00530383	0.00657142	0.043853	0	0.00849318	0	0	0	0	0	0	0	0	0.110826	0	0	0	0	0	0	0	0	0	0	0	0	0	0	0	0	0	0	0	0	0	-0.048782	0	0	0	0	0	0	0	0	0
cg00015001	0	0	0	0.00705542	0.0216423	0	0	0	0	0	0	0	0	0	0	0	0	0	0.0161666	0	0	0	0	0	0	0	0	0	0	0	0	0	0	0.734829	0	0	0	0	0	0	0	0	0	0	0	0	0	-0.0313059	0
cg00015319	0	0	0	0.0209402	0.0116254	0.0218917	0	0	0	0	0	0	0	0	0	0	0	0	0.0212095	0	0	0	0	0	0	0	0	0	0	0	0	0	0	0	0	0	0	0	0	0	0	0	0	0	0	0	0	0	0
cg00016215	0	0	0	0.02137	0.0126859	0.0238141	0	0	0	0	0	0	0	0	0	0	0	0	0.0236194	0	0	0	0	0	0	0	0	0	0	0	0	0	0	0	0	0	0	0	0	0.0521168	0	0	0	0	0	0	0	0	0
cg00017571	0	0	0	0.0209185	0.0135614	0.0253354	0	0	0	0	0	0	0.0404344	0	0	0	0	0	0.0250157	0	0	0	0	0	0	0	0	0	0	0	0	0	0	0	0	0	0	0	0	0	0	0	0	0	0	0	0	0.0294984	0
cg00017737	0	0	0	0.0144771	0.00314762	0	0	0	0	0	0	0	0	0	0	0	0	0	0	0	0	0	0	0	0	0	0	0	0	0	0	0	0	0	0	0	0	0	0	0	0	0	0	0	0	0	0	0.00265013	0
cg00017842	0	0	0	0	0	0	0	0	0	0	0	0	0	0	0	0	0	0	0	0	0	0	0	0	0	0	0	0	0	0	0	0	0	0	0	0	0	0	0	0	0	0	0	0	0	0	0	0	0
cg00019068	0	0	0	-0.00258848	-0.0013188	0	0	0	0.000631604	0	0	0	-0.00292997	0	0	0	0	0	-0.0030169	0	0	0	0	0	0	0	0	0	0	0	0	0	0	0	0	0	0	0	0	0	0	0	0	0	0	0	0	-0.00191168	0
cg00020468	0	0	0	-0.202144	-0.124315	-0.193911	0	0	-0.086799	0	0	0	0	0	0	0	0	0	-0.141247	0	0	0	0	0	0	0	0	0	0	0	0	0	0	0	0	0	0	0	0	0	0	0	0	0	0	0	0	0	0
cg00021588	0	0	0	0	-0.0157623	0.00328445	0	0	-0.0299021	0	0	0	0	0	0	0	0	0	-0.00323938	-0.102171	0.0891277	0.0503206	-0.0377441	0.0289154	0.214285	0.197834	-0.189417	0.38212	-0.193163	0.00223952	0	0	0	0	0	0	0	0	0	0	0	0	0	0	0	0	0	0	0
cg00022035	0	0	0	0.000433569	0.000458654	0.000567141	0	0	0	0	0	0	0	0	0	0	0	0	0.000140241	0	0	0	0	0	0	0	0	0	0	0	0	0	0	0	0	0	0	0	0	0	0	0	0	-0.00664618	0	0	0	0	0
cg00023292	0	0	0	0.0471402	0.028244	0	0	0	0	0	0	0	0	0	0	0	0	0	0	0	0	0	0	0	0	0	0	0	0	0	0	0	0	0	0	0	0	0	0	0	0	0	0	0	0	0	0	0.0527366	0
cg00024300	0	0	0	0	0	0	0	0	0	0	0	0	0	0	0	0	0	0	0	0	0	0	0	0	0	0	0	0	0	0	0	0	0	0	0	0	0	0	0	0	0	0	0	0	0	0	0	0	0
cg00027030	0	0	0	0	-0.0556498	0	-0.521976	0	0	0	0	0	-0.165405	0	0	0	0	0	-0.0657968	0	0	0	0	0	0	0	0	0	0	0	0	0	0	0	0	0	0	0	0	0	0	0	0	0.194294	0	0	0	-0.0430125	0
cg00027863	0	0	0	0	-0.0130713	0	0	0	0	0	0	0	0	0	0	0	0	0	0	0	0	0	0	0	0	0	0	0	0	0	0	0	0	0	0	0	0	0	0	0	0	0	0	0	0	0	0	0	0
cg00027948	0	0	0	0	-0.0137008	0	0	0	0	0	0	0	0	0	0	0	0	0	0	0	0	0	0	0	0	0	0	0	0	0	0	0	0	0	0	0	0	0	0	-0.0564143	0	0	0	0	0	0	0	0	0
cg00029553	0	0	0	0.0176217	0.0115476	0.0358739	0	0	0	0	0	0	0	0	0	0	0	0	0.0215883	0	0	0	0	0	0	0	0	0	0	0	0	0	0	0	0	0	0	0	0	0	0	0	0	0	0	0	0	0.0282875	0
cg00029755	0	0	0	0.00188387	0.00164054	0	0	0	0	0	0	0	0	0	0	0	0	0	0	0	0	0	0	0	0	0	0	0	0	0	0	0	0	0	0	0	0	0	0	0	0	0	0	0	0	0	0	0	0
cg00031262	0	0	0	0	-0.00289338	-0.00858203	0	0	-0.00334404	0	0	0	0	0	0	0	0	0	-0.0105131	0	0	0	0	0	0	0	0	0	0	0	0	0	0	0	0	0	0	0	0	0	0	0	-0.391664	0	0	0	0	-0.00805192	0
cg00031896	0	0	0	0	0	0	0	0	0	0	0	0	0	0	0	0	0	0	0	0	0	0	0	0	0	0	0	0	0	0	0	0	0	0	0	0	0	0	0	0	0	0	0	0	0	0	0	0	0
cg00032045	0	0	0	0.00450498	0.004249	0.0059011	0	0	0.0201181	0	0	0	0	0	0	0	0	0	0.00118575	0	0	0	0	0	0	0	0	0	0	0	0	0	0	0	0	0	0	0	0	0	0	0	0	0	0	0	0	0.00347465	0
cg00032807	0	0	0	-0.0103468	-0.00622661	-0.00739875	0	0	0	0	0	0	-0.0052518	0	0	0	0	0	0	0	0	0	0	0	0	0	0	0	0	0	0	0	0	0	0	0	0	0	0	0	0	0	0	0	0	0	0	0	0
cg00032872	0	0	0	-0.00342222	-0.000878926	0	0	0	0	0	0	0	-0.000809702	0	0	0	-0.361369	0	0	0	0	0	0	0	0	0	0	0	0	0	0	0	0	0	0	0	0	0	0	0	0	0	0	0	0	0	0	0	0
cg00035308	0	0	0	0.0264917	0.0312493	0.0108989	0	0	0	0	0	0	0.0917191	0	0	0	0	0	0.0465499	0	0	0	0	0	0	0	0	0	0	0	0	0	0	0	0	0	0	0	0	0	0	0	0	0	0	0	0	0.00607027	0
cg00036621	0	0	0	-0.0112957	-0.00990461	-0.0283713	-0.416331	0	0	0	0	0	0	0	0	0	0	0	0	0	0	0	0	0	0	0	0	0	0	0	0	0	0	0	0	0	0	0	0	0	0	0	0	-0.0957053	0	0	0	-0.0278888	0
cg00036705	0	0	0	0.00121617	0.00176221	0	0	0	0	0	0	0	0.00680772	0	0	0	0	0	0.00160137	0	0	0	0	0	0	0	0	0	0	0	0	0	0	0.484819	0	0	0	0	0	0	0	0	0	0	0	0	0	0.00515458	0
cg00036709	0	0	0	0	0	0	0	0	0	0	0	0	0	0	0	0	0	0	0	0	0	0	0	0	0	0	0	0	0	0	0	0	0	0	0	0	0	0	0	0	0	0	0	0	0	0	0	0	0
cg00036788	0	0	0	0.1169	0.0659816	0	0	0	0.0593953	0	0	0	0	0	0	0	0	0	0	0	0	0	0	0	0	0	0	0	0	0	0	0	0	0	0	0	0	0	0	0	0	0	0	0	0	0	0	0.127933	0
cg00037013	0	0	0	0	0	0	0	0	0	0	0	0	0	0	0	0	0	0	0	0	0	0	0	0	0	0	0	0	0	0	0	0	0	0	0	0	0	0	0	0	0	0	0	0	0	0	0	0	0
cg00037518	0	0	0	0	0	0	0	0	0	0	0	0	0	0	0	0	0	0	0	0	0	0	0	0	0	0	0	0	0	0	0	0	0	0	0	0	0	0	0	0	0	0	0	0	0	0	0	0	0
cg00037619	0	0	0	0.00131152	0.00122729	0.00116661	0	0	0	0	0	0	0.00249613	0	0	0	0	0	0.00114727	0	0	0	0	0	0	0	0	0	0	0	0	0	0	0	0	0	0	0	0	0	0	0	0	0	0	0	0	0.0016404	0
cg00037952	0	0	0	0	0	0	0	0	0	0	0	0	0	0	0	0	0	0	0	0	0	0	0	0	0	0	0	0	0	0	0	0	0	0	0	0	0	0	0	0	0	0	0	0	0	0	0	0	0
cg00038038	0	0	0	0	-0.0163081	0	0	0	0	0	0	0	0	0	0	0	0	0	0	0	0	0	0	0	0	0	0	0	0	0	0	0	0	0	0	0	0	0	0	0	0	0	0	0	0	0	0	0	0
cg00038306	0	0	0	-0.169988	-0.0989379	-0.159681	0	0	-0.000159564	0	0	0	-0.303607	0	0	0	0	0	-0.182318	0	0	0	0	0	0	0	0	0	0	0	0	0	0	0	0	0	0	0	0	0	0	0	0	0	0	0	0	0	0
cg00038376	0	0	0	0	-0.00295191	-0.00529166	-0.0413328	0	0	0	0	0	0	0	0	0	0	0	-0.0046979	0	0	0	0	0	0	0	0	0	0	0	0	0	0	0	0	0	0	0	0	0	0	0	0	0	0	0	0	-0.00469409	0
cg00038849	0	0	0	0	-0.00239756	-0.0016742	0	0	-0.00616676	0	0	0	0	0	0	0	0	0	-0.00798388	0	0	0	0	0	0	0	0	0	0	0	0	0	0	0	0	0	0	0	0	0	0	0	0	0	0	0	0	-0.00760109	0
cg00038872	0	0	0	0	0	0	0	0	0	0	0	0	0	0	0	0	0	0	0	0	0	0	0	0	0	0	0	0	0	0	0	0	0	0	0	0	0	0	0	0	0	0	0	0	0	0	0	0	0
cg00038955	0	0	0	0	0	0	0	0	0	0	0	0	0	0	0	0	0	0	0	0	0	0	0	0	0	0	0	0	0	0	0	0	0	0	0	0	0	0	0	0	0	0	0	0	0	0	0	0	0
cg00039469	0	0	0	0	0.0015744	-0.00141183	0	0	0.00759285	0	0	0	0	0	0	0	0	0	-0.00254694	0	0	0	0	0	0	0	0	0	0	0	0	0	0	0	0	0	0	0	0	0	0	0	0	0	0	0	0	-0.00491569	0
cg00039845	0	0	0	0	-0.0079374	-0.0161815	0	0	-0.00496956	0	0	0	0	0	0	0	0	0	0	0	0	0	0	0	0	0	0	0	0	0	0	0	0	0	0	0	0	0	0	0	0	0	0	0	0	0	0	-0.0174044	0
cg00042664	0	0	0	0.0102902	0.00550865	0.00615191	0	0	0	0	0	0	0	0	0	0	0	0	0.00354531	0	0	0	0	0	0	0	0	0	0	0	0	0	0	0	0	0	0	0	0	0	0	0	0	0	0	0	0	0.00215426	0
cg00044472	0	0	0	0.0138182	0.00748012	0	0	0	0.0081305	0	0.412837	0	0.0195767	0	0	0	0	0	0	0	0	0	0	0	0	0	0	0	0	0	0	0	0	0	0	0	0	0	0	0	0	0	0	0	0	0	0	0	0
cg00045146	0	0	0	0	0	0	0	0	0.00148507	0	0	0	0	0	0	0	0	0	0	0	0	0	0	0	0	0	0	0	0	0	0	0	0	0	0	0	0	0	0	0	0	0	0	0	0	0	0	0	0
cg00045149	0.887866	0.869095	0.406153	0.0542395	0.0317414	0.0517661	0	0	0	0	0	0	0.0598126	0	0	0	0	0	0.071323	0	0	0	0	0	0	0	0	0	0	0	0	0	0	0	0	0	0	0	0	0	0	0	0	0	0	0	0	0	0
cg00046033	0	0	0	0	0.0060899	0.00833454	0	0	0.00391518	0	0	0	0.0166556	0	0	0	0	0	0.00861522	0	0	0	0	0	0	0	0	0	0	0	0	0	0	0	0	0	0	0	0	0	0	0	0	0	0	0	0	0	0
cg00046073	0	0	0	0	-0.00374906	0	0	0	0	0	0	0	-0.0128828	0	0	0	0	0	-0.00622322	0	0	0	0	0	0	0	0	0	0	0	0	0	0	0	0	0	0	0	0	0	0	0	0	-0.0374389	0	0	0	0	0
cg00046146	0	0	0	-0.00411732	-0.00123368	-0.000634858	0	0	0	0	0	0	0	0	0	0	0	0	0	0	0	0	0	0	0	0	0	0	0	0	0	0	0	0	0	0	0	0	0	0	0	0	0	0	0	0	0	0	0
cg00046614	0	0	0	0.00628058	0.00324968	0.00384629	0.0811775	0	0.00960222	0	0	0	0	0	0	0	0	0	0.00604784	0	0	0	0	0	0	0	0	0	0	0	0.015564	0	0	0	0	0	0	0	0	0	0	0	0	0	0	0	0	0.00489582	0
cg00046850	0	0	0	-0.00534673	0.00298691	0.0124476	0	0	0	0	0	0	0.0155284	0	0	0	0	0	0	0	0	0	0	0	0	0	0	0	0	0	0	0	0	0	0	0	0	0	0	0	0	0	0	0	0	0	0	0.0418861	0
cg00049527	0	0	0	0	0.0192865	0.0338793	0	0	0.0158062	0	0	0	0	0	0	0	0	0	0	0	0	0	0	0	0	0	0	0	0	0	0	0	0	0	0	0	0	0	0	0	0	0	0	0	0	0	0	0.0321449	0
cg00049667	0	0	0	0	0.00849914	0	0.114646	0	0	0	0	0	0	0	0	0	0	0	0.0189682	0	0	0	0	0	0	0	0	0	0	0	0	0	0	0	0.121127	0.121127	0	0	0	0	0	0	0	0	0	0	0	0.0197907	0
cg00049718	0	0	0	-0.00140148	-0.00460443	-0.00969618	0	0	0	0	0	0	0	0	0	0	0	0	-0.0167711	0	0	0	0	0	0	0	0	0	0	0	0	0	0	0	0	0	0	0	0	0	0	0	0	0	0	0	0	-0.0147476	0
cg00050268	0	0	0	-0.0560638	-0.0148917	-0.0691231	0	0	0	0	0	0	-0.165965	0	0	0	0	0	0	0	0	0	0	0	0	0	0	0	0	0	0	0	0	0	0	0	0	0	0	0	0	0	0	0	0	0	0	0.0124015	0
cg00051709	0	0	0	-0.00112158	-0.001507	0	0	0	0	0	0	0	0	0	0	0	0	0	0	0	0	0	0	0	0	0	0	0	0	0	0	0	0	0	0	0	0	0	0	0	0	0	0	0	0	0	0	0	0
cg00051782	0	0	0	-0.0685915	-0.0514522	0	-0.988297	0	0	0	0	0	-0.153351	0	0	0	0	0	-0.115609	0	0	0	0	0	0	0	0	0	0	0	0	0	0	0	0	0	0	0	0	0	0	0	0	0	0	0	0	0	0
cg00054169	0	0	0	0.00873707	0.00451536	0.00978346	0	0	0	0	0	0	0.0136338	0	0	0.0512641	0	0	0	0	0	0	0	0	0	0	0	0	0	0	0	0	0	0	0	0	0	0	0	0	0	0	0	0	0	0	0	0.0106497	0.124016
cg00054831	0	0	0	-0.068117	-0.0436447	-0.0900655	0	0	0	0	0	0	-0.0877734	0	0	0	0	0	0	0	0	0	0	0	0	0	0	0	0	0	0	0	0	0	0	0	0	0	0	0	0	0	0	0	0	0	0	0	0
cg00055211	0	0	0	0	0	0	0	0	0	0	0	0	0	0	0	0	0	0	0	0	0	0	0	0	0	0	0	0	0	0	0	0	0	0	0	0	0	0	0	0	0	0	0	0	0	0	0	0	0
cg00055619	0	0	0	-0.0168832	-0.0282694	0	0	0	0	0	0	0	0	0	0	0	0	0	0	0	0	0	0	0	0	0	0	0	0	0	0	0	0	0	0	0	0	0	0	0	0	0	0	0	0	0	0	0	0
cg00056413	0	0	0	-0.0156102	0.0272668	0	0	0	0	0	0	0	0	0	0	0	0	0	0	0	0	0	0	0	0	0	0	0	0	0	0	0	0	0	0	0	0	0	0	0	0	0	0	0	0	0	0	0	0
cg00056578	0	0	0	0	0.0196583	0	0	0	0	0	0	0	0	0	0	0	0	0	0	0	0	0	0	0	0	0	0	0	0	0	0	0	0	0	0	0	0	0	0	0	0	0	0	0	0	0	0	0	0
cg00056596	0	0	0	0	-0.00291309	-0.00589217	0	0	0	0	0	0	0	0	0	0	0	0	0	0	0	0	0	0	0	0	0	0	0	0	0	0	0	0	0	0	0	0	0	0	0	0	0	0	0	0	0	-0.00847596	0
cg00057767	0	0	0	0	0.00622323	0	0	0	0	0	0	0	0	0	0	0	0	0	0	0	0	0	0	0	0	0	0	0	0	0	0	0	0	0	0	0	0	0	0	0	0	0	0	0	0	0	0	0	0
cg00058449	0	0	0	0	0.00740567	0	0	0	0	0	0	0	0	0	0	0	0	0	0	0	0	0	0	0	0	0	0	0	0	0	0	0	0	0	0	0	0	0	0	0	0	0	0	0	0	0	0	0	0
cg00059117	0	0	0	-0.00937118	-0.00606896	0	0	0	-0.00403683	0	0	0	-0.019815	0	0	0	0	0	0	0	0	0	0	0	0	0	0	0	0	0	0	0	0	0	0	0	0	0	0	0	0	0	0	0	0	0	0	-0.0126372	0
cg00059486	0	0	0	0.000210349	0.00136133	-0.00052165	0	0	0	0	0	0	0.00841489	0	0	0	0	0	0.0048292	0	0	0	0	0	0	0	0	0	0	0	0	0	0	0	0	0	0	0	0	0	0	0	0	0	0	0	0	0	0
cg00059897	0	0	0	0.00324598	0.00281061	0	0	0	0	0	0	0	0	0	0	0	0	0	0	0	0	0	0	0	0	0	0	0	0	0	0	0	0	0	0	0	0	0	0	0	0	0	0	0	0	0	0	0	0
cg00060304	0	0	0	0.00233642	0.00120346	0	0	0	0	0	0	0	0.00365258	0	0	0	0	0	0.00347231	0	0	0	0	0	0	0	0	0	0	0	0	0	0	0	0	0	0	0	0	0	0	0	0	0	0	0	0	0.00427411	0
cg00060633	0	0	0	0.0681851	0.0400136	0	0	0	0	0	0	0	0	0	0	0	0	0	0	0	0	0	0	0	0	0	0	0	0	0	0	0	0	0	0	0	0	0	0	0	0	0	0	0	0	0	0	0.0887962	0
cg00060978	0	0	0	-0.0465082	-0.0277742	0	0	0	0	0	0	0	0	0	0	0	0	0	0	0	0	0	0	0	0	0	0	0	0	0	0	0	0	0	0	0	0	0	0	0	0	0	0	0	0	0	0	-0.0713804	0
cg00061093	0	0	0	-0.0842735	-0.0505589	0	0	0	0	0	0	0	0	0	0	0	0	0	0	0	0	0	0	0	0	0	0	0	0	0	0	0	0	0	0	0	0	0	0	0	0	0	0	0	0	0	0	0	0
cg00061684	0	0	0	-0.00640896	-0.0035232	-0.00769619	0	0	0	0	0	0	0	0	0	0	0	0	-0.0071823	0	0	0	0	0	0	0	0	0	0	0	0	0	0	0	0	0	0	0	0	0	0	0	0	0	0	0	0	-0.00771639	0
cg00065957	0	0	0	0	0	0	0	0	0	0	0	0	0	0	0	0	0	0	0	0	0	0	0	0	0	0	0	0	0	0	0	0	0	0	0	0	0	0	0	0	0	0	0	0	0	0	0	0	0
cg00065997	0	0	0	0.113856	0.0681995	0.144969	0	0	0	0	0	0	0	0	0	0	0	0	0	0	0	0	0	0	0	0	0	0	0	0	0.181195	0	0	0	0	0	0	0	0	0	0	0	0	0	0	0	0	0.0905334	0
cg00066554	0	0	0	0	-0.00897719	-0.0104649	0	0	0	0	0	0	0	0	0	0	0	0	0.0297128	0	0	0	0	0	0	0	0	0	0	0	0	0	0	0	0	0	0	0	0	0	0	0	0	0	0	0	0	-0.00637233	0
cg00067370	0	0	0	0.00303459	0.00166844	0.00317963	0	0	0.000391943	0	0	0	0	0	0	0	0	0	0	-0.0393704	0.00355312	0.00843567	0.00114681	0.0883937	0.0364562	0.168306	0.00974279	-0.00506212	-0.0063439	-0.00755517	0	0	0	0	0	0	0	0	0	0	0	0	0	0	0	0	0	0.0062499	0
cg00067520	0	0	0	-0.0435967	-0.0191757	-0.083511	0	0	0	0	0	0	0	0	0	0	0	0	-0.00666051	0	0	0	0	0	0	0	0	0	0	0	0	0	0	0	0	0	0	0	0	0	0	0	0	0	0	0	0	0	0
cg00067701	0	0	0	0.0104119	0.00606057	0.012507	0	0	0	0	0	0	0.0167288	0	0	0	0	0	0.0102667	0	0	0	0	0	0	0	0	0	0	0	0	0	0	0	0	0	0	0	0	0	0	0	0	0	0	0	0	0.0124301	0
cg00067884	0	0	0	-0.0769845	-0.0545203	-0.0931435	0	0	-0.0231937	0	0	0	-0.160929	0	0	0	0	0	0	0	0	0	0	0	0	0	0	0	0	0	0	0	0	0	0	0	0	0	0	0	0	0	0	0	0	0	0	-0.105168	0
cg00068326	0	0	0	0	0.00621766	0.00447412	0	0	0.00964286	0	0	0	0.0113054	0	0	0	0	0	0.00762459	0	0	0	0	0	0	0	0	0	0	0	0	0	0	0	0	0	0	0	0	0	0	0	0	0	0	0	0	0	0
cg00068760	0	0	0	0	0.117486	0.219176	0	0	0	0	0	0	0	0	0	0	0	0	0	0	0	0	0	0	0	0	0	0	0	0	0	0	0	0	0	0	0	0	1.21144	0	0	0	0	0	0	0	0	0.255759	0
cg00069876	0	0	0	0.00499517	0.00146296	0.00213644	0	0	0	0	0	0	0	0	0	0	0	0	-0.00163157	0	0	0	0	0	0	0	0	0	0	0	0	0	0	0	0	0	0	0	0	0	0	0	0	0	0	0	0	0.0047839	0
cg00071267	0	0	0	-0.000290729	-0.000424436	0.0107639	-0.0892696	0	0	0	0	0	0.0291153	0	0	0	0	0	0	0	0	0	0	0	0	0	0	0	0	0	-0.0564671	0	0	0	0	0	0	0	0	0	0	0	0	0	0	0	0	0	0
cg00071297	0	0	0	0	0	0	0	0	0	0	0	0	0	0	0	0	0	0	0	0	0	0	0	0	0	0	0	0	0	0	0	0	0	0	0	0	0	0	0	0	0	0	0	0	0	0	0	0	0
cg00072253	0	0	0	0	0	0	0	0	0	0	0	0	0	0	0	0	0	0	0	0	0	0	0	0	0	0	0	0	0	0	0	0	0	0	0	0	0	0	0	0	0	0	0	0	0	0	0	0	0
cg00072466	0	0	0	0	-0.136954	-0.166974	0	0	0	0	0	0	0	0	0	0	0	0	-0.150713	0	0	0	0	0	0	0	0	0	0	0	0	0	0	0	0	0	0	0	0	0	0	0	0	0	0	0	0	-0.254225	0
cg00072485	0	0	0	0	-0.00195882	0	0	0	0	0	0	0	0.00719848	0	0	0	0	0	-0.0203848	0	0	0	0	0	0	0	0	0	0	0	0	0	0	0	0	0	0	0	0	0	0	0	0	0	0	0	0	0.00677074	0
cg00073460	0	0	0	0	0	0	0	0	0	0	0	0	0	0	0	0	0	0	0	0	0	0	0	0	0	0	0	0	0	0	0	0	0	0	0	0	0	0	0	0	0	0	0	0	0	0	0	0	0
cg00073543	0	0	0	0	0.00804298	0.0667932	0	0	0	0	0	0	0	0	0	0	0	0	0.0110353	0	0	0	0	0	0	0	0	0	0	0	0	0	0	0	0	0	0	0	0	0	0	0	0	0	0	0	0	-0.0260934	0
cg00075117	0	0	0	0	0	0	0	0	0	0	0	0	0	0	0	0	0	0	0	0	0	0	0	0	0	0	0	0	0	0	0	0	0	0	0	0	0	0	0	0	0	0	0	0	0	0	0	0	0
cg00075753	0	0	0	0.010899	0.0213103	0	0	0	0	0	0	0	-0.0280915	0	0	0	0	0	-0.0790755	0	0	0	0	0	0	0	0	0	0	0	0	0	0	0.789688	0	0	0	0	0	-0.611121	0	0	0	0	0	0	0	0	0
cg00075967	0	0	0	0	0	0	0	0	0	0	0	0	0	0	0	0	0	0	0	0	0	0	0	0	0	0	0	0	0	0	0	0	0	0	0	0	0	0	0	0	0	0	0	0	0	0	0	0	0
cg00077617	0	0	0	0.00792383	0.00569921	0	0	0	0	0	0	0	0	0	0	0	0	0	0	0	0	0	0	0	0	0	0	0	0	0	0	0	0	0	0	0	0	0	0	0	0	0	0	0	0	0	0	0	0
cg00077667	0	0	0	0.00103646	0.000606255	0.000959133	0	0	0	0	0	0	0	0	0	0	0	0	0.00138672	0	0	0	0	0	0	0	0	0	0	0	0	0	0	0	0	0	0	0	0	0	0	0	0	0	0	0	0	0.00155539	0
cg00078463	0	0	0	0	0.00530158	0.000279068	-0.194958	0	0	0	0	0	0	0	0	0	0	0	0	0	0	0	0	0	0	0	0	0	0	0	0	0	0	0	0	0	0	0	0	0	0	0	0	0	0	0	0	0.00305674	0
cg00079056	0	0	0	0	0	0	0	0	0	0	0	0	0	0	0	0	0	0	0	0	0	0	0	0	0	0	0	0	0	0	0	0	0	0	0	0	0	0	0	0	0	0	0	0	0	0	0	0	0
cg00079224	0	0	0	0	0.0443777	0.104059	0	0	0.012364	0	0	0	0	0	0	0	0	0	0	0	0	0	0	0	0	0	0	0	0	0	0	0	0	0	0	0	0	0	0	0	0	0	0	0	0	0	0	0.077191	0
cg00080164	0	0	0	0.0230111	0.0185485	0	0	0	0	0	0	0	0	0	0	0	0	0	0	0	0	0	0	0	0	0	0	0	0	0	0	0	0	0	0	0	0	0	0	0	0	0	0	0	0	0	0	0	0
cg00080475	0	0	0	0	-0.00507423	-0.0060919	0	0	-0.00792794	0	0	0	0	0	0	0	0	0	0	0	0	0	0	0	0	0	0	0	0	0	0	0	0	0	0	0	0	0	0	0	0	0	0	0	0	0	0	-0.0100916	0
cg00082691	0	0	0	0.000590024	0.000461269	0	0	0	-0.000277047	0	0	0	0	0	0	0	0	0	0	0	0	0	0	0	0	0	0	0	0	0	0	0	0	0	0	0	0	0	0	0	0	0	0	0	0	0	0	0	0
cg00083068	0	0	0	4.70427e-05	9.77412e-05	0	0	0	0	0	0	0	0	0	0	0	0	0	0	0	0	0	0	0	0	0	0	0	0	0	0	0	0	0	0	0	0	0	0	0	0	0	0	0	0	0	0	0	0
cg00083847	0	0	0	0	0	0	0	0	0	0	0	0	0	0	0	0	0	0	0	0	0	0	0	0	0	0	0	0	0	0	0	0	0	0	0	0	0	0	0	0	0	0	0	0	0	0	0	0	0
cg00083937	0	0	0	0	0	0	0	0	0	0	0	0	0	0	0	0	0	0	0	0	0	0	0	0	0	0	0	0	0	0	0	0	0	0	0	0	0	0	0	0	0	0	0	0	0	0	0	0	0
cg00084503	0	0	0	0	0.000233223	0	0	0	-0.000542305	0	0	0	0	0	0	0	0	0	0.000483651	0	0	0	0	0	0	0	0	0	0	0	0	0	0	0	0	0	0	0	0	0	0	0	0	0	0	0	0	-0.000566443	0
cg00084577	0	0	0	-0.0174317	-0.00926515	0	0	0	0	0	0	0	-0.0536136	0	0	0	0	0	-0.01686	0	0	0	0	0	0	0	0	0	0	0	0	0	0	0	0	0	0	0	0	0	0	0	0	0	0	0	0	0.0046241	0
cg00087116	0	0	0	-0.247393	-0.138931	-0.289172	-0.586209	0	0	0	0	0	0	0	0	0	0	0	-0.345787	0	0	0	0	0	0	0	0	0	0	0	0	0	0	0	0	0	0	0	0	0	0	0	0	0	0	0	0	0	0
cg00087778	0	0	0	0.0152391	0.0138223	0.0276787	0	0	0	0	0	0	0	0	0	0	0	0	0.01406	0	0	0	0	0	0	0	0	0	0	0	0	0	0	0	0	0	0	0	0	0	0	0	0	0	0	0	0	0.0253984	0
cg00090184	0	0	0	0	0	0	0	0	0	0	0	0	0	0	0	0	0	0	0	0	0	0	0	0	0	0	0	0	0	0	0	0	0	0	0	0	0	0	0	0	0	0	0	0	0	0	0	0	0
cg00090384	0	0	0	-0.0748363	-0.0446631	0	0	0	0	0	0	0	-0.14717	0	0	0	0	0	-0.0919425	0	0	0	0	0	0	0	0	0	0	0	0	0	0	0	0	0	0	0	0	-0.068696	0	0	0	0	0	0	0	-0.105317	0
cg00090461	0	0	0	0	0.0460855	0.0821576	0	0	0.0577238	0	0	0	0	0	0	0	0	0	0.0514542	0	0	0	0	0	0	0	0	0	0	0	0	0	0	0	0	0	0	0	0	0	0	0	0	0	0	0	0	0	0
cg00091093	0	0	0	0	0.00234659	0	0	0	0	0	0	0	0	0	0	0	0	0	0.00285418	0	0	0	0	0	0	0	0	0	0	0	0	0	0	0	0	0	0	0	0	0	0	0	0	0	0	0	0	0.00241599	0
cg00091349	0	0	0	0	0	0	0	0	0	0	0	0	0	0	0	0	0	0	0	0	0	0	0	0	0	0	0	0	0	0	0	0	0	0	0	0	0	0	0	0	0	0	0	0	0	0	0	0	0
cg00091693	0	0	0	0	0	0	0	0	0	0	0	0	0	0	0	0	0	0	0	0	0	0	0	0	0	0	0	0	0	0	0	0	0	0	0	0	0	0	0	0	0	0	0	0	0	0	0	0	0
cg00091964	0	0	0	-0.0353659	-0.0477708	-0.110432	0	0	0	0	0	0	0	0	0	0	0	0	-0.0376006	0	0	0	0	0	0	0	0	0	0	0	0	0	0	0	0	0	0	0	0	0	0	0	0	0	0	0	0	-0.0462047	0
cg00092013	0	0	0	0	-0.00149709	0	0	0	0	0	0	0	0	0	0	0	0	0	-0.00229987	0	0	0	0	0	0	0	0	0	0	0	0	0	0	0	0	0	0	0	0	0	0	0	0	0	0	0	0	-0.00334321	0
cg00092621	0	0	0	0	0.00159847	0	0	0	0	0	0	0	0	0	0	0	0	0	0	0	0	0	0	0	0	0	0	0	0	0	0	0	0	0	0	0	0	0	0	0	0	0	0	0	0	0	0	0	0
cg00092936	0	0	0	0	0.00279343	0.00642814	0	0	0	0	0	0	0	0	0	0	0	0	0.00583448	0	0	0	0	0	0	0	0	0	0	0	0	0	0	0	0	0	0	0	0	0	0	0	0	0	0	0	0	0.00716087	0
cg00095474	0	0	0	-0.00364395	-0.00344188	-0.00413372	0	0	0	0	0	0	0	0	0	0	0	0	-0.00377992	0	0	0	0	0	0	0	0	0	0	0	0	0	0	0	0	0	0	0	0	0	0	0	0	0	0	0	0	0	0
cg00096766	0	0	0	0.0013063	7.20969e-05	0	0	0	-0.00788771	0	0	0	0	0	0	0	0	0	0	0	0	0	0	0	0	0	0	0	0	0	0	0	0	0	0	0	0	0	0	0	0	0	0	0	0	0	0	-0.000439757	0
cg00096813	0	0	0	-0.0117914	-0.00838808	0	0	0	0	0	0	0	0	0	0	0	0	0	0	0	0	0	0	0	0	0	0	0	0	0	0	0	0	0	0	0	0	0	0	0	0	0	0	0	0	0	0	0	0
cg00096922	0	0	0	-0.0456627	-0.022452	-0.039213	0	0	0	0	0	0	-0.0649242	0	0	0	0	0	-0.0218678	0	0	0	0	0	0	0	0	0	0	0	0	0	0	0	0	0	0	0	0	0	0	0	0	0	0	0	0	-0.0377177	0
cg00098422	0	0	0	0.0300786	0.0177756	0.0274658	0	0	0.0445432	0	0	0	0	0	0	0	0	0	0.0379253	0	0	0	0	0	0	0	0	0	0	0	0	0	0	0	0	0	0	0.189461	0	0	0	0	0	0	0	0	0	0.0420403	0
cg00100281	0	0	0	-0.00339802	-0.00206066	0	0	0	0	0	0	0	0	0	0	0	0	0	0	0	0	0	0	0	0	0	0	0	0	0	0	0	0	0	0	0	0	0	0	-0.0174286	0	0	0	0	0	0	0	0	0
cg00101175	0	0	0	0	0.015494	0.0214838	0	0	0	0	0	0	0.0370751	0	0	0	0	0	0.0348727	0	0	0	0	0	0	0	0	0	0	0	0	0	0	0	0	0	0	0	0	0	0	0	0	0.0675878	0	0	0	0.0243457	0
cg00101279	0	0	0	0	0.000114622	-0.00249745	0	0	-0.00110797	0	0	0	0.00192779	0	0	0	0	0	0	0	0	0	0	0	0	0	0	0	0	0	0	0	0	0	0	0	0	0	0	0	0	0	0	0	0	0	0	0	0
cg00101491	0	0	0	-0.000901474	-0.000726908	0	0	0	-0.00508662	0	0	0	0	0	0	0	0	0	-0.00197069	0	0	0	0	0	0	0	0	0	0	0	0	0	0	0	0	0	0	0	0	0	0	0	0	-0.00173846	0	0	0	0	0
cg00101675	0	0	0	0.0202528	0.0141395	0	0	0	0.0190772	0	0	0	0.0347228	0	0	0	0	0	0.0200673	0	0	0	0	0	0	0	0	0	0	0	0	0	0	0	0	0	0	0	0	0	0	0	0	0	0	0	0	0.0274676	0
cg00102584	0	0	0	0	-0.0607756	-0.0789567	-0.535632	0	0	0	0	0	0	0	0	0	0	0	0	0	0	0	0	0	0	0	0	0	0	0	0	0	0	0	0	0	0	0	0	0	0	0	0	0	0	0	0	0	0
cg00103299	0	0	0	0	0	0	0	0	0	0	0	0	0	0	0	0	0	0	0	0	0	0	0	0	0	0	0	0	0	0	0	0	0	0	0	0	0	0	0	0	0	0	0	0	0	0	0	0	0
cg00103439	0	0	0	0	0.0299938	0	0	0	0	0	0	0	0.0888082	0	0	0	0	0	0	0	0	0	0	0	0	0	0	0	0	0	0	0	0	0	0	0	0	0	0	0	0	0	0	0	0	0	0	0	0
cg00103598	0	0	0	0	-0.00252736	-0.0016649	0	0	-0.00281174	0	0	0	-0.00502332	0	0	0	0	0	0	0	0	0	0	0	0	0	0	0	0	0	0	0	0	0	0	0	0	0	0	0	0	0	0	0	0	0	0	-0.00462908	0
cg00103762	0	0	0	-0.00125514	-0.00423962	-0.00158136	0	0	0	0	0	0	0	0	0	0	0	0	-0.00571333	0	0	0	0	0	0	0	0	0	0	0	0	0	0	0	0	0	0	0	0	0	0	0	0	0	0	0	0	0	0
cg00104779	0	0	0	-0.00653892	-0.00566894	-0.0237646	0	0	0	0	0	0	-0.0102268	0	0	0	0	0	-0.0190351	0	0	0	0	0	0	0	0	0	0	0	0	0	0	0	0	0	0	0	0	0	0	0	0	0	0	0	0	0	0
cg00106630	0	0	0	0.0352607	0.00431531	-0.0332293	0	0	0	0	0	0	0	0	0	0	0	0	-0.034644	0	0	0	0	0	0	0	0	0	0	0	0	0	0	0	0	0	0	0	0	0	0	0	0	0	0	0	0	-0.0359267	0
cg00106809	0	0	0	0	0.0111243	0	0	0	0	0	0	0	0	0	0	0	0	0	0	0	0	0	0	0	0	0	0	0	0	0	0	0	0	0	0	0	0	0	0	0	0	0	0	0	0	0	0	0	0
cg00106940	0	0	0	0	0.00888728	0.0189875	0	0	-0.0108415	0	0	0	0	0	0	0	0	0	0	0	0	0	0	0	0	0	0	0	0	0	0	0	0	-0.10965	0	0	0	0	0	0.0826222	0	0	0	0	-0.355624	0	0	0	0
cg00107682	0	0	0	0	0	0	0	0	0	0	0	0	0	0	0	0	0	0	0	0	0	0	0	0	0	0	0	0	0	0	0	0	0	0	0	0	0	0	0	0	0	0	0	0	0	0	0	0	0
cg00109076	0	0	0	0	0	0	0	0	0	0	0	0	0	0	0	0	0	0	0	0	0	0	0	0	0	0	0	0	0	0	0	0	0	0	0	0	0	0	0	0	0	0	0	0	0	0	0	0	0
cg00109300	0	0	0	-0.125614	-0.0212969	0	0	0	0	0	0	0	-0.279083	0	0	0	0	0	0	0	0	0	0	0	0	0	0	0	0	0	0	0	0	0	0	0	0	0	0	0	0	0	0	0	0	0	0	0	0
cg00109303	0	0	0	0	-0.00287999	0	0	0	-0.00108836	0	0	0	-0.00834802	0	0	0	0	0	0	0	0	0	0	0	0	0	0	0	0	0	-0.0112592	0	0	0	0	0	0	0	0	0	0	0	0	0	0	0	0	-0.00489386	0
cg00109643	0	0	0	0	-0.0609008	0	0	0	0	0	0	0	0	0	0	0	0	0	-0.159506	0	0	0	0	0	0	0	0	0	0	0	0	0	0	0	0	0	0	0	0	0	0	0	0	0	0	0	0	-0.267644	0
cg00109797	0	0	0	0	0.00824913	0.0525215	0	0	0	0	0	0	0.0780778	0	0	0	0	0	0.0471063	0	0	0	0	0	0	0	0	0	0	0	0	0	0	0	0	0	0	0	0	0	0	0	0	0	0	0	0	0.0963247	0
cg00110098	0	0	0	-0.00593398	-0.00461444	-0.00674397	0	0	-0.0111839	0	0	0	-0.015479	0	0	0	0	0	-0.00805108	0	0	0	0	0	0	0	0	0	0	0	0	0	0	0	0	0	0	0	0	0	0	0	0	0	0	0	0	-0.00612595	0
cg00110825	0	0	0	0	0.00325112	0	0	0	0	0	0	0	0	0	0	0	0	0	0	0	0	0	0	0	0	0	0	0	0	0	0	0	0	0	0	0	0	0	0	0	0	0	0	0	0	0	0	0	0
cg00111333	0	0	0	0	-0.00561335	0	0	0	0	0	0	0	0	0	0	0	0	0	0	0	0	0	0	0	0	0	0	0	0	0	0	0	0	0	0	0	0	0	0	0	0	0	0	0	0	0	0	0	0
cg00112642	0	0	0	0	0.0115537	0.0100657	0	0	0	0	0	0	0	0	0	0	0	0	0.00958656	0	0	0	0	0	0	0	0	0	0	0	0	0	0	0	0	0	0	0	0	0	0	0	0	0	0	0	0	-0.00875455	0
cg00113096	0	0	0	0	0	0	0	0	0	0	0	0	0	0	0	0	0	0	0	0	0	0	0	0	0	0	0	0	0	0	0	0	0	0	0	0	0	0	0	0	0	0	0	0	0	0	0	0	0
cg00113533	0	0	0	0	0	0	0	0	0	0	0	0	0	0	0	0	0	0	0	0	0	0	0	0	0	0	0	0	0	0	0	0	0	0	0	0	0	0	0	0	0	0	0	0	0	0	0	0	0
cg00113951	0	0	0	0	0	0	0	0	0	0	0	0	0	0	0	0	0	0	0	0	0	0	0	0	0	0	0	0	0	0	0	0	0	0	0	0	0	0	0	0	0	0	0	0	0	0	0	0	0
cg00114412	0	0	0	-0.0168849	-0.0103962	-0.0158819	0	0	-0.0186457	0	0	0	0	0	0	0	0	0	0	0	0	0	0	0	0	0	0	0	0	0	0	0	0	0	-0.155576	-0.155576	0	0	0	0	0	0	0	0	0	0	0	-0.016841	0
cg00114602	0	0	0	0.124412	0.075642	0	0	0	0	0	0	0	0	0	0	0	0	0	0	0	0	0	0	0	0	0	0	0	0	0	0	0	0	0	0	0	0	0	0	0	0	0	0	0	0	0	0	0.0940209	0
cg00115173	0	0	0	-0.101699	-0.0466535	0	0	0	0	0	0	0	0	0	0	0	0	0	-0.0969939	0	0	0	0	0	0	0	0	0	0	0	0	0	0	0	0	0	0	0	0	0	0	0	0	0	-0.312059	0	0	0	0
cg00115203	0	0	0	0	0.00967902	0	0	0	0	0	0	0	0	0	0	0	0	0	0	0	0	0	0	0	0	0	0	0	0	0	0	0	0	0	0	0	0	0	0	0	0	0	0	0	0	0	0	0	0
cg00115348	0	0	0	0	0.00059366	0	0	0	0	0	0	0	0	0	0	0	0	0	0	0	0	0	0	0	0	0	0	0	0	0	0	0	0	0	0	0	0	0	0	0	0	0	0	0	0	0	0	0	0
cg00116110	0	0	0	-0.0016713	-0.00172932	-0.00287988	0	0	0	0	0	0	0	0	0	0	0	0	-0.00453488	-0.0256236	-0.0338584	-0.0155872	-0.0355538	-0.0848346	-0.0161426	-0.133769	0.000189872	-0.00283858	-0.0650043	0.0569234	0	0	0	0	0	0	0	0	0	0	0	0	0	0	0	0	0	-0.00478621	0
cg00116234	0	0	0	0	-0.00232293	0.0106301	0	0	0	0	0	0	-0.00684196	0	0	0	0	0	0.0114735	0	0	0	0	0	0	0	0	0	0	0	0	0	0	0	0	0	0	0	0	0	0	0	0	0	0	0	0	0.0198639	0
cg00116289	0	0	0	0	0.0289322	0	0	0	0.00545213	0	0	0	0.0919119	0	0	0	0	0	0.0516869	0	0	0	0	0	0	0	0	0	0	0	0	0	0	0	0	0	0	0	0	0	0	0	0	0	0	0	0	0.0732237	0
cg00116653	0	0	0	-0.0529298	-0.0309327	-0.0541344	0	0	0	0	0	0	-0.0937878	0	0	0	0	0	0	0	0	0	0	0	0	0	0	0	0	0	0	0	0	0	0	0	0	0	0	0	0	0	0	0	0	0	0	0	0
cg00117744	0	0	0	0	-0.00637158	0	0	0	0	0	0	0	0	0	0	0	0	0	0	0	0	0	0	0	0	0	0	0	0	0	0	0	0	0	0	0	0	0	0	0	0	0	0	0	0	0	0	0	0
cg00117839	0	0	0	-0.148229	-0.058554	0	0	0	0	0	0	0	0	0	0	0	0	0	0	0	0	0	0	0	0	0	0	0	0	0	0	0	0	0	0	0	0	0	0	0	0	0	0	0	0	0	0	0	0
cg00117955	0	0	0	0	0.0380888	0.0665809	0	0	0.0408659	0	0	0	0	0	0	0	0	0	0.0588168	0	0	0	0	0	0	0	0	0	0	0	0	0	0	0	0	0	0	0	0	0	0	0	0	0	0	0	0	0	0
cg00119476	0	0	0	-0.00231497	-0.00122934	-0.00225597	-0.0360668	0	0	0	0	0	-0.00366797	0	0	0	0	0	-0.00216004	0	0	0	0	0	0	0	0	0	0	0	0	0	0	0	0	0	0	0	0	0	0	0	0	0	0	0	0	0	0
cg00120227	0	0	0	0	-0.00316787	0	0	0	-0.00217916	0	0	0	0	0	0	0	0	0	-0.00982867	0	0	0	0	0	0	0	0	0	0	0	0	0	0	0	0	0	0	0	0	0	0	0	0	0	0	0	0	0	0
cg00122272	0	0	0	0	0	0	0	0	0	0	0	0	0	0	0	0	0	0	0	0	0	0	0	0	0	0	0	0	0	0	0	0	0	0	0	0	0	0	0	0	0	0	0	0	0	0	0	0	0
cg00122769	0	0	0	0	-0.00955786	-0.0181474	0	0	0	0	0	0	0	0	0	0	0	0	-0.0210365	0	0	0	0	0	0	0	0	0	0	0	0	0	0	0	0	0	0	0	0	0	0	0	0	0	0	0	0	-0.0196555	0
cg00122911	0	0	0	0	0	0	0	0	0	0	0	0	0	0	0	0	0	0	0	0	0	0	0	0	0	0	0	0	0	0	0	0	0	0	0	0	0	0	0	0	0	0	0	0	0	0	0	0	0
cg00124810	0	0	0	0.00492915	0.00208631	0.00248072	0	0	0	0	0	0	0	0	0	0	0	0	0.00488143	0	0	0	0	0	0	0	0	0	0	0	0	0	0	0	0	0	0	0	0	0	0	0	0	0	0	0	0	0	0
cg00126993	0	0	0	0	0.00728626	0.0102108	0	0	0.00521801	0	0	0	0	0	0	0	0	0	0.010122	0	0	0	0	0	0	0	0	0	0	0	0	0	0	0	0	0	0	0	0	0	0	0	0	0	0	0	0	0	0
cg00127523	0	0	0	0.0218396	0.0104992	0.0218824	0	0	0.0227356	0	0	0	0	0	0	0	0	0	0.019004	0	0	0	0	0	0	0	0	0	0	0	0	0	0	0	0	0	0	0	0	0	0	0	0	0	0	0	0	0.0356372	0
cg00128439	0	0	0	0	0.0198073	0.03261	0	0	0	0	0	0	0	0	0	0	0	0	0.0423206	0	0	0	0	0	0	0	0	0	0	0	0	0	0	0	0	0	0	0	0	0	0	0	0	0	0	0	0	0.063027	0
cg00130134	0	0	0	0.0293341	0.0135655	0.0368791	-0.269781	0	0	0	0	0	0.0319872	0	0	0	0	0	0.0271422	0	0	0	0	0	0	0	0	0	0	0	0	0	0	0	0	0	0	0	0	0	0	0	0	0	0	0	0	0.0126573	0
cg00130771	0	0	0	0.00644393	0.00326334	0.00602558	0	0	0	0	0	0	0	0	0	0	0	0	0.00777073	0	0	0	0	0	0	0	0	0	0	0	0	0	0	0	0	0	0	0	0	0	0	0	0	0	0	0	0	0.00663478	0
cg00131490	0	0	0	0	-0.00979681	-0.0171869	0	0	-0.0100905	0	0	0	0	0	0	0	0	0.688304	-0.0167801	0	0	0	0	0	0	0	0	0	0	0	-0.0854704	0	0	0	0	0	0	0	0	0	0	0	0	0	0	0	0	-0.015539	0
cg00133237	0	0	0	0	0	0	0	0	0	0	0	0	0	0	0	0	0	0	0	0	0	0	0	0	0	0	0	0	0	0	0	0	0	0	0	0	0	0	0	0	0	0	0	0	0	0	0	0	0
cg00133606	0	0	0	0.00127368	-0.000772195	0	0	0	0	0	0	0	0	0	0	0	0	0	0	0	0	0	0	0	0	0	0	0	0	0	0	0	0	0	0	0	0	0	0	0	0	0	0	0	0	0	0	0	0
cg00134217	0	0	0	-0.0023214	-0.00120764	0	0.00441215	0	0	0	0	0	0	0	0	0	0	0	0	0	0	0	0	0	0	0	0	0	0	0	0	0	0	0	0	0	0	0	0	0	0	0	0	0	0	0	0	-0.00347888	0
cg00134706	0	0	0	0	0.0601187	0.1389	0.180204	0	0	0	0	0	0.035821	0	0	0	0	0	0	0	0	0	0	0	0	0	0	0	0	0	0	0	0	0	0	0	0	0	0	0	0	0	0	0	0	0	0	0.0591606	0
cg00137175	0	0	0	0	0	0	0	0	-0.00651927	0	0	0	0	0	0	0	0	0	0	0	0	0	0	0	0	0	0	0	0	0	0	0	0	0	0	0	0	0	0	0	0	0	0	0	0	0	0	0	0
cg00138195	0	0	0	0.238748	0.0953429	0	0	0	0	0	0	0	0	0	0	0	0	0	0	0	0	0	0	0	0	0	0	0	0	0	0	0	0	0	0	0	0	0	0	0	0	0	0	0	0	0	0	0	0
cg00139115	0	0	0	0.00325227	0.00410834	0.00717679	0	0	0.0081299	0	0	0	0.0248633	0	0	0	0	0	0	0	0	0	0	0	0	0	0	0	0	0	0	0	0	0	0	0	0	0	0	0.172247	0	0	0	0	0	0	0	0	0
cg00140840	0	0	0	-0.0590837	-0.00680136	-0.0387831	0	0	0	0	0	0	0	0	0	0	0	0	-0.108893	0	0	0	0	0	0	0	0	0	0	0	0	0	0	-4.80135	0	0	0	0	0	0	0	0	0	0	0	0	0	0	0
cg00141625	0	0	0	0	0.0675069	0.10651	0	0	0	0	0	0	0	0	0	0	0	0	0.111661	0	0	0	0	0	0	0	0	0	0	0	0	0	0	0	0	0	0	0	0	0	0	0	0	0	0	0	0	0	0
cg00143077	0	0	0	0.00311544	0.00136381	0.000613451	0	0	0.00241648	0	0	0	0	0	0	0	0	0	0.000503203	0	0	0	0	0	0	0	0	0	0	0	0	0	0	0	0	0	0	0	0	0	0	0	0	0	0	0	0	0	0
cg00143530	0	0	0	-0.0329834	-0.0240156	-0.0172406	0	0	-0.0191995	0	0	0	0	0	0	0	0	0	0	0	0	0	0	0	0	0	0	0	0	0	0	0	0	0	0	0	0	0	0	0	0	0	0	0	0	0	0	0	0
cg00143792	0	0	0	-0.011571	-0.00555245	-0.0106364	-0.288412	0	0	0	0	0	-0.0120696	0	0	0	0	0	-0.00726251	0	0	0	0	0	0	0	0	0	0	0	0	0	0	0	0	0	0	0	0	0	0	0	0	0	0	0	0	-0.0109101	0
cg00145315	0	0	0	0	0.150668	0	0	0	0	0	0	0	0.61103	0	0	0	0	0	0	0	0	0	0	0	0	0	0	0	0	0	0	0	0	0	0	0	0	0	0	0	0	0	0	0	0	0	0	0.273596	0
cg00146111	0	0	0	0	0	0	0	0	0	0	0	0	0	0	0	0	0	0	0	0.0055945	0.0145253	0.00320068	-0.0237819	-0.00673682	0.0716053	0.0469854	0.0808777	0.0463675	-0.017254	-0.0602024	0	0	0	0	0	0	0	0	0	0	0	0	0	0	0	0	0	0	0
cg00146174	0	0	0	0	0.075375	0	0	0	0.0274035	0	0	0	0.237923	0	0	0	0	0	0	0	0	0	0	0	0	0	0	0	0	0	0	0	0	0	0	0	0	0	0	0	0	0	0	0	0	0	0.614443	0.133149	0
cg00146253	0	0	0	0	0	0	0	0	0	0	0	0	0	0	0	0	0	0	0	0	0	0	0	0	0	0	0	0	0	0	0	0	0	0	0	0	0	0	0	0	0	0	0	0	0	0	0	0	0
cg00146676	0	0	0	0	-0.000854646	-0.00280148	0	0	0	0	0	0	0	0	0	0	0	0	0.0091254	0	0	0	0	0	0	0	0	0	0	0	0	0	0	0	0	0	0	0	0	0	0	0	0	0	0	0	0	0.00580318	0
cg00147440	0	0	0	0	0.0115831	0	0	0	0	0	0	0	0.0384303	0	0	0	0	0	0.0214081	0	0	0	0	0	0	0	0	0	0	0	0	0	0	0	0	0	0	0	0	0	0	0	0	0	0	0	0	0.0271106	0
cg00147638	0	0	0	0	0	0	0	0	0	0	0	0	0	0	0	0	0	0	0	0	0	0	0	0	0	0	0	0	0	0	0	0	0	0	0	0	0	0	0	0	0	0	0	0	0	0	0	0	0
cg00149071	0	0	0	-0.0162532	-0.00675663	0	0	0	0	0	0	0	0	0	0	0	0	0	0	0	0	0	0	0	0	0	0	0	0	0	0	0	0	0	0	0	0	0	0	0	0	0	0	0	0	0	0	0	0
cg00149213	0	0	0	0	0	0	0	0	0	0	0	0	0	0	0	0	0	0	0	0	0	0	0	0	0	0	0	0	0	0	0	0	0	0	0	0	0	0	0	0	0	0	0	0	0	0	0	0	0
cg00149440	0	0	0	0	0.00876796	0.0170568	0	0	0.0060813	0	0	0	0	0	0	0	0	0	0.0102664	0	0	0	0	0	0	0	0	0	0	0	0	0	0	0	0	0	0	0	0	0	0	0	0	0	0	0	0	0.0168003	0
cg00149689	0	0	0	0	0	0	0	0	0	0	0	0	0	0	0	0	0	0	0	0	0	0	0	0	0	0	0	0	0	0	0	0	0	0	0	0	0	0	0	0	0	0	0	0	0	0	0	0	0
cg00152260	0	0	0	0.122317	0.0792876	0.104955	0	0	0	0	0	0	0.0721227	0	0	0	0	0	0.0844058	0	0	0	0	0	0	0	0	0	0	0	0	0	0	0	0	0	0	0	0	0	0	0	0	0	0	0	0	0.112741	0
cg00152482	0	0	0	0.00596097	0.0050345	0	0	0	0	0	0	0.207792	0	0	0	0	0.475407	0	0.00804243	0	0	0	0	0	0	0	0	0	0	0	0	0	0	0	0	0	0	0	0	0	0	0	0	0	0	0	0	0	0
cg00153046	-1.00041	-1.10423	0	0	-0.0267066	-0.0467328	0	0	-0.0270296	0	0	0	0	0	-0.084368	0	0	0	0	0	0	0	0	0	0	0	0	0	0	0	0	0	0	0	0	0	0	-0.176475	0	0	0	0	0	0	0	0	0	0	0
cg00153387	0	0	0	0	-0.00024008	0	0	0	0	0	0	0	0	0	0	0	0	0	0	0	0	0	0	0	0	0	0	0	0	0	0	0	0	0	0	0	0	0	0	0	0	0	0	0	0	0	0	0	0
cg00154486	0	0	0	0	-0.00150463	-0.002675	0	0	0	0	0	0.0244449	0	0	0	0	0	0	-0.00069224	0	0	0	0	0	0	0	0	0	0	0	0	0	0	0	0	0	0	0	0	0	0	0	0	0	0	0	0	-0.00327985	0
cg00156720	0	0	0	-0.00216573	-0.00212713	-0.00255713	0	0	0	0	0	0	0	0	0	0	0	0	-0.00443306	0	0	0	0	0	0	0	0	0	0	0	0	0	0	0	0	0	0	0	0	0	0	0	0	0	0	0	-0.63796	-0.00318034	0
cg00156769	0	0	0	-0.123996	-0.0456434	-0.118261	0	0	0	0	0	0	-0.193912	0	0	0	0	0	-0.101968	0	0	0	0	0	0	0	0	0	0	0	0	0	0	0	0	0	0	0	0	0	0	0	0	0	0	0	0	0	0
cg00157812	0	0	0	0	0	0	0	0	0	0	0	0	0	0	0	0	0	0	0	0	0	0	0	0	0	0	0	0	0	0	0	0	0	0	0	0	0	0	0	0	0	0	0	0	0	0	0	0	0
cg00158333	0	0	0	0	0.0822322	0.123479	0	0	0	0	0	0	0.241929	0	0	0	0	0	0	0	0	0	0	0	0	0	0	0	0	0	0	0	0	0	0	0	0.00923196	0	0	0	0	0	0	0	0	0	0	0.17365	0
cg00159243	0	0	0	0	0	0	0	0	0	0	0	0	0	0	0	0	0	0	0	0	0	0	0	0	0	0	0	0	0	0	0	0	0	0	0	0	0	0	0	0	0	0	0	0	0	0	0	0	0.0428647
cg00159476	0	0	0	0.00187859	0.000799588	0.0024713	0	0	0	0	0	0	0.00838041	0	0	0	0	0	0.00299453	0	0	0	0	0	0	0	0	0	0	0	0	0	0	0	0	0	0	0	0	0	0	0	0	0	0	0	0	0.00148841	0
cg00159753	0	0	0	0	0.00059256	0	0	0	0	0	0	0	0	0	0	0	0	0	0	0	0	0	0	0	0	0	0	0	0	0	0	0	0	0	0	0	0	0	0	0	0	0	0	0	0	0	0	0	0
cg00160892	0	0	0	0	0.0183735	0.0331219	0	0	0	0	0	0	0	0	0	0	0	0	0	0	0	0	0	0	0	0	0	0	0	0	0	0	0	0	0	0	0	0	0	0	0	0	0	0	0	0	0	0.0454931	0
cg00162326	0	0	0	0	0.0675485	0	0	0	0	0	0	0	0.188942	0	0	0	0	0	0.167566	0	0	0	0	0	0	0	0	0	0	0	0	0	0	0	0	0	0	0	0	0	0	0	0	0	0	0	0	0	0
cg00162625	0	0	0	0	0	0	0	0	0	0	0	0	0	0	0	0	0	0	0	0	0	0	0	0	0	0	0	0	0	0	0	0	0	0	0	0	0	0	0	0	0	0	0	0	0	0	0	0	0
cg00164295	0	0	0	0	0	0	0	0	0	0	0	0	0	0	0	0	0	0	0	0	0	0	0	0	0	0	0	0	0	0	0	0	0	0	0	0	0	0	0	0	0	0	0	0	0	0	0	0	0
cg00165325	0	0	0	0	0.0367383	0.0683028	0	0	0	0	0	0	0.0814045	0	0	0	0	0	0.0614406	0	0	0	0	0	0	0	0	0	0	0	0.0423904	0	0	0	0	0	0	0	0	0	0	0	0	0	0	0	0.392591	0	0
cg00166579	0	0	0	-0.27728	-0.148961	-0.277427	0	0	0	0	0	0	-0.593709	0	0	0	0	0	-0.242419	0	0	0	0	0	0	0	0	0	0	0	0	0	0	0	0	0	0	0	0	0	0	0	0	0	0	0	0	-0.317525	0
cg00166917	0	0	0	0.0196122	0.0138991	0.0265628	0	0	0.0195985	0	0	0	0	0	0	0	0	0	0.0271395	0	0	0	0	0	0	0	0	0	0	0	0	0	0	0	0	0	0	0	0	0	0	0	0	0	0	0	0	0.0272165	0
cg00167250	0	0	0	0.00437759	0.00469202	0	0	0	0	0	0	0	0	0	0	0	0	0	0	0	0	0	0	0	0	0	0	0	0	0	0	0	0	0	0	0	0	0	0	0	0	0	0	0	0	0	0	0	0
cg00167491	0	0	0	-0.112492	0.0205603	-0.0516961	0	0	0	0	0	0	0.137388	0	0	0	0	0	0	0	0	0	0	0	0	0	0	0	0	0	0	0	0	0	0	0	0	0	0	0	0	0	0	0	0	0	0	-0.0494183	0
cg00167853	0	0	0	0	-0.00162307	-0.00213944	0	0	-0.00198761	0	0	0	0	0	0	0	0	0	0	0	0	0	0	0	0	0	0	0	0	0	0	0	0	0	0	0	0	0	0	0	0	0	0	0	0	0	0	0	0
cg00168042	0	0	0	0	0	0	0	0	0	0	0	0	0	0	0	0	0	0	0	0	0	0	0	0	0	0	0	0	0	0	0	0	0	0	0	0	0	0	0	0	0	0	0	0	0	0	0	0	0
cg00168721	0	0	0	0.0318679	0.0102046	0.0241449	0	0	0	0	0	0	0	0	0	0	0	0	0.0149867	0	0	0	0	0	0	0	0	0	0	0	0	0	0	0	0	0	0	0	0	0	0	0	0	0	0	0	0	0.0210658	0
cg00168727	0	0	0	-0.0125991	-0.0108477	0	0	0	0	0	0	0	0	0	0	0	0	0	0	0	0	0	0	0	0	0	0	0	0	0	0	0	0	0	0	0	0	0	0	0	0	0	0	0	0	0	0	0	0
cg00168942	0	0	0	0	0	0	0	0	0	0	0	0	0	0	0	0	0	0	0	0	0	0	0	0	0	0	0	0	0	0	0	0	0	0	0	0	0	0	0	0	0	0	0	0	0	0	0	0	0
cg00169860	0	0	0	0	0.0539883	0	0.914951	0	0	0	0	0	0.0914166	0	0	0	0	0	0.0939315	0	0	0	0	0	0	0	0	0	0	0	0	0	0	0	0	0	0	0	0	0	0	0	0	0	0	0	3.62074	0.0684509	0
cg00170518	0	0	0	0	0.00733595	0.0124936	0	0	0.00554966	0	0	0	0	0	0	0.00229531	0	0	0	0	0	0	0	0	0	0	0	0	0	0	0	0	0	0	0	0	0	0	0	0	0	0	0	0	0	0	0	0.0152763	0
cg00174373	0	0	0	0.139603	0.052861	-0.0154252	0	0	0	0	0	0	0	0	0	0	0	0	-0.0494468	0	0	0	0	0	0	0	0	0	0	0	0	0	0	0	0	0	0	0	0	0	0	0	0	0	0	0	0	-0.0421786	0
cg00174687	0	0	0	-0.0126036	-0.00904406	-0.00949794	0	0	0	0	0	0	0	0	0	0	0	0	0	0	0	0	0	0	0	0	0	0	0	0	0	0	0	0	0	0	0	0	0	0	0	0	0	0	0	0	0	-0.0143701	0
cg00175324	0	0	0	0	0.00659636	0.00886127	0	0	0	0	0	0	0.0192412	0	0	0	0	0	0.012279	0	0	0	0	0	0	0	0	0	0	0	0	0	0	0	0	0	0	0	0	0	0	0	0	0	0	0	0	0	0
cg00176482	0	0	0	0.0135988	0.0075929	0.0113028	0	0	0.00337602	0	0	0	0	0	0	0	0	0	0.0113926	0.0010864	-0.00529425	-0.011148	0.0745855	0.0620435	0.181367	0.156176	-0.0893333	0.0470126	-0.0190413	-0.0181343	0	0	0	0	0	0	0	0	0	0.0312255	0	0	0	0	0	0	0	0	0
cg00177385	0	0	0	0	0.00325004	0.00453443	0	0	0.00190346	0	0	0	0.0103905	0	0	0	0	0	0.00676894	0	0	0	0	0	0	0	0	0	0	0	0	0	0	0	0	0	0	0	0	0	0	0	0	0	0	0	0	0.00672142	0
cg00178703	0	0	0	-0.0235602	-0.0126515	-0.0282031	0	0	0	0	0	0	-0.035444	0	0	0	0	0	-0.0299911	0	0	0	0	0	0	0	0	0	0	0	0	0	0	0	-0.409388	-0.409388	0	0	0	0	0	0	0	0	0	0	0	-0.0300468	0
cg00179574	0	0	0	0	-0.0179224	-0.0405986	0	0	-0.0420239	0	0	0	0	0	0	0	0	0	-0.0165003	0	0	0	0	0	0	0	0	0	0	0	0	0	0	0	0	0	0	0	0	0	0	0	0	0	0	0	0	-0.0612066	0
cg00179765	0	0	0	-0.013339	-0.0080662	-0.0150138	0	0	0	0	0	0	-0.0246951	0	0	0	0	0	-0.0187743	0	0	0	0	0	0	0	0	0	0	0	0	0	0	0	0	0	0	0	0	0	0	0	0	0	0	0	0	-0.0171883	0
cg00180385	0	0	0	0	0	0	0	0	0	0	0	0	0	0	0	0	0	0	0	0	0	0	0	0	0	0	0	0	0	0	0	0	0	0	0	0	0	0	0	0	0	0	0	0	0	0	0	0	0
cg00180589	0	0	0	0.00318526	0.00205166	0	0	0	0	0	0	0	0	0	0	0	0	0	0	0	0	0	0	0	0	0	0	0	0	0	0	0	0	0	0	0	0	0	0	0	0	0	0	0	0	0	0	0	0
cg00180801	0	0	0	0	0.00124897	0.00371535	0	0	0.00452433	0	0	0	0	0	0	0	0	0	0.00472561	0.138859	0.0284231	0.125913	0.0378387	-0.0210516	0.0146881	0.0468713	0.0205519	0.000367518	0.0146517	0.0102434	0	0	0	0	0	0	0	0	0	0	0	0	0	0	0	0	0	0.00536189	0
cg00180917	0	0	0	-0.0970812	-0.0147515	0	0	0	0	0	0	0	0.0173805	0	0	0	0	0	0	0	0	0	0	0	0	0	0	0	0	0	0	0	0	0	0	0	0	0	0	0	0	0	0	0	0	0	0	-0.0394281	0
cg00181100	0	0	0	0.00543384	0.0019595	0.00430116	0	0	0	0	0	0	0	0	0	0	0	0	0	0	0	0	0	0	0	0	0	0	0	0	0	0	0	0	0	0	0	0	0	0	0	0	0	0	0	0	0	0.000984047	0
cg00181698	0	0	0	0.00147898	0.00026988	0	0	0	0	0	0	0	-0.000309232	0	0	0	0	0	-0.00514188	0.0116828	0.00544556	-0.0314951	-0.00362097	0.0402228	0.00292014	0.0207902	0.0307863	-0.000801962	-0.00734576	0.00589385	0	0	0	0	0	0	0	0	0	0	0	0	0	0	0	0	0	0.000132035	0
cg00183899	0	0	0	0	0.00262323	0.00441017	0	0	0	0	0	0	0	0	0	0	0	0	0.00785833	0	0	0	0	0	0	0	0	0	0	0	0	0	0	0	0	0	0	0	0	0	0	0	0	0	0	0	0	0.00576261	0
cg00184699	0	0	0	0	0	0	0	0	0	0	0	0	0	0	0	0	0	0	0	0	0	0	0	0	0	0	0	0	0	0	0	0	0	0	0	0	0	0	0	0	0	0	0	0	0	0	0	0	0
cg00185982	0	0	0	-0.193884	-0.14681	0	0	0	0	0	0	0	0	0	0	0	0	0	0	0	0	0	0	0	0	0	0	0	0	0	0	0	0	0	0	0	0	0	0	0	0	0	0	0	0	0	0	0	0
cg00186529	0	0	0	0	0	0	0	0	0	0	0	0	0	0	0	0	0	0	0	0	0	0	0	0	0	0	0	0	0	0	0	0	0	0	0	0	0	0	0	0	0	0	0	0	0	0	0	0	0
cg00187380	0	0	0	-0.0161734	-0.00634236	0	0	0	0	0	0	0.293522	-0.0266849	0	0	0	0	0	-0.0120129	0	0	0	0	0	0	0	0	0	0	0	0	0	0	0	0	0	0	0	0	0	0	0	0	0	0	0	0	-0.0125239	0
cg00187832	0	0	0	-0.00142292	0.00163795	0.00561924	0	0	0	0	0	0	0	0	0	0	0	0	0.00479772	0	0	0	0	0	0	0	0	0	0	0	0	0	0	0	0	0	0	0	0	0	0	0	0	0	0	0	0	0.00603966	0
cg00189226	0	0	0	0	0.00255055	0.00487052	0	0	0	0	0	0	0.00435566	0	0	0	0	0	0	0	0	0	0	0	0	0	0	0	0	0	0	0	0	0	0	0	0	0	0	0	0	0	0	0	0	0	0	0.00629111	0
cg00190744	0	0	0	-0.0034041	0.00698745	0.0198612	0	0	0	0	0	0	0.0404984	0	0	0	0	-0.148516	0	0	0	0	0	0	0	0	0	0	0	0	0	0	0	0	0	0	0	0	0	0	0	0	0	0	0	0	0	0.0354752	0
cg00190912	0	0	0	0	0.0626818	-0.0566644	0	0	-0.0931073	0	0	0	0.0273929	0	0	0	0	0	0.0569772	0	0	0	0	0	0	0	0	0	0	0	0	0	0	0	0	0	0	0	0	-0.200529	0	0	0	-0.786826	0	0	0	0	0
cg00190934	0	0	0	0	0	0	0	0	0	0	0	0	0	0	0	0	0	0	0	0	0	0	0	0	0	0	0	0	0	0	0	0	0	0	0	0	0	0	0	0	0	0	0	0	0	0	0	0	0
cg00191058	0	0	0	-0.00967432	-0.00525812	-0.0125117	0	0	-0.0035567	0	0	0	0	0	0	0	0	0	-0.00900194	-0.012606	0.00285146	-0.0565658	-0.0340953	-0.152983	0.0221237	-0.0794518	0.0425826	0.0141102	-0.0274065	0.0258657	0	0	0	0	0	0	0	0	0	0	0	0	0	0	0	0	0	-0.0116516	0
cg00192066	0	0	0	0	-0.00842088	0	0	0	-0.00352415	0	0	0	0	0	0	0	0	0	-0.0122678	0	0	0	0	0	0	0	0	0	0	0	0	0	0	0	0	0	0	0	0	-0.0688603	0	0	0	0	0	0	0	-0.00980187	0
cg00192998	0	0	0	-0.0222647	-0.005188	0	0	0	0	0	0	0	0	0	0	0	0	0	0	0	0	0	0	0	0	0	0	0	0	0	0	0	0	0	0	0	0	0	0	0	0	0	0	0	0	0	0	0	0
cg00193075	0	0	0	-0.0318068	-0.0149599	0	0	0	0	0	0	0	0	0	0	0	0	0	0	0	0	0	0	0	0	0	0	0	0	0	0	0	0	0	0	0	0	0	0	0	0	0	0	0	0	0	0	0	0
cg00193158	0	0	0	0	0.00142081	0.00625208	0	0	0.0717193	0	0	0	0	0	0	0	0	0	0	0	0	0	0	0	0	0	0	0	0	0	0	0	0	0	0	0	0	0	0	0	0	0	0	0	0	0	0	0.012881	0
cg00193345	0	0	0	-0.00832567	-0.00431035	-0.00809391	0	0	-0.00268284	0	0	0	0	0	0	0	0	0	-0.0084045	0	0	0	0	0	0	0	0	0	0	0	0	0	0	0	0	0	0	0	0	0	0	0	0	0	0	0	0	-0.00641118	0
cg00194126	0	0	0	0	0	0	0	0	0	0	0	0	0	0	0	0	0	0	0	0	0	0	0	0	0	0	0	0	0	0	0	0	0	0	0	0	0	0	0	0	0	0	0	0	0	0	0	0	0
cg00194146	0	0	0	0	0	0	0	0	0	0	0	0	0	0	0	0	0	0	0	0	0	0	0	0	0	0	0	0	0	0	0	0	0	0	0	0	0	0	0	0	0	0	0	0	0	0	0	0	0
cg00194417	0	0	0	0.024738	0.0148483	0	0	0	0	0	0	0	0	0	0	0	0	0	0	0	0	0	0	0	0	0	0	0	0	0	0	0	0	0	0	0	0	0	0	0	0	0	0	0	0	0	0	0	0
cg00194857	0	0	0	0	-0.0163945	-0.030385	0	0	-0.0104861	0	0	0	0	0	0	0	0	-0.738339	-0.0327561	0	0	0	0	0	0	0	0	0	0	0	0	0	0	0	0	0	0	0	0	0	0	0	0	0	0	0	0	0	0
cg00195533	0	0	0	-0.0121744	-0.00694403	-0.0120442	0	0	0	0	0	0	0	0	0	0	0	0	0	0	0	0	0	0	0	0	0	0	0	0	0	0	0	0	0	0	0	0	0	0	0	0	0	0	0	0	0	0	0
cg00195577	0	0	0	0	-0.0227849	0	0	0	0	0	0	0	-0.0537905	0	0	0	0	0	-0.0543633	0.000924839	-0.00738919	0.00374014	0.0310366	-0.0192508	-0.0184577	-0.00324801	-0.00605386	-0.0176272	0.00202673	0.0115276	0	0	0	0	-0.401043	-0.401043	0	0	0	0	0	0	0	0	0	0	0	0	0
cg00196544	0	0	0	0	0	0	0	0	0	0	0	0	0	0	0	0	0	0	0	0	0	0	0	0	0	0	0	0	0	0	0	0	0	0	0	0	0	0.0156242	0	0	0	0	0	0	0	0	0	0	0
cg00197024	0	0	0	0	-0.000405658	-0.0124665	0	0	0.0170206	0	0	0	0	0	0	0	0	0	0.0106853	0	0	0	0	0	0	0	0	0	0	0	0	0	0	0	0	0	0	0	0	0	0	0	0	0	0	0	0	0	0
cg00197058	0	0	0	0	0	0	0	0	0	0	0	0	0	0	0	0	0	0	0	0	0	0	0	0	0	0	0	0	0	0	0	0	0	0	0	0	0	0	0	0	0	0	0	0	0	0	0	0	0
cg00197325	0	0	0	0.0639834	0.0244153	0.0347818	0	0	0.0366334	0	0	0	0	0	0	0	0	0	0	0	0	0	0	0	0	0	0	0	0	0	0	0	0	0	0	0	0	0	0	0	0	0	0	0	0	0	0	0.0119684	0
cg00197456	0	0	0	-0.0106803	0.00192729	0	0	0	0	0	0	0	0	0	0	0	0	0	0	0	0	0	0	0	0	0	0	0	0	0	0	0	0	0	0	0	0	0	0	0	0	0	0	0	0	0	0	0	0
cg00199273	0	0	0	0.0828764	0.0113195	0	0	0	0	0	0	0	0	0	0	0	0	0	0	0	0	0	0	0	0	0	0	0	0	0	0	0	0	0	0	0	0	0	0	0	0	0	0	0	0	0	0	0	0
cg00199899	0	0	0	0.0277107	0.0150561	0.0364408	0.237357	0	0	0	0	0	0	0	0	0	0	0	0.0312278	0	0	0	0	0	0	0	0	0	0	0	0	0	0	0	0	0	0	0	0	0	0	0	0	0	0	0	0	0	0
cg00200794	0	0	0	0	0.071302	0.113952	0	0	0	0	0	0	0	0	0	0	0	0	0	0	0	0	0	0	0	0	0	0	0	0	0	0	0	0	0	0	0	0	0	0	0	0	0	0	0	0	0	0.153593	0
cg00200899	0	0	0	0	0	0	0	0	0	0	0	0	0	0	0	0	0	0	0	0	0	0	0	0	0	0	0	0	0	0	0	0	0	0	0	0	0	0	0	0	0	0	0	0	0	0	0	0	0
cg00201390	0	0	0	0.016354	0.00978993	0.0187637	0	0	0.00466012	0	0	0	0.0314726	0	0	0	0	0	0.0189698	0	0	0	0	0	0	0	0	0	0	0	0	0	0	0	0	0	0	0	0	0	0	0	0	0	0	0	0	0.0165247	0
cg00202143	0	0	0	0	-0.0172009	0	0	0	0	0	0	0	0	0	0	0	0	0	0	0	0	0	0	0	0	0	0	0	0	0	0	0	0	0	0	0	0	0	0	0	0	0	0	0	0	0	0	0	0
cg00202194	0	0	0	0	0	0	0	0	0	0	0	0	0	0	0	0	0	0	0	0	0	0	0	0	0	0	0	0	0	0	0	0	0	0	0	0	0	0	0	0	0	0	0	0	0	0	0	0	0
cg00203745	0	0	0	-0.00116195	-0.00266066	0	0	0	0	0	0	0	0	0	0	0	0	0	-0.00433589	0	0	0	0	0	0	0	0	0	0	0	0	0	0	0	0	0	0	0	0	-0.0331812	0	0	0	0	0	0	0	-0.0063804	0
cg00204390	0	0	0	0.0317966	0.00962672	0	0	0	0	0	0	0	0.0165913	0	0	0	0	0	0	0	0	0	0	0	0	0	0	0	0	0	0	0	0	0	0	0	0	0	0	0.0948269	0	0	0	0	0	0	0	-0.0105604	0
cg00204462	0	0	0	0.0537717	0.0284764	0	0	0	0	0	0	0	0	0	0	0	0	0	-0.00479321	0	0	0	0	0	0	0	0	0	0	0	0	0	0	0	0	0	0	0	0	0	0	0	0	0	0	0	0	-0.0150807	0
cg00205229	0	0	0	0	-0.0227568	-0.0370454	0	0	-0.00406945	0	0	0	-0.0649678	0	0	0	0	0	0	0	0	0	0	0	0	0	0	0	0	0	0	0	0	0	0	0	0	0	0	0	0	0	0	0	0	0	-0.0841623	0	0
cg00205619	0	0	0	0	-0.0157336	-0.0153423	0	0	0	0	0	-0.239392	-0.0230529	0	0	0	0	0	-0.00715791	0	0	0	0	0	0	0	0	0	0	0	0	0	0	0	0	0	0	0	0	0	0	0	0	0	0	0	0	-0.023913	0
cg00206304	0	0	0	0	-0.0033384	-0.0401859	0	0	0	0	0	0	0	0	0	0	0	0	0.0821169	0	0	0	0	0	0	0	0	0	0	0	0	0	0	0	0	0	0	0	0	0	0	0	0	0	0	0	0	0.0788112	0
cg00207040	0	0	0	0	-0.00378497	-0.00896282	0	0	0	0	0	0	0	0	0	0	0	0	-0.0069006	0	0	0	0	0	0	0	0	0	0	0	-0.0245633	0	0	0	0	0	0	0	0	0	0	0	0	0	0	0	0	0	0
cg00207813	-0.0688838	-0.0940301	0	0	-0.00175286	-0.0028614	0	0	0	0	0	0	0	0	0	0	0	0	-0.00330897	0	0	0	0	0	0	0	0	0	0	0	0	0	0	0	0	0	0	0	0	0	0	0	0	0	0	0	0	-0.00314873	0
cg00207962	0	0	0	-0.163535	-0.11401	-0.197004	0	0	0	0	0	0	0	0	0	0	0	0	-0.229194	0	0	0	0	0	0	0	0	0	0	0	0.0834306	0	0	0	0	0	0	0	0	0	0	0	0	0	0	0	0	-0.276532	0
cg00208586	0	0	0	0	0.0021583	0.00606524	0	0	0.0102962	0	0	0	0	0	0	0	0	0	0	0	0	0	0	0	0	0	0	0	0	0	0	0	0	0	0	0	0	0	0	0.0506695	0	0	0	0	0	0	0	0	0
cg00209445	0	0	0	0	0.00129234	0	0	0	0	0	0	0	0	0	0	0	0	0	0	0	0	0	0	0	0	0	0	0	0	0	0	0	0	0	0	0	0	0	0	0	0	0	0	0	0	0	0	0	0
cg00211337	0	0	0	0	-0.000283203	-0.000763193	0	0	-0.0004351	0	0	0	-0.00164144	0	0	0	0	0	0	0	0	0	0	0	0	0	0	0	0	0	0	0	0	0	0	0	0	0	0	0	0	0	0	0	0	0	0	-0.00113131	0
cg00211372	0	0	0	-0.0105231	-0.00484603	0.015275	0	0	0	0	0	0	-0.0047188	0	0	0	0	0	0.00564757	0	0	0	0	0	0	0	0	0	0	0	0	0	0	0	0	0	0	0	0	0	0	0	0	0	0	0	0	-0.0066483	0
cg00211423	0	0	0	0	-0.00368437	0	0	0	0	0	0	0	0	0	0	0	0	0	0	0	0	0	0	0	0	0	0	0	0	0	0	0	0	0	0	0	0	0	0	0	0	0	0	0	0	0	0	0	0
cg00211803	0	0	0	0	0.000419582	0.000656252	0	0	-0.00273466	0	0	0	-0.00203421	0	0	0	0	0	0.000572971	0	0	0	0	0	0	0	0	0	0	0	0	0	0	0	0	0	0	0	0	0	0	0	0	0	0	0	0	0	0
cg00213533	0	0	0	0	-0.0117237	0	0	0	0	0	0	0	0	0	0	0	0	0	0	0	0	0	0	0	0	0	0	0	0	0	0	0	0	0	0	0	0	0	0	0	0	0	0	0	0	0	0	0	0
cg00214262	0	0	0	0	-0.0867988	-0.23915	0	0	0	0	0	0	0	0	0	0	0	0	0	0	0	0	0	0	0	0	0	0	0	0	0	0	0	0	0	0	0	0	0	0	0	0	0	0	0	0	0	0	0
cg00215378	0	0	0	0	0	0	0	0	0	0	0	0	0	0	0	0	0	0	0	0	0	0	0	0	0	0	0	0	0	0	0	0	0	0	0	0	0	0	0	0	0	0	0	0	0	0	0	0	0
cg00216013	0	0	0	0	0	0	0	0	0	0	0	0	0	0	0	0	0	0	0	0	0	0	0	0	0	0	0	0	0	0	0	0	0	0	0	0	0	0	0	0	0	0	0	0	0	0	0	0	0
cg00216659	0	0	0	0	-0.0264314	-0.0117064	0.256862	0	0	0	0	0	0	0	0	0	0	0	-0.0136956	0	0	0	0	0	0	0	0	0	0	0	0	0	0	0	0	0	0	0	0	0	0	0	0	0	0	0	0	-0.0741861	0
cg00217702	0	0	-0.52117	-0.109582	-0.0624205	0	0	0	0	0	-2.13451	0	-0.0950709	0	0	0	0	0	-0.087201	0	0	0	0	0	0	0	0	0	0	0	-0.222827	0	0	0	0	0	0	0	0	0	0	0	0	0	0	0	0	-0.10648	0
cg00218407	0	0	0	-0.00242923	-0.00083402	0.00134324	0	0	0	0	0	0	-0.00207346	0	0	0	0	0	-0.000281559	0	0	0	0	0	0	0	0	0	0	0	0	0	0	0	0	0	0	0	0	0	0	0	0	0	0	0	0	0	0
cg00218447	0	0	0	0	0	0	0	0	0	0	0	0	0	0	0	0	0	0	0	0	0	0	0	0	0	0	0	0	0	0	0	0	0	0	0	0	0	0	0	0	0	0	0	0	0	0	0	0	0
cg00219921	0	0	0	0	0	0	0	0	0	0	0	0	0	0	0	0	0	0	0	0	0	0	0	0	0	0	0	0	0	0	0	0	0	0	0	0	0	0	0	0	0	0	0	0	0	0	0	0	0
cg00220188	0	0	0	0	-0.000453893	0	0	0	0	0	0	0	0	0	0	0	0	0	0.0089315	0	0	0	0	0	0	0	0	0	0	0	0	0	0	0	0	0	0	0	0	0	0	0	0	0	0	0	0	0	0
cg00220465	0	0	0	0.00493493	0.00522318	0	-0.0603554	0	0	0	0	0	0	0	0	0	0	0	0	0	0	0	0	0	0	0	0	0	0	0	0.00226332	0	0	0	0	0	0	0	0	0	0	0	0	0	0	0	0	-0.00652383	0
cg00220722	0	0	0	0	0.00210785	0	0	0	0	0	0	0	0	0	0	0	0	0	0	0	0	0	0	0	0	0	0	0	0	0	0	0	0	0	0	0	0	0	0	0	0	0	0	0	0	0	0	0	0
cg00220825	0	0	0	-0.000282291	4.75203e-05	0	0	0	0	0	0	0	0	0	0	0	0	0	0	0	0	0	0	0	0	0	0	0	0	0	0	0	0	0	0	0	0	0	0	0	0	0	0	0	0	0	0	0	0
cg00222071	0	0	0	0	0.0955045	0	0	0	0	0	0	0	0	0	0	0	0	0	0	0	0	0	0	0	0	0	0	0	0	0	0	0	0	0	0	0	0	0	0	0	0	0	0	0	0	0	0	0	0
cg00222474	0	0	0	-0.000194996	0.000416956	0.00053292	-0.0289269	0	-0.00161725	0	0	0	0	0	0	0	0	0	0.00144142	0	0	0	0	0	0	0	0	0	0	0	0	0	0	0	0	0	0	0	0	0	0	0	0	0	0	0	0	0.00131257	0
cg00223609	0	0	0	0	0	0	0	0	0	0	0	0	0	0	0	0	0	0	0	0	0	0	0	0	0	0	0	0	0	0	0	0	0	0	0	0	0	0	0	0	0	0	0	0	0	0	0	0	0
cg00225449	0	0	0	0	0.0580297	0.0828695	0.87857	0	0	0	0	0	0.157326	0	0	0	0	0	0.149213	0	0	0	0	0	0	0	0	0	0	0	0	0	0	0	0	0	0	0	0	0	0	0	0	0	0	0	0	0.0494431	0
cg00227334	0	0	0	0.00142734	-0.0020389	0	0	0	0	0	0	0	0	0	0	0	0	0	0	0	0	0	0	0	0	0	0	0	0	0	0	0	0	0	0	0	0	0	0	0	0	0	0	0	0	0	0	0	0
cg00228489	0	0	0	-0.0458067	-0.0836726	-0.106004	0	0	-0.080822	0	0	0	0	0	0	0	0	0	-0.115488	0	0	0	0	0	0	0	0	0	0	0	0	0	0	0	0	0	0	0	0	0	0	0	0	0	0	0	0	0	0
cg00230271	0	0	0	0	0	0	0	0	0	0	0	0	0	0	0	0	0	0	0	0	0	0	0	0	0	0	0	0	0	0	0	0	0	0	0	0	0	0	0	0	0	0	0	0	0	0	0	0	0
cg00232174	0	0	0	0	0	0	0	0	0	0	0	0	0	0	0	0	0	0	0	0	0	0	0	0	0	0	0	0	0	0	0	0	0	0	0	0	0	0	0	0	0	0	0	0	0	0	0	0	0
cg00234132	0	0	0	0	-0.00642935	0	0	0	-0.00975177	0	-0.503537	0	-0.0214548	0	0	0	0	0	-0.01313	0	0	0	0	0	0	0	0	0	0	0	0	0	0	0	0	0	0	0	0	0	0	0	0	0	0	0	0	0	0
cg00234378	0	0	0	-0.336199	-0.242058	-0.438476	-0.781347	0	-0.0586516	0	0	0	-0.401294	0	0	0	0	0	-0.412604	0	0	0	0	0	0	0	0	0	0	0	0	0	0	0	0	0	0	0	0	0	0	0	0	0	0	0	0	0	0
cg00235789	0	0	0	-0.0511983	-0.0207378	-0.0250634	0	0	0.0101263	0	0	0	-0.0243175	0	0	0	0	0	0	0	0	0	0	0	0	0	0	0	0	0	0	0	0	0	0	0	0	0	0	0	0	0	0	0	0	0	0	0	0
cg00236075	0	0	0	-0.0112321	-0.0069071	-0.0328369	0	0	0.00761041	0	0	0	-0.0404278	0	0	0	0	0	-0.0217216	0	0	0	0	0	0	0	0	0	0	0	0	0	0	0	0	0	0	0	0	0	0	0	0	0	0	0	0	-0.0225614	0
cg00236139	0	0	0	0	-0.00758689	-0.0107197	0	0	-0.010137	0	0	0	0	0	0	0	0	0	-0.01298	0	0	0	0	0	0	0	0	0	0	0	0	-0.0834751	-0.0593687	0	0	0	0	0	0	0	0	0	0	-0.0669652	0	0	0	-0.016933	0
cg00236396	0	0	0	0.0057601	0.00347235	0	0	0	0	0	0	0	0.00618032	0	0	0	0	0	0.0048459	0	0	0	0	0	0	0	0	0	0	0	0	0	0	0	0	0	0	0	0	0	0	0	0	-0.0109268	0	0	0	0	0
cg00238638	0	0	0	0	0.00865119	0.0118583	0	0	0	0	0	0	0	0	0	0	0	0	0.0138376	0	0	0	0	0	0	0	0	0	0	0	0	0	0	0	0	0	0	0	0	0	0	0	0	0	0	0	0	0	0
cg00238826	0	0	0	0	0.0107376	0.0187088	0.185771	0	0.0248042	0	0	0	0.021401	0	0	0	0	0.942747	0.0181285	0	0	0	0	0	0	0	0	0	0	0	0	0	0	0	0	0	0	0	0	0	0	0	0	0	0	0	0	0	0
cg00239815	0	0	0	0	0.0111349	0	0	0	0	0	0	0	0	0	0	0	0	0	0	0	0	0	0	0	0	0	0	0	0	0	0	0	0	0	0	0	0	0	0	0	0	0	0	0	0	0	0	0	0
cg00240737	0	0	0	0.0218623	0.0118625	0	0	0	-1.94047e-05	0	0	0	0	0	0	0	0	0	0.0211571	0	0	0	0	0	0	0	0	0	0	0	0	0	0	0	0.244448	0.244448	0	0	0	0	0	0	0	0	0	0	0	0	0
cg00240849	0	0	0	0	-0.00377491	0	0	0	-0.00236137	0	0	0	0	0	0	0	0	0	-0.00518249	0	0	0	0	0	0	0	0	0	0	0	0	0	0	0	0	0	0	0	0	0	0	0	0	0	0	0	0	0	0
cg00242883	0	0	0	0.0195451	0.0107356	0.0230954	0.137004	0	0.00676938	0	0	0	0	0	0	0	0	0	0.0207813	0	0	0	0	0	0	0	0	0	0	0	0	0.285673	0.262235	0	0	0	0	0	0	0	0	0	0	0	0	0	0	0	0
cg00243488	0	0	0	-0.00274491	-0.000351805	0	0	0	0	0	0	0	0	0	0	0	0	0	0	0	0	0	0	0	0	0	0	0	0	0	0	0	0.0124884	0	0	0	0	0	0	0	0	0	0	0	0	0	0	0	0
cg00244134	0	0	0	0.0544388	0.0314274	0.0465964	0	0	0.0359299	0	0	0	0	0	0	0	0	0	0.0442161	0	0	0	0	0	0	0	0	0	0	0	0	0	0	0	0	0	0	0	0	0.263314	0	0	0	0	0	0	0	0.0550137	0
cg00244213	0	0	0	0	0.125437	0	0.782909	0	0	0	0	0	0.240576	0	0	0	0	0	0	0	0	0	0	0	0	0	0	0	0	0	0	0	0	0	0	0	0	0	0	0	0	0	0	0	0	0	0	0.181686	0
cg00246701	0	0	0	0	0	0	0	0	0	0	0	0	0	0	0	0	0	0	0	0	0	0	0	0	0	0	0	0	0	0	0	0	0	0	0	0	0	0	0	0	0	0	0	0	0	0	0	0	0
cg00246767	0	0	0	0	-0.00431454	-0.00750445	0	0	0	0	0	0	-0.015758	0	0	0	0	0	0	0	0	0	0	0	0	0	0	0	0	0	0	0	0	0	0	0	0	0	0	0	0	0	0	0	0	0	0	-0.0110954	0
cg00247020	0	0	0	-0.0486033	-0.0454698	-0.0588256	0	0	0	0	0	0	-0.123589	0	0	0	0	0	-0.0721541	0	0	0	0	0	0	0	0	0	0	0	0	0	0	0	0	0	0	0	0	0	0	0	0	0	0	0	0	-0.0583973	-1.96282
cg00247437	0	0	0	0	0	0	0	0	0	0	0	0	0	0	0	0	0	0	0	0	0	0	0	0	0	0	0	0	0	0	0	0	0	0	0	0	0	0	0	0	0	0	0	0	0	0	0	0	0
cg00247864	0	0	0	0.0051879	0.0030158	0	0	0	0	0	0	0	0	0	0	0	0	0	0.00459512	0	0	0	0	0	0	0	0	0	0	0	0	0	0	0	0	0	0	0	0	0	0	0	0	0	0	0	0	0.00556832	0
cg00247972	0	0	0	-0.0048783	-0.00229098	-0.00821941	-0.00279286	0	0.000946114	0	0	0	-0.000702904	0	0	0	0	0	-0.00324748	0	0	0	0	0	0	0	0	0	0	0	0	0	0	0	0	0	0	0	0	-0.00714753	0	0	0	0	0	0	0	-0.00352327	0
cg00249321	0	0	0	0	-0.00144607	-0.00152762	-0.032101	0	0	0	0	0	0	0	0	0	0	0	-0.00186026	0	0	0	0	0	0	0	0	0	0	0	0	0	0	0	0	0	0	0	0	0	0	0	0	0	0	0	0	0	0
cg00249744	0	0	0	0	0.0373764	0	0	0	0	0	0	0	0	0	0	0	0	0	0.0501546	0	0	0	0	0	0	0	0	0	0	0	0	0	0	0	0	0	0	0	0	0	0	0	0	0	0	0	0	0.0835842	0
cg00249943	0	0	0	-0.0167593	-0.00790123	-0.0167279	0	0	0	0	0	0	0	0	0	0	0	0	-0.0137136	0	0	0	0	0	0	0	0	0	0	0	0	0	0	0	0	0	0	0	0	0	0	0	0	0	0	0	0	0	0
cg00250171	0	0	0	0	0.099752	0	0	0	0	0	0	0	0	0	0	0	0	0	0	0	0	0	0	0	0	0	0	0	0	0	0	0	0	0	0	0	0	0	0	0	0	0	0	0	0	0	0	0	0
cg00250365	0	0	0	0	-0.00542657	0	0	0	0	0	0	0	0	0	0	0	0	0	0	0	0	0	0	0	0	0	0	0	0	0	0	0	0	0	0	0	0	0	0	0	0	0	0	0	0	0	0	0	0
cg00250826	0	0	0	0	0.0169364	0	0	0	0.0233452	0	0	0	0.0409162	0	0	0	0	0	0	0	0	0	0	0	0	0	0	0	0	0	0	0	0	0	0	0	0	0	0	0	0	0	0	0	0	0	0	0	0
cg00251344	0	0	0	0.00449403	0.00234762	0.00550765	0	0	0	0	0	0	0.00548181	0	0	0	0	0	0	0	0	0	0	0	0	0	0	0	0	0	0	0	0	0	0	0	0	0	0	0	0	0	0	0	0	0	0	0	0
cg00251385	0	0	0	0	0.00648594	0.0125403	0	0	0	0	0	0	0	0	0	0	0	0	0	0	0	0	0	0	0	0	0	0	0	0	0	0	0	0	0	0	0	0	0	0	0	0	0	0	0	0	0	0	0
cg00251628	0	0	0	0.00031145	-0.000140833	-0.00124935	0	0	0	0	0	0	-0.0016114	0	0	0	0	0	-0.00036649	0	0	0	0	0	0	0	0	0	0	0	0	0	0	0	0	0	0	0	0	0	0	0	0	0	0	0	0	-0.0012049	0
cg00251636	0	0	0	0.00280647	0.00380321	0.00724612	0	0	0	0	0	0	0.0113596	0	0	0	0	0	0	0	0	0	0	0	0	0	0	0	0	0	0	0	0	0	0	0	0	0	0	0	0	0	0	0	0	0	0	0.00395053	0
cg00252404	0	0	0	-0.0090322	-0.00571689	0	0	0	-0.000287714	0	0	0	0	0	0	0	0	0	0	0	0	0	0	0	0	0	0	0	0	0	0	0	0	0	0	0	0	0	0	0	0	0	0	0	0	0	0	0	0
cg00252955	0	0	0	0	-0.0411419	-0.0662598	0	0	0.0101633	0	0	0	-0.137087	0	0	0	0	0	-0.0657446	0	0	0	0	0	0	0	0	0	0	0	0	0	0	0	0	0	0	0	0	0	0	0	0	0	0	0	0	0	0
cg00253748	0	0	0	-0.00814265	-0.00497477	-0.00817786	0	0	-0.00644337	0	0	0	-0.0138783	0	0	0	0	0	0	0	0	0	0	0	0	0	0	0	0	0	0	0	0	0	0	0	0	0	0	0	0	0	0	0	0	0	0	-0.0105426	0
cg00253867	0	0	0	0	0.000613582	0	0	0	0	0	0	0	0	0	0	0	0	0	0	0	0	0	0	0	0	0	0	0	0	0	0	0	0	0	0	0	0	0	0	0	0	0	0	0	0	0	0	0	0
cg00256784	0.338618	0.300333	0	0.0971887	0.0545523	0.0131348	0	0	0.036469	0	0	0	0.170714	0	0	0	0	0	0.0231507	0	0	0	0	0	0	0	0	0	0	0	0	0	0	0	0	0	0	0	0	0	0	0	0	0	0	0	0	0.0453998	0
cg00256932	0	0	0	-0.0293442	-0.0260451	0	0	0	0	0	0	0	0	0	0	0	0	0	0	0	0	0	0	0	0	0	0	0	0	0	0	0	0	0	0	0	0	0	0	0	0	0	0	0	0	0	0	0	0
cg00257455	0	0	0	0	0	0	0	0	0	0	0	0	0	0	0	0	0	0	0	0	0	0	0	0	0	0	0	0	0	0	0	0	0	0	0	0	0	0	0	0	0	0	0	0	0	0	0	0	0
cg00257941	0	0	0	0	0.0117009	0.0145555	0.0150585	0	0.0013525	0	0	0	0.0154986	0	0	0	0	0	0.0191121	0	0	0	0	0	0	0	0	0	0	0	0	0	0	0	0	0	0	0	0	0.0334572	0	0	0	0	0	0	0	0	0
cg00257950	0	0	0	-0.0114992	-0.00592462	0	-0.0726808	0	-0.0161759	0	0	0	-0.0164798	0	0	0	0	0	-0.0120333	-0.0134896	-0.0164893	-0.0414085	-0.0561793	-0.0749549	0.00277339	0.0160936	-0.132364	0.00127758	0.00248896	0.00707042	0	0	0	0	0	0	0	0	0	0	0	0	0	0	0	0	0	-0.0124413	0
cg00258173	0	0	0	-0.00541778	-0.00396674	0	0	0	0	0	0	0	-0.0132381	0	0	0	0	0	-0.00963674	-0.0206896	-0.0033371	0.0363283	0.0163558	0.0345691	-0.0596554	-0.10463	0.000177039	-0.0242843	-0.00202031	0.142538	0	0	0	0	0	0	0	0	0	0	0	0	0	-0.0356678	0	0	0	-0.00810024	0
cg00258262	0	0	0	0.047067	0.0258442	0.0328342	0	0	0.0178022	0	0	0	0.067542	0	0	0	0	0	0.0564617	0	0	0	0	0	0	0	0	0	0	0	0	0	0	0.339712	0.0512956	0.0512956	0.15653	0	0	0	0	0	0	0	0	0	0	0	0
cg00259292	0	0	0	0	0.0122962	0.0177329	0	0	0	0	0	0	0.0287227	0	0	0	0	0	0	0	0	0	0	0	0	0	0	0	0	0	0	0	0	0	0	0	0	0	0	0	0	0	0	0	0	0	0	0	0
cg00259935	0	0	0	-0.000226277	-0.000639156	-0.000908318	0	0	0	0	0	0	0	0	0	0	0	0	0	0	0	0	0	0	0	0	0	0	0	0	0	0	0	0	0	0	0	0	0	0	0	0	0	0	0	0	0	-0.000242316	0
cg00259969	0	0	0	0.00982522	0.00470991	0	0	0	0	0	0	0	0	0	0	0	0	0	0	0	0	0	0	0	0	0	0	0	0	0	0	0	0	0	0	0	0	0	0	0	0	0	0	0	0	0	0	0	0
cg00261096	0	0	0	0.00644108	0.00529913	0	0	0	0	0	0	0	0	0	0	0	0	0	0	0	0	0	0	0	0	0	0	0	0	0	0	0	0	0	0	0	0	0	0	0	0	0	0	0	0	0	0	0	0
cg00261570	0	0	0	0	0	0	0	0	0	0	0	0	0	0	0	0	0	0	0	0	0	0	0	0	0	0	0	0	0	0	0	0	0	0	0	0	0	0	0	0	0	0	0	0	0	0	0	0	0
cg00261781	0	0	0	0	0	0	0	0	0	0	0	0	0	0	0	0	0	0	0	0	0	0	0	0	0	0	0	0	0	0	0	0	0	0	0	0	0	0	0	0	0	0	0	0	0	0	0	0	0
cg00262856	0	0	0	0.125836	0.00553976	0	0	0	0	0	0	0	0	0	0	0	0	0	0	0	0	0	0	0	0	0	0	0	0	0	0	0	0	0	0	0	0	0	0	0	0	0	0	0	0	0	0	0	0
cg00263654	0	0	0	0	-0.00675374	0	0	0	0	0	0	0	0	0	0	0	0	0	0	0	0	0	0	0	0	0	0	0	0	0	0	0	0	0	0	0	0	0	0	-0.0514349	0	0	0	0	0	0	0	0	0
cg00264131	0	0	0	0	0.0147776	0	0	0	0	0	0	0	0	0	0	0	0	0	0	0	0	0	0	0	0	0	0	0	0	0	0	0	0	0	0	0	0	0	0	0	0	0	0	0	0	0	0	0	0
cg00264579	0	0	0	0	0	0	0	0	0	0	0	0	0	0	0	0	0	0	0	0	0	0	0	0	0	0	0	0	0	0	0	0	0	0	0	0	0	0	0	0	0	0	0	0	0	0	0	0	0
cg00264615	0	0	0	0.0672369	0.0443013	0	0	0	0	0	0	0	0	0	0	0	0	0	0.0509234	0	0	0	0	0	0	0	0	0	0	0	0	0	0	0	0	0	0	0	0	0	0	0	0	0	0	0	0	0.0791307	0
cg00265484	0	0	0	0	0	0	0	0	0	0	0	0	0	0	0	0	0	0	0	0	0	0	0	0	0	0	0	0	0	0	0	0	0	0	0	0	0	0	0	0	0	0	0	0	0	0	0	0	0
cg00266822	0	0	0	0	0.0214186	0	0	0	0.018758	0	0	0	0	0	0	0	0	0	0.0346911	0	0	0	0	0	0	0	0	0	0	0	0	0	0	0	0	0	0	0	0	0	0	0	0	0	0	0	0	0.0574412	0
cg00267231	0	0	0	0.00165394	0.000579291	0	0	0	0	0	0	0	0	0	0	0	0	0	0	0	0	0	0	0	0	0	0	0	0	0	0	0	0	0	0	0	0	0	0	0	0	0	0	0	0	0	0	0	0
cg00267482	0	0	0	0	0	0	0	0	0	0	0	0	0	0	0	0	0	0	0	0	0	0	0	0	0	0	0	0	0	0	0	0	0	0	0	0	0	0	0	0	0	0	0	0	0	0	0	0	0
cg00267853	0	0	0	0	-0.00569205	0	0	0	-0.0110028	0	0	0	0	0	0	0	0	0	-0.00946858	0	0	0	0	0	0	0	0	0	0	0	-0.00896031	0	0	0	0	0	0	0	0	0	0	0	0	0	0	0	0	-0.00811002	0
cg00269503	0	0	0	0	-0.00338615	-0.0155005	0	0	0	0	0	0	0	0	0	0	0	0	0.016029	0	0	0	0	0	0	0	0	0	0	0	0	0	0	0	0	0	0	0	0	0	0	0	0	-0.0817708	0	0	0	-0.00702583	0
cg00270194	0	0	0	0.00235491	0.00186396	0.00650303	0	0	0.00194547	0	0	0	0.0236444	0	0	0	0	0	0.00461779	0	0	0	0	0	0	0	0	0	0	0	0	0	0	0	0	0	0	0	0	0	0	0	0	0	0	0	0	0.00248995	0
cg00271154	0	0	0	0	0	0	0	0	0	0	0	0	0	0	0	0	0	0	0	0	0	0	0	0	0	0	0	0	0	0	0	0	0	0	0	0	0	0	0	0	0	0	0	0	0	0	0	0	0
cg00271378	0	0	0	0	0	0	0	0	0	0	0	0	0	0	0	0	0	0	0	0	0	0	0	0	0	0	0	0	0	0	0	0	0	0	0	0	0	0	0	0	0	0	0	0	0	0	0	0	0
cg00271426	0	0	0	0	0	0	0	0	0	0	0	0	0	0	0	0	0	0	0	0	0	0	0	0	0	0	0	0	0	0	0	0	0	0	0	0	0	0	0	0	0	0	0	0	0	0	0	0	0
cg00271703	0	0	0	0	0	0	0	0	0	0	0	-0.242424	0	0	0	0	0	0	0	0	0	0	0	0	0	0	0	0	0	0	0	0	0	0	0	0	0	0	0	0	0	0	0	0	0	0	0	0	0
cg00272971	0	0	0	0.0102199	0.0105253	0	0	0	0.0249389	0	0	0	0	0	0	0	0.825615	0.570682	0	0	0	0	0	0	0	0	0	0	0	0	0	0	0	0	0	0	0	0	0	0	0	0	0	0	0	0	0	0.0230228	0
cg00273046	0	0	0	-0.00867885	-0.00577328	0	0	0	0	0	0	0	0	0	0	0	0	0	-0.00947047	0	0	0	0	0	0	0	0	0	0	0	0	0	0	0	0	0	0	0	0	0	0	0	0	0	0	0	0	-0.00883502	-0.912498
cg00273076	0	0	0	-0.00162013	-0.000914983	0	0	0	0	0	0	0	0	0	0	0	0	0	0	0	0	0	0	0	0	0	0	0	0	0	0	0	0	0	0	0	0	0	0	0	0	0	0	0	0	0	0	0	0
cg00274492	0	0	0	0	0.00423132	0	0	0	0	0	0	0	0	0	0	0	0	0	0.00669166	0	0	0	0	0	0	0	0	0	0	0	0	0	0	0	0	0	0	0	0	0	0	0	0	0	0	0	0	0	0
cg00279054	0	0	0	0	0.0568101	0.148245	0	0	0	0	0	0	0	0	0	0	-0.66257	0	0.161054	0	0	0	0	0	0	0	0	0	0	0	0	0	0	0	0	0	0	0	0	0	0	0	0	0	0	0	0	0.204734	0
cg00279752	0	0	0	-0.0713085	-0.0467274	-0.0800062	0	0	0	0	0	0	-0.0968396	0	0	0	0	0	-0.0368221	0	0	0	0	0	0	0	0	0	0	0	0	0	0	0	0	0	0	0	0	0	0	0	0	0	0	0	0	0	0
cg00280963	-0.905851	-0.971405	0	0	-0.024291	-0.033085	0	0	0	0	0	0	0	0	0	0	0	0	-0.044067	0	0	0	0	0	0	0	0	0	0	0	0	0	0	0	0	0	0	0	0	0	0	0	0	0	0	0	0	-0.110141	0
cg00281024	0	0	0	-0.00737785	-0.00533644	0	0	0	0	0	0	0	0	0	0	0	0	0	0	0	0	0	0	0	0	0	0	0	0	0	0	0	0	0	0	0	0	0	0	0	0	0	0	0	0	0	0	0	0
cg00281640	0	0	0	-0.0429816	-0.0286983	-0.0711977	0	0	0.00727512	0	0	0	0	0	0	0	0	0	0	0	0	0	0	0	0	0	0	0	0	0	0	0	0	0	0	0	0	0	0	0	0	0	0	0	0	0	0	0	0
cg00281833	0	0	0	0	0	0	0	0	0	0	0	0	0	0	0	0	0	0	0	0	0	0	0	0	0	0	0	0	0	0	0	0	0	0	0	0	0	0	0	0	0	0	0	0	0	0	0	0	0
cg00282490	0	0	0	0	-0.00480916	0	0	0	-0.00189732	0	0	0	0	0	0	0	0	0	0	0	0	0	0	0	0	0	0	0	0	0	0	0	0	0	0	0	0	0	0	0	0	0	0	0	0	0	0	0	0
cg00282704	0	0	0	-0.0239346	-0.0157387	0	0	0	0	0	0	0	0	0	0	0	0	0	0	0	0	0	0	0	0	0	0	0	0	0	0	0	0	0	0	0	0	0	0	0	0	0	0	0	0	0	0	0	0
cg00282792	0	0	0	0	0.00130723	0.002269	0	0	-0.00122923	0	0	0.0972215	0.00299074	0	0	0	0	0	0	0	0	0	0	0	0	0	0	0	0	0	0	0	0	0	0	0	0	0	0	0	0	0	0	0	0	0	0	0	0
cg00284078	0	0	0	0	-0.00253279	-0.00709533	0	0	-0.00938979	0	0	0	0	0	0	0	0	0	0.000361081	0	0	0	0	0	0	0	0	0	0	0	0	0	0	0	0	0	0	0	0	0	0	0	0	0	0	0	0	0	0
cg00286137	0	0	0	0.00134727	0.00142152	0.00184977	0	0	0	0	0	0	-0.00102826	0	0	0	0	0	0	0	0	0	0	0	0	0	0	0	0	0	0	0	0	0	0	0	0	0	0	0	0	0	0	0	0	0	0	-8.56739e-05	0
cg00286320	0	0	0	0	-0.00269648	0	0	0	-0.000347564	0	0	0	0	0	0	0	0	0	-0.00380024	0	0	0	0	0	0	0	0	0	0	0	0	0	0	0	0	0	0	0	0	0	0	0	0	0	0	0	0	-0.00314178	0
cg00286916	0	0	0	-0.0055005	-0.00288855	0	-0.0734686	0	-0.00596902	0	0	0	-0.00540197	0	0	0	0	0	-0.000978778	0	0	0	0	0	0	0	0	0	0	0	0	0	0	0	0	0	0	0	0	0	0	0	0	-0.0168838	0	0	0	0	0
cg00287915	0	0	0	0	0	0	0	0	0	0	0	0	0	0	0	0	0	0	0	0	0	0	0	0	0	0	0	0	0	0	0	0	0	0	0	0	0	0	0	0	0	0	0	0	0	0	0	0	0
cg00289591	0	0	0	-0.111211	-0.100576	-0.117479	0	0	0	0	0	0	-0.178449	0	0	0	0	0	-0.0986148	0	0	0	0	0	0	0	0	0	0	0	0	0	0	0	0	0	0	0	0	0	0	0	0	0	0	0	0	0	0
cg00290109	0	0	0	-0.0186786	-0.00946792	0	0	0	0	0	0	0	0	0	0	0	0	0	0	0	0	0	0	0	0	0	0	0	0	0	0	0	0	0	0	0	0	0	0	0	0	0	0	0	0	0	0	0	0
cg00290302	0	0	0	0.048398	0.0353915	0.0710007	0	0	0	0.104605	0	0	0.103546	0	0.157351	0	0	0	0.0670091	0	0	0	0	0	0	0	0	0	0	0	0	0	0	0	0	0	0	0.487886	0	0	0	0	0.652977	0	0	0	0	0	0
cg00290812	0	0	0	0	-0.00157686	-0.00224717	0	0	0	0	0	0	-0.000861531	0	0	0	0	0	-0.00342015	0	0	0	0	0	0	0	0	0	0	0	0	0	0	0	0	0	0	0	0	0	0	0	0	0	0	0	0	-0.00355125	0
cg00292639	0	0	0	0.0610281	0.0336414	0.0678095	0	0	0	0	0	0	0.0165763	0	0	0	0	0	0	0	0	0	0	0	0	0	0	0	0	0	0	0	0	0	0	0	0	0	0	0.432816	0	0	0	0	0	0	0	0.0748521	0
cg00293511	0	0	0	-0.24893	-0.177995	-0.234727	0	0	0	0	0	0	-0.369983	0	0	0	0	0	0	0	0	0	0	0	0	0	0	0	0	0	0	0	0	0	0	0	0	0	0	0	0	0	0	0	0	0	0	-0.29274	0
cg00294442	0	0	0	-0.839133	-0.571644	-0.714458	0	0	0	0	0	0	-1.26933	0	0	0	0	0	-1.49383	0	0	0	0	0	0	0	0	0	0	0	0	0	0	0	0	0	0	0	0	0	0	0	0	0	0	0	0	-1.12408	0
cg00295657	0	0	0	0.00755892	0.00256347	0.0103498	0	0	0.00448021	0	0	0	0	0	0	0	0	0	-0.00689175	0	0	0	0	0	0	0	0	0	0	0	0	0	0	0	0	0	0	0	0	0	0	0	0	0	0	0	0	0	0
cg00295725	0	0	0	0	0.00235853	0	0	0	0	0	0	0	0	0	0	0	0	0	0.00498461	0	0	0	0	0	0	0	0	0	0	0	0	0	0	0	0	0	0	0	0	0	0	0	0	0	0	0	0	0	0
cg00296110	0	0	0	0	-0.0105309	-0.0164195	0	0	-0.0178643	-0.214859	0	0	0	0	-0.122174	0	0	0	-0.0147663	0	0	0	0	0	0	0	0	0	0	0	0	0	0	0	0	0	0	0	0	0	0	0	0	0	0	0	0	-0.0199336	0
cg00296428	0	0	0	0	0.00306434	0.00414962	0	0	0	0	0	0	0	0	0	0	0	0	0.00305594	0	0	0	0	0	0	0	0	0	0	0	0	0	0	0	0	0	0	0	0	0	0	0	0	0	0	0	0	0.00923209	0
cg00297075	0	0	0	-0.000180358	-0.000360213	-0.00190424	0	0	0	0	0	0	0	0	0	0	0	0	-0.00144339	0	0	0	0	0	0	0	0	0	0	0	0	0	0	0	0	0	0	0	0	0.0297226	0	0	0	0	0	0	0	-0.00254905	0
cg00297600	0	0	0	0	0	0	0	0	0	0	0	0	0	0	0	0	0	0	0	0	0	0	0	0	0	0	0	0	0	0	0	0	0	0	0	0	0	0	0	0	0	0	0	0	0	0	0	0	0
cg00297805	0	0	0	-0.0208983	-0.0140098	-0.0252257	0	0	0	0	0	0	0	0	0	0	0	0	-0.0216457	0	0	0	0	0	0	0	0	0	0	0	0	0	0	0	0	0	0	0	0	0	0	0	0	0	0	0	0	-0.0175015	0
cg00297951	0	0	0	-0.00176559	-0.00108059	0	0	0	0	0	0	0	0	0	0	0	0	0	-0.00351011	0	0	0	0	0	0	0	0	0	0	0	0	0	0	0	0	0	0	0	0	0	0	0	0	0	0	0	0	0	0
cg00298032	0	0	0	0	0.00418042	0	0.0887451	0	0	0	0	0	0	0	0	-0.0022993	0	0	0	0	0	0	0	0	0	0	0	0	0	0	0.0774343	0	0	0	0	0	0	0	0	0	0	0	0	0	0	0	0	0.000205342	0
cg00298301	0	0	0	0.00530779	0.00224606	0.00582806	0	0	0	0	0	0	0	0	0	0	0	0	0	0	0	0	0	0	0	0	0	0	0	0	0	0	0	0	0	0	0	0	0	0	0	0	0	0	0	0	0	0	0
cg00298697	0	0	0	-0.0383986	-0.0286797	0	0	0	0	0	0	0	0	0	0	0	0	0	-0.0490233	0	0	0	0	0	0	0	0	0	0	0	0	0	0	0	0	0	0	0	0	0	0	0	0	0	0	0	0	-0.0109881	0
cg00299517	0	0	0	0.0151393	0.00728007	0.0237367	0	0	0.0216314	0	0	0	0.0264678	0	0	0	0	0	0	0	0	0	0	0	0	0	0	0	0	0	0	0	0	0	0	0	0	0	0	0	0	0	0	0	0	0	0	0.0233526	0
cg00300211	0	0	0	0	0	0	0	0	0	0	0	0	0	0	0	0	0	0	0	0	0	0	0	0	0	0	0	0	0	0	0	0	0	0	0	0	0	0	0	0	0	0	0	0	0	0	0	0	0
cg00300224	0	0	0	-0.00220913	-0.0059122	0	0	0	0	0	0	0	0	0	0	0	0	0	0	0	0	0	0	0	0	0	0	0	0	0	0	0	0	0	0	0	0	0	0	0	0	0	0	0	0	0	0	0	0
cg00300233	0	0	0.000632482	0	-0.00405617	-0.00612311	0	0	0	0	0	0	-0.00639824	0	0	0	0	0	-0.00447766	0	0	0	0	0	0	0	0	0	0	0	0	0	0	0	0	0	0	0	0	0	0	0	0	0	0	0	0	0	0
cg00301020	0	0	0	0	4.45761e-05	0.000914865	0	0	0	0	0	0	0	0	0	0	0	0	0	0	0	0	0	0	0	0	0	0	0	0	0	0	0	0	0	0	0	0	0	0	0	0	0	0	0	0	0	0.00143632	0
cg00301226	0	0	0	0.00445446	-0.000349412	0	0	0	0	0	0	0	0	0	0	0	0	0	0	0	0	0	0	0	0	0	0	0	0	0	0	0	0	0	0	0	0	0	0	0	0	0	0	0	0	0	0	0	0
cg00301801	0	0	0	0	0	0	0	0	0	0	0	0	0	0	0	0	0	0	0	0	0	0	0	0	0	0	0	0	0	0	0	0	0	0	0	0	0	0	0	0	0	0	0	0	0	0	0	0	0
cg00304629	0	0	0	0	-0.146085	0	0.224503	0	0	0	0	0	0	0	0	0	0	0	0.119052	0	0	0	0	0	0	0	0	0	0	0	0	0	0	0	0	0	0	0	0	0	0	0	0	0	0	0	0	-0.406855	0
cg00304877	0	0	0	0	0.0030639	0.00492027	0	0	0.00154884	0	0	0	0	0	0	0	0	0	0.00433445	0	0	0	0	0	0	0	0	0	0	0	0	0	0	0	0	0	0	0	0	0	0	0	0	0	0	0	0	0.00416894	0
cg00306239	0	0	0	0	0.00317782	0	0	0	0	0	0	0	0.00594294	0	0	0	0	0	0.00446937	0	0	0	0	0	0	0	0	0	0	0	0	0	0	0	0	0	0	0	0	0	0	0	0	0	0	0	0	0	0
cg00307913	0	0	0	0	-0.00071882	-0.00498404	0	0	-0.00498925	0	0	0	-0.0059456	0	0	0	0	0	-0.00412851	0	0	0	0	0	0	0	0	0	0	0	0	0	0	0	0	0	0	0	0	0	0	0	0	0	0	0	0	0	0
cg00308441	0	0	0	0	0.155016	0	0	0	0	0	0	0	0	0	0	0	0	0	0.334143	0	0	0	0	0	0	0	0	0	0	0	0	0	0	0	0	0	0	0	0	0	0	0	0	0	0	0	0	0	0
cg00308763	0	0	0	0	-0.00123838	-0.00253923	0	0	0	0	0	0	0	0	0	0	0	0	0	-0.0438655	0.00694071	-0.00274678	0.024649	-0.0425339	0.0307951	0.00788271	0.0980374	0.00492967	-0.0173601	0.00298131	0	0	0	0	0	0	0	0	0	0	0	0	0	0	0	0	0	-0.00322471	0
cg00309259	0	0	0	0	0	0	0	0	0	0	0	0	0	0	0	0	0	0	0	0	0	0	0	0	0	0	0	0	0	0	0	0	0	0	0	0	0	0	0	0	0	0	0	0	0	0	0	0	0
cg00309562	0	0	0	0	0.000264976	0.00051425	0	0	0	0	0	0	0	0	0	0	0	0	0	0	0	0	0	0	0	0	0	0	0	0	0	0	0	0	0	0	0	0	0	-0.00214593	0	0	0	0	0	0	0	0	0
cg00309578	0	0	0	0	0	0	0	0	0	0	0	0	0	0	0	0	0	0	0	0	0	0	0	0	0	0	0	0	0	0	0	0	0	0	0	0	0	0	0	0	0	0	0	0	0	0	0	0	0
cg00310182	0	0	0	-0.0678205	-0.0392011	0	0	0	0	0	0	0	0	0	0	0	0	0	0	0	0	0	0	0	0	0	0	0	0	0	-0.115057	0	0	0	0	0	0	0	0	0	0	0	0	0	0	0	0	-0.0538373	0
cg00310215	0	0	0	-0.0308543	-0.0213312	-0.0342126	0	0	-0.0154533	0	0	0	0	0	0	0	0	0	-0.00880691	0	0	0	0	0	0	0	0	0	0	0	0	0	0	0	0	0	0	0	0	0	0	0	0	0	0	0	0	-0.0234747	0
cg00311846	0	0	0	0	0.0128657	0.0371264	0	0	0	0	0	0	0.110468	0	0	0	0	0	0	0.194223	0.0837705	0.401472	-0.0192816	0.17116	0.233474	0.116643	0.0943138	0.205059	0.942308	0.0583701	0	0	0	0	0	0	0	0	0	0	0	0	0	0	0	0	0	0	0
cg00311934	0	0	0	0.00966763	0.00576681	0.0127397	0	0	0.0132009	0	0	0	0.0127062	0	0	0	0	0	0.00386693	0	0	0	0	0	0	0	0	0	0	0	0	0	0	0	0	0	0	0	0	0	0	0	0	0	0	0	0	0.0175367	0
cg00312241	0	0	0	0.065737	0.0389535	0.0673537	0	0	0.00471366	0	0	0	0	0	0	0	0	0	0	0	0	0	0	0	0	0	0	0	0	0	0	0	0	0	0	0	0	0	0	0	0	0	0	0	0	0	0	0.0640727	0
cg00314427	0	0	0	-0.0136048	-0.00492201	-0.0126124	0	0	-4.88295e-05	0	0	0	0	0	0	0	0	0	-0.00659176	0	0	0	0	0	0	0	0	0	0	0	0	0	0	0	0	0	0	-0.223221	0	0	0	0	0	0.0877719	0	0	0	-0.0140763	0
cg00315292	0	0	0	-0.0707061	-0.0405852	-0.0704979	0	0	-0.0278728	0	0	0	0	0	0	0	0	0	-0.0585254	0	0	0	0	0	0	0	0	0	0	0	0	0	0	0	0	0	-0.231704	0	0	0	0	0	0	0	0	0	0	-0.0777012	0
cg00316483	0	0	0	-0.489252	-0.319499	-0.620183	0	0	0	0	0	0	-0.58173	0	0	0	0	0	-0.358879	0	0	0	0	0	0	0	0	0	0	0	0	0	0	0	0	0	0	0	0	0	0	0	0	0	0	0	0	0	0
cg00317287	0	0	0	0	0.00575408	0	0	0	0	0	0	0	0	0	0	0	0	0	0	0	0	0	0	0	0	0	0	0	0	0	0	0	0	0	0	0	0	0	0	0	0	0	0	0	0	0	0	0	0
cg00318947	0	0	0	0	0	0	0	0	0	0	0	0	0	0	0	0	0	0	0	0	0	0	0	0	0	0	0	0	0	0	0	0	0	0	0	0	0	0	0	0	0	0	0	0	0	0	0	0	0
cg00319727	0.330712	0.358394	0	0.0177112	0.00981578	0.0178437	0	0	0	0	0	0	0	0	0	0	0	0	0.0176023	0.027508	0.00562419	-0.0107525	0.00285243	0.0555997	0.0177254	-0.0172114	0.0358794	-0.00522487	0.161294	0.0450572	0	0.185566	0.156443	0	0	0	0	0	0	0	0	0	0.337756	0.065636	0.101546	0	0	0.0175937	0
cg00320782	0	0	0	0.0319792	0.0115443	0.0195335	0	0	0	0	0	0	0	0	0	0	0	0	0	0	0	0	0	0	0	0	0	0	0	0	0	0	0	0	0	0	0	0	0	0	0	0	0	0	0	0	0.172544	0	0
cg00321644	0	0	0	-0.0331507	-0.0196076	-0.0335027	0	0	-0.014732	0	0	0	-0.0372383	0	0	0	0	0	0	0	0	0	0	0	0	0	0	0	0	0	0	0	0	0	0	0	0	0	0	0	0	0	0	0	0	0	0	-0.0422518	0
cg00323008	0	0	0	-0.00141607	-0.000722452	0	0	0	-0.00720698	0	0	0	-0.000817887	0	0	0	0	0	0.000731943	0	0	0	0	0	0	0	0	0	0	0	0	0	0	0	0	0	0	0	0	0	0	0	0	-0.04928	0	0	0	0.000501131	0
cg00323590	0	0	0	0	-0.175233	0	0	0	0	0	0	0	0	0	0	0	0	0	-0.462364	0	0	0	0	0	0	0	0	0	0	0	0	0	0	0	0	0	0	0	0	0	0	0	0	0	0	0	0	0.106007	0
cg00323965	0	0	0	-0.101795	-0.0679504	0	0	0	0	0	0.259135	0	0	0	0	0	0	0	0	0	0	0	0	0	0	0	0	0	0	0	0	0	0	0	0	0	0	0	0	0	0	0	0	0	0	0	0	-0.290387	0
cg00324097	0	0	0	0	0	0	0	0	0	0	0	0	0	0	0	0	0	0	0	0	0	0	0	0	0	0	0	0	0	0	0	0	0	0	0	0	0	0	0	0	0	0	0	0	0	0	0	0	0
cg00324161	0	0	0	0	0	0	0	0	0	0	0	0	0	0	0	0	0	0	0	0	0	0	0	0	0	0	0	0	0	0	0	0	0	0	0	0	0	0	0	0	0	0	0	0	0	0	0	0	0
cg00324422	0	0	0	-0.0048747	-0.00274849	-5.10803e-05	0	0	0	0	0	0	-0.00647299	0	0	0	0	0	0	0	0	0	0	0	0	0	0	0	0	0	0	0	0	0	0	0	0	0	0	0	0	0	0	0	0	0	0	-0.00555254	0
cg00324754	0	0	0	0	0	0	0	0	0	0	0	0	0	0	0	0	0	0	0	0	0	0	0	0	0	0	0	0	0	0	0	0	0	0	0	0	0	0	0	0	0	0	0	0	0	0	0	0	0
cg00324991	0	0	0	-0.00351146	-0.0011705	-0.00619137	-0.0130039	0	0	0	0	0	-0.00389432	0	0	0	0	0	0	0	0	0	0	0	0	0	0	0	0	0	0	0	0	0	0	0	0	0	0	0	0	0	0	0	0	0	0	-0.000384598	0
cg00325115	0	0	0	-0.0928764	-0.0522751	-0.124534	0	0	0	0	0	0	0	0	0	0	0	0	-0.0884578	0	0	0	0	0	0	0	0	0	0	0	0	0	0	0	0	0	0	0	0	0	0	0	0	0	0	0	0	-0.15856	0
cg00325217	0	0	0	0.00144654	0.00103396	0.00255361	0	0	0.000503511	0	0	0	0	0	0	0	0	0	0	0	0	0	0	0	0	0	0	0	0	0	0	0	0	0	0	0	0	0	0	0	0	0	0	0	0	0	0	0.00392027	0
cg00325478	0	0	0	0	0	0	0	0	0	0	0	0	0	0	0	0	0	0	0	0	0	0	0	0	0	0	0	0	0	0	0	0	0	0	0	0	0	0	0	0	0	0	0	0	0	0	0	0	0
cg00325725	0	0	0	0.00388983	0.00268005	0.00396117	0	0	0	0	0	0	0	0	0	0	0	0	0.00162364	0	0	0	0	0	0	0	0	0	0	0	0	0	0	0	0	0	0	0	0	0	0	0	0	0.0146993	0	0	0	0.00705542	0
cg00328865	0	0	0	0	0	0	0	0	0	0	0	0	0	0	0	0	0	0	0	0	0	0	0	0	0	0	0	0	0	0	0	0	0	0	0	0	0	0	0	0	0	0	0	0	0	0	0	0	0
cg00330845	0	0	0	-0.0075281	-0.00444033	-0.00739824	0	0	-0.0043363	0	0	0	-0.00723064	0	0	0	0	0	-0.00636802	0	0	0	0	0	0	0	0	0	0	0	0	0	0	0	0	0	0	0	0	0	0	0	0	0	0	0	0	-0.00792073	0
cg00331096	0	0	0	0.145536	0.121115	0	0	0	0	0	0	0	0	0	0	0	0	0	0	0	0	0	0	0	0	0	0	0	0	0	0	0	0	0	0	0	0	0	0	0	0	0	0	0	0	0	0	0	0
cg00331190	0	0	0	0	0	0	0	0	0	0	0	0	0	0	0	0	0	0	0	0	0	0	0	0	0	0	0	0	0	0	-0.0846984	0	0	0	0	0	0	0	0	0	0	0	0	0	0	0	0	0	0
cg00331900	0	0	0	0.416735	0.0309275	-0.382804	0	0	0	0	0	0	0.0712373	0	0	0	0	0	0	0	0	0	0	0	0	0	0	0	0	0	0	0	0	0	0	0	0	0	0	0	0	0	0	0	0	0	0	-0.626441	0
cg00332221	0	0	0	0	-0.0281741	-0.0556953	0	0	0	0	-0.121063	0	0	0	0	0	0	0	-0.0626147	0	0	0	0	0	0	0	0	0	0	0	0	0	0	0	0	0	0	0	0	0	0	0	0	0	0	0	0	0	0
cg00332561	0	0	0	0	-0.0132712	0	0	0	0.00152751	0	0	0	0	0	0	0	0	0	-0.0232506	0	0	0	0	0	0	0	0	0	0	0	0	0	0	0	0	0	0	0	0	-0.0941307	0	0	0	0	0	0	0	0	0.0270888
cg00334236	0	0	0	-0.0842105	-0.0349421	-0.0943907	-0.555013	0	0	0	0	0	0	0	0	0	0	0	0	0	0	0	0	0	0	0	0	0	0	0	0	0	0	0	0	0	0	0	0	0	0	0	0	0	0	0	0	-0.0742577	0
cg00335286	0	0	0	0	0	0	0	0	0	0	0	0	0	0	0	0	0	0	0	0	0	0	0	0	0	0	0	0	0	0	0	0	0	0	0	0	0	0	0	0	0	0	0	0	0	0	0	0	0
cg00338702	0	0	0	0	0	0	0	0	0	0	0	0	0	0	0	0	0	0	0	0	0	0	0	0	0	0	0	0	0	0	0	0	0	0	0	0	0	0	0	0	0	0	0	0	0	0	0	0	0
cg00339654	0	0	0	0	-0.0298202	-0.0209638	0	0	0	0	0	0	0.0441667	0	0	0	0	0	-0.0471751	0	0	0	0	0	0	0	0	0	0	0	0	-0.810111	-0.746611	0	0	0	0	0	0	-0.713279	0	0	0	0	0	0	0	0.00113209	0
cg00339708	0	0	0	0	-0.10626	-0.168888	-0.404967	0	0	0	0	0	-0.36491	0	0	-0.313188	0	0	-0.19846	0	0	0	0	0	0	0	0	0	0	0	0	0	0	0	0	0	0	0	0	0	0	0	0	0	0	0	0	0	0
cg00340124	0	0	0	0	-0.0025763	0	0	0	0	0	0	0	0	0	0	0	0	0	0	0	0	0	0	0	0	0	0	0	0	0	0	0	0	0	0	0	0	0	0	0	0	0	0	0	0	0	0	0	0
cg00343067	0	0	0	0	0	0	0	0	0	0	0	0	0	0	0	0	0	0	0	-0.041751	-0.0195558	-0.0499969	0.0110203	-0.0233257	0.0326	-0.00321537	-0.00364595	0.0083498	0.00219038	0.000157884	0	0	0	0	0	0	0	0	0	0	0	0	0	0	0	0	0	0	0
cg00343092	0	0	0	0	0	0	0	0	0	0	0	0	0	0	0	0	0	0	0	0	0	0	0	0	0	0	0	0	0	0	0	0	0	0	0	0	0	0	0	0	0	0	0	0	0	0	0	0	0
cg00343217	0	0	0	0.227199	0.158978	0.25015	0	0	0	0	0	0	0.401927	0	0	0	0	0	0.340429	0	0	0	0	0	0	0	0	0	0	0	0	0	0	0	0	0	0	0	0	0	0	0	0	0	0	0	0	0	0
cg00345769	0	0	0	-0.0665274	-0.0503966	-0.065711	0	0	-0.0753213	0	0	0	0	0	0	0	0	0	-0.0649268	0	0	0	0	0	0	0	0	0	0	0	0	0	0	0	0	0	0	0	0	0	0	0	0	0	0	0	0	0	0
cg00345983	0	0	0	0.00373884	0.00254765	0	0	0	0	0	0	0	0	0	0	0	0	0	0	0	0	0	0	0	0	0	0	0	0	0	0	0	0	0	0	0	0	0	0	0	0	0	0	0	0	0	0	0.00380178	0
cg00347775	0	0	0	0	0	0	0	0	0	0	0	0	0	0	0	0	0	0	0	0	0	0	0	0	0	0	0	0	0	0	0	0	0	0	0	0	0	0	0	0	0	0	0	0	0	0	0	0	0
cg00349017	0	0	0	0.00601273	0.00360961	0.00534926	-0.00244927	0	0	0	0	0	0	0	0	0	0	0	0.0015774	0	0	0	0	0	0	0	0	0	0	0	0.012007	0	0	0	0	0	0	0	0	0	0	0	0	0	0	0	0	0.00656717	0
cg00349375	0	0	0	0.000474927	-0.00163558	0	0	0	0	0	0	0	0	0	0	0	0	0	-0.00899298	0	0	0	0	0	0	0	0	0	0	0	0	0	0	0	0	0	0	0	0	0	0	0	0	0	0	0	0	0	0
cg00350004	0	0	0	0	-0.000281281	0	0	0	0	0	0	0.0281428	0	0	0	0	0	0	0	0	0	0	0	0	0	0	0	0	0	0	0	0	0	0	0	0	0	0	0	0	0	0	0	0	0	0	0	-0.000787794	0
cg00350220	0	0	0	0.0135659	0.00844874	0	0	0	0	0	0	0	0	0	0	0	0	0	0	0	0	0	0	0	0	0	0	0	0	0	0	0	0	0	0	0	0	0	0	0	0	0	0	0	0	0	0	0	0
cg00350702.1	0	0	0	0	0	0	0	0	0	0	0	0	0	0	0	0	0	0	0	0	0	0	0	0	0	0	0	0	0	0	0	0	0	0	0	0	0	0	0	0	0	0	0	0	0	0	0	0	0
cg00350702.2	0	0	0	0	0	0	0	0	0	0	0	0	0	0	0	0	0	0	0	0	0	0	0	0	0	0	0	0	0	0	0	0	0	0	0	0	0	0	0	0	0	0	0	0	0	0	0	0	0
cg00351264	0	0	0	0.00403551	0.0016095	0.00313122	0	0	0	0	0	0	0	0	0	0	0	0	0	0	0	0	0	0	0	0	0	0	0	0	0	0	0	0	0	0	0	0	0	0	0	0	0	0	0	0	0	0.00577398	0
cg00356067	0	0	0	0	-0.0154418	0	0	0	0	0	0	0	0	0	0	0	0	0	0	0	0	0	0	0	0	0	0	0	0	0	0	0	0	0	0	0	0	0	0	0	0	0	0	0	0	0	0	0	0
cg00359086	0	0	0	0	-0.006972	0	0	0	0	0	0	0	-0.016948	0	0	0	0	0	-0.0119031	0	0	0	0	0	0	0	0	0	0	0	0	0	0	0	0	0	0	0	0	0	0	0	0	0	0	0	0	0	0
cg00359760	0	0	0	0.0439381	0.0317726	0	0	0	0	0	0	0	0	0	0	0	0	0	0	0	0	0	0	0	0	0	0	0	0	0	0	0	0	0	0	0	0	0	0	0.0156178	0	0	0	0	0	0	0	0	0
cg00360105	0	0	0	0	0.163583	0	0	0	0	0	0	0	0	0	0	0	0	0	0	0	0	0	0	0	0	0	0	0	0	0	0	0	0	0	0	0	0	0	0	1.93386	0	0	0	0	0	0	0	0	0
cg00360524	0	0	0	0	0.000343067	0.0035319	0	0	0	0	0	0	-0.000385454	0	0	0	0	0	-0.00130626	0	0	0	0	0	0	0	0	0	0	0	0	0	0	0	0	0	0	0	0	0	0	0	0	0	0	0	0	0	0
cg00362487	0	0	0	0	-0.000995276	0	0	0	0	0	0	0	-0.00655832	0	0	0	0	0	0	0	0	0	0	0	0	0	0	0	0	0	0	0	0	0	0	0	0	0	0	0	0	0	0	0	0	0	0	-0.00175037	0
cg00362836	0	0	0	0.0251775	0.0135569	0	0	0	0	0	0	0	0	0	0	0	0	0	0	0	0	0	0	0	0	0	0	0	0	0	0	0	0	0	0	0	0	0	0	0	0	0	0	0	0	0	0	0	0
cg00363312	0	0	0	0	0	0	0	0	0	0	0	0	0	0	0	0	0	0	0	0	0	0	0	0	0	0	0	0	0	0	0	0	0	0	0	0	0	0	0	0	0	0	0	0	0	0	0	0	0
cg00364500	0	0	0	-0.00290224	-0.00309261	-0.00680509	0	0	0	0	0	0	0	0	0	0	0	0	0	0	0	0	0	0	0	0	0	0	0	0	0	0	0	0	0	0	0	0	0	0	0	0	0	0	0	0	0	0	0
cg00366136	0	0	0	-0.00191587	-0.00175952	0	0	0	0	0	0	0	0	0	0	0	0	0	0	0	0	0	0	0	0	0	0	0	0	0	0	0	0	0	0	0	0	0	0	0	0	0	0	0	0	0	0	0	0
cg00366435	0	0	0	0	0	0	0	0	0	0	0	0	0	0	0	0	0	0	0	0	0	0	0	0	0	0	0	0	0	0	0	0	0	0	0	0	0	0	0	0	0	0	0	0	0	0	0	0	0
cg00366950	0	0	0	0.00859518	0.00427162	0	0	0	0	0	0	0	0	0	0	0	0	0	0	0	0	0	0	0	0	0	0	0	0	0	0	0	0	0	0	0	0	0	0	0	0	0	0	0	0	0	0	0	0
cg00367497	0	0	0	0	0	0	0	0	0	0	0	0	0	0	0	0	0	0	0	0	0	0	0	0	0	0	0	0	0	0	0	0	0	0	0	0	0	0	0	0	0	0	0	-0.00962915	0	0	0	0	0
cg00367518	0	0	0	-0.0217935	-0.0175403	0	-0.0649051	0	0.00282991	0	0	0	0	0	0	0	0	0	0	0	0	0	0	0	0	0	0	0	0	0	0	0	0	0	0	0	0	0	0	0	0	0	0	0	0	0	0	-0.034675	0
cg00369613	0	0	0	0.0458792	0.0362494	0.102219	0	0	0	0	0	0	0	0	0	0	0	0	0.124696	0	0	0	0	0	0	0	0	0	0	0	0	0	0	0	0	0	0	0	0	0	0	0	0	0	0	0	0	0	0
cg00369852	0	0	0	0.00905218	0.00637102	0	0	0	0	0	0	0	0	0	0	0	0	0	0	0	0	0	0	0	0	0	0	0	0	0	0	0	0	0	0	0	0	0	0	0	0	0	0	0	0	0	0	0	0
cg00370355	0	0	0	0	0.000952186	0.00150796	0	0	0	0	0	0	0.00261098	0	0	0	0	0	0.0021087	0	0	0	0	0	0	0	0	0	0	0	0	0	0	0	0	0	0	0	0	0	0	0	0	0	0	0	0	0	0
cg00370791	0	0	0	0	0	0	0	0	0	0	0	0	0	0	0	0	0	0	0	0	0	0	0	0	0	0	0	0	0	0	0	0	0	0	0	0	0	0	0	0	0	0	0	0	0	0	0	0	0
cg00370841	0	0	0	0.000740294	0.000844128	0	0	0	0.00132878	0	0	0	-0.000953679	0	0	0	0	0	0	0	0	0	0	0	0	0	0	0	0	0	0	0	0	0	0	0	0	0	0	0	0	0	0	0	0	0	0	-0.000973542	0
cg00371107	0	0	0	-0.0948661	-0.0550686	0	0	0	0	0	0	0	0	0	0	0	0	0	0	0	0	0	0	0	0	0	0	0	0	0	0	0	0	0	0	0	0	0	0	0	0	0	0	0	0	0	0	0	0
cg00372284	0	0	0	0	0	0	0	0.0649463	0	0	0	0	0	0	0	0	0	0	0	0	0	0	0	0	0	0	0	0	0	0	0	0	0	0	0	0	0	0	0	0	0	0	0	0	0	0	0	0	0
cg00373808	0	0	0	0	-0.000699738	0	0	0	0	0	0	0	0	0	0	0	0	0	0	0	0	0	0	0	0	0	0	0	0	0	0	0	0	0	0	0	0	0	0	0	0	0	0	0	0	0	0	0	0
cg00374382	0	0	0	-0.0341863	-0.0171181	0	0	0	0	0	0	0	0	0	0	0	0	0	-0.0267837	0	0	0	0	0	0	0	0	0	0	0	0	0	0	0	0	0	0	0	0	0	0	0	0	0	0	0	0	-0.0311534	0
cg00374717	0	0	0	0	0	0	0	0	0	0	0	0	0	0	0	0	0	0	0	0	0	0	0	0	0	0	0	0	0	0	0	0	0	0	0	0	0	0	0	0	0	0	0	0	0	0	0	0	0
cg00376184	0	0	0	0	0.00159748	0.00144617	0	0	0	0	0	0	0	0	0	0	0	0	0	-0.0038543	0.0374116	-0.0887869	0.0742779	0.00758211	-0.0609102	-0.167311	0.0352692	-0.0608233	0.00260892	-0.0119608	0	0	0	0	0	0	0	0	0	0	0	0	0	0	0	0	0	0.00376468	0
cg00379717	0	0	0	-0.113742	-0.0692836	0	-0.648887	0	0	0	0	0	-0.218287	0	0	0	0	0	0	0	0	0	0	0	0	0	0	0	0	0	0	0	0	0	0	0	0	0	0	-0.315197	0	0	0	0	0	0	0	-0.144312	0
cg00379872	0	0	0	0.006452	0.00414781	0.00725713	0	0	0.00393647	0	0	0	0	0	0	0	0	0	0	0	0	0	0	0	0	0	0	0	0	0	0	0	0	0	0	0	0	0	0	0	0	0	0	0	0	0	0	0	0
cg00380167	0	0	0	-0.00424124	-0.00148694	-0.00494569	0	0	0	0	0	0	0	0	0	0	0	0	-0.00265129	0	0	0	0	0	0	0	0	0	0	0	0	0	0	0	0	0	0	0	0	0	0	0	0	0	0	0	0	0	0
cg00381965	0	0	0	-0.0460197	-0.0313936	0	0	0	0	0	0	0	0	0	0	0	0	0	0	0	0	0	0	0	0	0	0	0	0	0	0	0	0	0	0	0	0	0	0	0	0	0	0	0	0	0	0	0	0
cg00382005	0	0	0	-0.0142992	-0.00700768	-0.0124657	0	0	0	0	0	0	0	0	0	0	0	0	-0.0111845	0	0	0	0	0	0	0	0	0	0	0	0	0	0	0	0	0	0	0	0	0	0	0	0	0	0	0	0	0	0
cg00383161	0	0	0	-0.00156677	0.000989361	0	0	0	0	0	0	0	-0.00495718	0	0	0	0	0	0	0	0	0	0	0	0	0	0	0	0	0	0	0	0	0	0	0	0	0	0	0	0	0	0	0	0	0	0	0.00276973	0
cg00383766	0	0	0	0	0.00725003	0.00941719	0	0	0	0	0	0	0	0	0	0	0	0	0.0106814	0	0	0	0	0	0	0	0	0	0	0	0	0	0	0	0	0	0	0	0	0.0995587	0	0	0	0	0	0	0	0.0125153	0
cg00384342	0	0	0	-0.0216204	-0.0127238	-0.0223907	0	0	0	0	0	0	-0.0343068	0	0	0	0	0	0	-0.128215	-0.0644723	-0.182156	-0.0158878	-0.0565975	-0.0747015	-0.0627666	-0.131626	-0.0308365	-0.0212872	-0.00984031	0	0	0	0	0	0	0	0	0	0	0	0	0	0	0	0	0	0	0
cg00385093	0	0	0	0	-0.0194843	0	0	0	-0.0434846	0	0	0	-0.0436526	0	0	0	0	0	-0.0305746	0	0	0	0	0	0	0	0	0	0	0	0	0	0	0	0	0	0	0	0	0	0	0	0	0	0	0	0	-0.0323113	0
cg00386499	0	0	0	-0.00144988	-0.00101718	-0.00199526	0	0	0	0	0	0	0	0	0	0	0	0	0	0	0	0	0	0	0	0	0	0	0	0	0	0	0	0	0	0	0	0	0	0	0	0	0	-0.011922	0	0	0	0	0
cg00386797	0	0	0	0.00701987	0.00459926	0.00782552	0	0	0	0	0	0	0.0129146	0	0	0	0	0	0.00916324	0	0	0	0	0	0	0	0	0	0	0	0	0	0	0	0	0	0	0	0	0	0	0	0	0	0	0	0	0	0
cg00386839	0	0	0	0.0352945	0.00242085	0	0	0	0	0	0	0	0	0	0	0	0	0	-0.0193715	0.0783371	-0.0144653	0.202424	-0.0409709	0.375108	-0.0926549	-0.0136198	0.500693	-0.0992862	-1.63612	-0.0386213	0	0	0	0	0	0	0	0	0	0	0	0	0	0	0	0	0	0.0259679	0
cg00388556	0	0	0	-0.00566335	-0.0062445	-0.00778807	0	0	0	0	0	0	0	0	0	0	0	0	0	0	0	0	0	0	0	0	0	0	0	0	0.0285379	0	0	0	0	0	0	0	0	0	0	0	0	0	0	0	0	0	0
cg00389116	0	0	0	0	-0.00217856	0	0	0	0	0	0	0	0	0	0	0	0	0	0	0	0	0	0	0	0	0	0	0	0	0	0	0	0	0	0	0	0	0	0	0	0	0	0	0	0	0	0	0	0
cg00389526	0	0	0	-0.0439712	-0.0284469	0	-0.382485	0	0	0	0	0	0	0	0	0	0	0	-0.0474375	0	0	0	0	0	0	0	0	0	0	0	0	0	0	0	0	0	0	0	0	0	0	0	0	0	0	0	0	-0.0595635	0
cg00391579	0	0	0	0.000565329	0.000584704	0.000858863	0	0	0	0	0	0	0.00213191	0	0	0	0	0	0.00204421	-0.0189352	-0.0258709	0.0369966	0.0597121	-0.0750878	-0.0331199	-0.0852862	-0.0266968	-0.034784	0.0825322	-0.00162772	0	0	0	0	0	0	0	0	0	0	0	0	0	0	0	0	0	0.00166539	0
cg00393155	0	0	0	0.00249404	-0.000650267	0.00284074	0	0	0	0	0	0	0.00033421	0	0	0	0	0	0.00119691	0	0	0	0	0	0	0	0	0	0	0	0	0	0	0	0	0	0	0	0	0	0	0	0	0	0	0	0	-0.000903043	0
cg00393367	0	0	0	0	-0.0093384	-0.0207995	0	0	-0.0108231	0	0	0	-0.0218895	0	0	0	0	0	-0.017075	0	0	0	0	0	0	0	0	0	0	0	0	0	0	0	0	0	0	0	0	0	0	0	0	0	0	0	0	-0.0198889	0
cg00396618	0	0	0	0.0346296	0.0277156	0.0506379	0	0	0	0	0	0	0	0	0	0	0	0	0.0578067	0	0	0	0	0	0	0	0	0	0	0	0	0	0	0	0	0	0	0	0	0	0	0	0	0	0	0	0	0	0
cg00398876	0	0	0	-0.0103112	-0.0119863	-0.026999	0	0	-0.0389442	0	0	0	-0.0282317	0	0	0	0	0	-0.0211017	0	0	0	0	0	0	0	0	0	0	0	0	0	0	0	0	0	0	0	0	0	0	0	0	0	0	0	0	-0.0220877	0
cg00399596	0	0	0	0.0406822	0.0217115	0.0429707	0	0	0	0	0	0	0.0247652	0	0	0	0	0	0.026763	0	0	0	0	0	0	0	0	0	0	0	0	0	0	0	0	0	0	0	0	0	0	0	0	0	0	0	0	0.048336	0
cg00399624	0	0	0	0	0.00250207	-0.00120781	0	0	-0.0120057	0	0	0	-0.00954784	0	0	0	0	0	-0.0049331	0	0	0	0	0	0	0	0	0	0	0	0	0	0	0	0	0	0	0	0	0	0	0	0	0	0	0	0	0.000650011	0
cg00400141	0	0	0	-0.0915269	-0.0652141	-0.0894672	0	0	0	0	0	0	-0.217418	0	0	0	0	0	-0.0992526	0	0	0	0	0	0	0	0	0	0	0	0	0	0	0	0	0	0	0	0	0	0	0	0	0	0	0	0	-0.0855661	0
cg00401084	0	0	0	-0.000621937	-0.000363023	0	0	0	0	0	0	0	-0.00150125	0	0	0	0	0	-0.000713373	0	0	0	0	0	0	0	0	0	0	0	0	0	0	0	0	0	0	0	0	0	0	0	0	0	0	0	0	-0.000503656	0
cg00401116	0	0	0	0.00676559	-0.0110203	-0.0157359	0	0	0	0	0	0	0	0	0	0	0	0	0	0	0	0	0	0	0	0	0	0	0	0	0	0	0	0	0	0	0	0	0	0	0	0	0	0	0	0	0	-0.0093448	0
cg00401433	0	0	0	0.00756231	0.00370953	-0.000704399	0	0	-0.0026205	0	0	0	0.0113222	0	0	0	0	0	0.00132635	0	0	0	0	0	0	0	0	0	0	0	0	0	0	0	0	0	0	0	0	0	0	0	0	0	0	0	0	0.00171669	0
cg00402434	0	0	0	0	0.177349	0	0	0	0	0	0	0	0.335914	0	0	0	0	0	0	0	0	0	0	0	0	0	0	0	0	0	0	0	0	0	0	0	0	0	0	0	0	0	0	0	0	0	0	0	0
cg00403457	0	0	0	0	-0.170066	-0.215775	0	0	0	0	0	0	-0.471457	0	0	0	0	0	-0.274467	0	0	0	0	0	0	0	0	0	0	0	0	0	0	0	0	0	0	0	0	0	0	0	0	0	0	0	-3.12499	-0.282153	0
cg00403869	0	0	0	-0.0553623	-0.0312661	-0.0700968	0	0	-0.0137743	0	0	0	0	0	0	0	0	0	-0.0591724	0	0	0	0	0	0	0	0	0	0	0	0	0	0	0	0	0	0	0	0	0	0	0	0	0	0	0	0	-0.0746168	0
cg00405803	0	0	0	0	0	0	0	0	0	0	0	0	0	0	0	0	0	0	0	0	0	0	0	0	0	0	0	0	0	0	0	0	0	0	0	0	0	0	0	0	0	0	0	0	0	0	0	0	0
cg00407148	0	0	0	0	-0.195576	-0.261775	0	0	0	0	0	0	-0.343052	0	0	0	0	0	0	0	0	0	0	0	0	0	0	0	0	0	0	0	0	0	0	0	0	0	0	0	0	0	0	0	0	0	0	-0.30797	0
cg00409684	0	0	0	0.0507988	0.0326387	0	0	0	0	0	0	0	0	0	0	0	0	0	0.0327336	0	0	0	0	0	0	0	0	0	0	0	0.23676	0	0	0	0	0	0	0	0	0	0	0	0	0	0	0	0	0	0
cg00410898.1	0	0	0	0	0.00634519	0	0	0	0	0	0	0	0	0	0	0	0	0	0	0	0	0	0	0	0	0	0	0	0	0	0	0	0	0	0	0	0	0	0	0.180237	0	0	0	0	0	0	0	0	0
cg00410898.2	0	0	0	-0.0178347	-0.0115395	0	0	0	0	0	0	0	0	0	0	0	0	0	0	0	0	0	0	0	0	0	0	0	0	0	0	0	0	0	0	0	0	0	0	0	0	0	0	0	0	0	0	0	0
cg00411555	0	0	0	0	0.00440462	0.00794693	0	0	-0.00364923	0	0	0	0.00340477	0	0	0	0	0	0.00501661	0	0	0	0	0	0	0	0	0	0	0	0	0	0	0	0	0	0	0	0	0	0	0	0	0	0	0	0	0.00778151	-0.427079
cg00411965	0	0	0	0	0.0175654	0.0315275	0.234701	0	0.0219509	0	0	0	0	0	0	0	0	0	0.0300155	0	0	0	0	0	0	0	0	0	0	0	0	0	0	0	0	0	0	0	0	0	0	0	0	0	0	0	0	0.0359028	0
cg00412772	0	0	0	0	0	0	0	0	0	0	0	0	0	0	0	0	0	0	0	0	0	0	0	0	0	0	0	0	0	0	0	0	0	0	0	0	0	0	0	0	0	0	0	0	0	0	0	0	0
cg00412805	0	0	0	0	0	0	0	0	0	0	0	0	0	0	0	0	0	0	0	0	0	0	0	0	0	0	0	0	0	0	0	0	0	0	0	0	0	0	0	0	0	0	0	0	0	0	0	0	0
cg00414520	0	0	0	0.0859237	0.0520778	0	0.506871	0	0.0266959	0	0	0	0.144372	0	0	0	0	0	0	0	0	0	0	0	0	0	0	0	0	0	0	0	0	0	0	0	0	0	0	0	0	0	0	0	0	0	0	0.0962155	0
cg00416783	0	0	0	0.00200666	0.00103492	0.00269493	0.00997432	0	-0.000281024	0	0	0	0	0	0	0	0	0	0	0.00345098	0.0479609	-0.0616199	0.000532692	0.000295304	-0.0389635	0.0380067	0.108735	-0.0891116	-0.00203107	0.00208816	0	0	0	0	0	0	0	0	0	0	0	0	0	0	0	0	0	0.00176653	0
cg00418090	0	0	0	-0.00764874	0.00338132	0	0	0	0.0526911	0	0	0	0	0	0	0	0	0	0.00273256	0	0	0	0	0	0	0	0	0	0	0	0	0	0	0	0	0	0	0	0	0	0	0	0	0	0	0	0	0	0
cg00418401	0	0	0	-0.00254823	-0.00209499	0	0	0	-0.00241496	0	0	0	0	0	0	0	0	0	-0.00294836	0	0	0	0	0	0	0	0	0	0	0	0	0	0	0	0	0	0	0	0	0	0	0	0	0	0	0	0	0	0
cg00419202	0	0	0	0.0114203	0.0072838	0	0	0	0.00133561	0	0	0	0	0	0	0	0	0	0	0	0	0	0	0	0	0	0	0	0	0	0	0	0	0	0	0	0	0	0	0	0	0	0	0	0	0	0	0.015046	0
cg00419757	0	0	0	0.00558213	0.00370728	0	0	0	0	0	0	0	0	0	0	0	0	0	0	0	0	0	0	0	0	0	0	0	0	0	0	0	0	0	0	0	0	0	0	0	0	0	0	0	0	0	0	0	0
cg00422594	0	0	0	-0.0357124	-0.036157	-0.0839167	0	0	-0.0342115	0	-0.799527	0	0	0	0	0	0	0	-0.0772115	0	0	0	0	0	0	0	0	0	0	0	0	0	0	0	0	0	0	0	0	0	0	0	0	0	0	0	0	-0.0710836	0
cg00422680	0	0	0	0	0	0	0	0	0	0	0	0	0	0	0	0	0	0	0	0	0	0	0	0	0	0	0	0	0	0	0	0	0	0	0	0	0	0	0	0	0	0	0	0	0	0	0	0	0
cg00422730	0	0	0	0	0.0189042	0.0366737	0	0	0	0	0	0	0.0539026	0	0	0	0	0	0.0362585	0	0	0	0	0	0	0	0	0	0	0	0	0	0	0	0	0	0	0	0	0	0	0	0.0440921	0	0	0	0	0.0423347	0
cg00423854	0	0	0	0.0506054	0.0212913	0.0483258	0	0	0	0	0	0	0	0	0	0	0	0	0.0444782	0	0	0	0	0	0	0	0	0	0	0	0	0	0	0	0	0	0	0	0	0	0	0	0	0	0	0	0	0.0559635	0
cg00424048	0	0	0	0	-0.00163056	-0.0129755	0	0	0	0	0	0	0	0	0	0	0	0	-0.00836662	0	0	0	0	0	0	0	0	0	0	0	0	0	0	0	0	0	0	0	0	0	0	0	0	0	0	0	0	-0.0183331	0
cg00424298	0	0	0	0.00027827	0.000277626	0	0	0	0	0	0	0	-0.00326739	0	0	0	0	0	0	0	0	0	0	0	0	0	0	0	0	0	0	0	0	0	0	0	0	0	0	0	0	0	0	0	0	0	0	-0.000659346	0
cg00424367	0	0	0	0	0	0	0	0	0	0	0	0	0	0	0	0	0	0	0	0	0	0	0	0	0	0	0	0	0	0	0	0	0	0	0	0	0	0	0	0	0	0	0	0	0	0	0	0	0
cg00424624	0	0	0	0	0	0	0	0	0	0	0	0	0	0	0	0	0	0	0	0	0	0	0	0	0	0	0	0	0	0	0	0	0	0	0	0	0	0	0	0	0	0	0	0	0	0	0	0	0
cg00426154	0	0	0	0.000321593	0.000502574	0	0	0	0.00342359	0	0	0	0	0	0	0	0	0	-0.00106041	0	0	0	0	0	0	0	0	0	0	0	0	0	0	0	0	0	0	0	0	0	0	0	0	-0.00331533	0	0	0	2.3551e-05	0
cg00426659	0	0	0	0.0144973	0.00522438	0.00730557	0	0	0	0	0	0	0	0	0	0	0	0	0.00799238	0	0	0	0	0	0	0	0	0	0	0	0	0	0	0	0	0	0	0	0	0	0	0	0	0	0	0	0	0.0130712	0
cg00427623	0	0	0	0.0368869	0.0508572	0	0	0	0	0	0	0	-0.0354837	0	0	0	0	0	-0.0413551	0	0	0	0	0	0	0	0	0	0	0	0	0	0	0	0	0	0	0	0	0	0	0	0	0	0	0	0	0.0262278	0
cg00427871	0	0	0	-0.156964	-0.0828948	0	0	0	0	0	0	0	0	0	0	0	0	0	0	0	0	0	0	0	0	0	0	0	0	0	0	0	0	0	0	0	0	0	0	0	0	0	0	0	0	0	0	0	0
cg00428557	0	0	0	0	0	0	0	0	0	0	0	0	0	0	0	0	0	0	0	0	0	0	0	0	0	0	0	0	0	0	0	0	0	0	0	0	0	0	0	0	0	0	0	0	0	0	0	0	0
cg00431549	0	0	0	0	0	0	0	0	0	0	0	0	0	0	0	0	0	0	0	0	0	0	0	0	0	0	0	0	0	0	0	0	0	0	0	0	0	0	0	0	0	0	0	0	0	0	0	0	0
cg00431974	0	0	0	-0.000536935	-0.000235582	0	0	0	0	0	0	0	0	0	0	0	0	0	0	0	0	0	0	0	0	0	0	0	0	0	0	0	0	0	0	0	0	0	0	0	0	0	0	0	0	0	0	0	0
cg00433042	0	0	0	-0.00541415	-0.00496083	0	0	0	0	0	0	0	-0.0133355	0	0	0	0	0	-0.0143475	0	0	0	0	0	0	0	0	0	0	0	0.0362766	0	0	0	0	0	0	0	0	0	0	0	0	0	0	0	0	0	0
cg00434962	0	0	0	-0.0946219	-0.148825	-0.108956	0	0	0	0	0	0	-0.303026	0	0	0	0	0	-0.18201	0	0	0	0	0	0	0	0	0	0	0	0	0	0	0	0	0	0	0	0	0	0	0	0	0	0	0	0	0	0
cg00436603	0	0	0	0	0	0	0	0	0	0	0	0	0	0	0	0	0	0	0	0	0	0	0	0	0	0	0	0	0	0	0	0	0	0	0	0	0	0	0	0	0	0	0	0	0	0	0	0	0
cg00436746	0	0	0	-0.00579035	-0.00369705	-0.00289904	0	0	0	0	0	0	0	0	0	0	0	0	0	0	0	0	0	0	0	0	0	0	0	0	0	0	0	0	0	0	0	0	0	0	0	0	0	0	0	0	0	0.000441794	0
cg00437193	0	0	0	0.00282472	-0.00187603	-0.0308933	0	0	0	0	0	0	-0.0032419	0	0	0	0	0	0	0	0	0	0	0	0	0	0	0	0	0	0	0	0	0	0	0	0	0	0	0	0	0	0	0	0	0	0	0	0
cg00437358	0	0	0	-0.00101177	-0.000199721	0.00128282	-0.0256784	0	0	0	0	0	0.00016884	0	0	0	0	0	-0.000927234	0	0	0	0	0	0	0	0	0	0	0	0	0	0	0	0	0	0	0	0	0	0	0	0	0	0	0	0	0.000252563	0
cg00438646	0	0	0	-0.0178447	-0.0105843	0	-0.161494	0	-0.00234217	0	0	0	0	0	0	0	0	0	0	0	0	0	0	0	0	0	0	0	0	0	0	0	0	0	0	0	0	0	0	0	0	0	0	-0.0442457	0	0	0	-0.0230929	0
cg00438946	0	0	0	0	0	0	0	0	0	0	0	0	0	0	0	0	0	0	0	0	0	0	0	0	0	0	0	0	0	0	0	0	0	0	0	0	0	0	0	0	0	0	0	0	0	0	0	0	0
cg00439117	0	0	0	0.0103781	0.00578954	0	0	0	0	0	0	0	0.0206469	0	0	0	0	0	0.0127028	-0.0133475	-0.00998486	-0.0236845	-0.026395	0.00595015	-0.00897837	-0.0112244	0.0464477	-0.00275294	0.104394	0.0266814	0	0	0	0	0	0	0	0	0	0	0	0	0	0	0	0	0	0	0
cg00439253	0	0	0	-0.00427546	-0.00209634	0	-0.0738523	0	0	0	0	0	0	0	0	0	0	0	0	0	0	0	0	0	0	0	0	0	0	0	0	0	0	0	0	0	0	0	0	0	0	0	0	0	0	0	0	-0.00599297	0
cg00439445	0	0	0	0	0.0196388	0	0	0	0	0	0	0	0	0	0	0	0	0	0.0369076	0	0	0	0	0	0	0	0	0	0	0	0	0	0	0	0	0	0	0	0	0	0	0	0	0	0	0	0	0.0241623	0
cg00439981	0	0	0	0	0	0	0	0	0	0	0	0	0	0	0	0	0	0	0	0	0	0	0	0	0	0	0	0	0	0	0	0	0	0	0	0	0	0	0	0	0	0	0	0	0	0	0	0	0
cg00440980	0	0	0	0	0	0	0	0	0	0	0	0	0	0	0	0	0	0	0	0	0	0	0	0	0	0	0	0	0	0	0	0	0	0	0	0	0	0	0	0	0	0	0	0	0	0	0	0	0
cg00441553	0	0	0	0	0	0	0	0	0	0	0	0	0	0	0	0	0	0	0	0	0	0	0	0	0	0	0	0	0	0	0	0	0	0	0	0	0	0	0	0	0	0	0	0	0	0	0	0	0
cg00442423	0	0	0	0	0.0195511	0	0	0	0	0	0	0	0.0918552	0	0	0	0	0	0	-0.0391308	-0.100808	-0.0989191	0.0201127	-0.0328043	0.141336	0.0510233	0.0450631	0.0278842	0.16244	-0.00395352	0	0	0	0	0	0	0	0	0	0	0	0	0	0	0	0	0	0	0
cg00443041	0	0	0	-0.00376074	0.00576223	0.0297532	0	0	-0.0482416	0	0	0	0.00253034	0	0	0	0	0	0	0.0552934	-0.102009	-0.0291174	-0.00145474	-0.0749403	0.0712103	-0.00389935	-0.104328	0.037218	0.00841269	-0.0300901	0	0	0	0	0	0	0	0	0	0	0	0	0	0	0	0	0	0	0
cg00443833	0	0	0	0.00447357	0.00141081	-0.00181286	0	0	0	0	0	0	0	0	0	0	0	0	0	0	0	0	0	0	0	0	0	0	0	0	0	0	0	0	0	0	0	0	0	0	0	0	0	0	0	0	0.0492836	0	0
cg00444649	0	0	0	-0.0896307	-0.046491	-0.0890768	0	0	0	0	0	0	0	0	0	0	0	0	-0.121077	0	0	0	0	0	0	0	0	0	0	0	0	0	0	0	0	0	0	0	0	0	0	0	0	0	0	0	0	-0.0865989	0
cg00444928	0	0	0	0.00178552	-0.000176905	-0.000587636	0	0	-0.00188004	0	0	0	0	0	0	0	0	0	-0.00229241	0	0	0	0	0	0	0	0	0	0	0	0	0	0	0	0	0	0	0	0	0	0	0	0	0	0	0	0	-0.00649366	0
cg00445879	0	0	0	-0.00061467	-0.000612881	0	0	0	0	0	0	0	0	0	0	0	0	0	0	0	0	0	0	0	0	0	0	0	0	0	0	0	0	0	0	0	0	0	0	0	0	0	0	0	0	0	0	0	0
cg00445959	0	0	0	0	0	0	0	0	0	0	0	0	0	0	0	0	0	0	0	0	0	0	0	0	0	0	0	0	0	0	0	0	0	0	0	0	0	0	0	0	0	0	0	0	0	0	0	0	0
cg00447136	0	0	0	0	0.00382196	0	0	0	0.00163721	0	0	0	0	0	0	0	0	0	0	0	0	0	0	0	0	0	0	0	0	0	0	0	0	0	0	0	0	0	0	0	0	0	0	0	0	0	0	0	0
cg00449321	0	0	0	-0.00991451	-0.00165732	0	0	0	0	0	0	0	0	0	0	0	0	0	0	0	0	0	0	0	0	0	0	0	0	0	0	0	0	0	0	0	0	0	0	0	0	0	0	0	0	0	0	0	0
cg00449726	0	0	0	-0.00551813	-0.00356169	-0.00471766	0	0	0.00112676	0	0	0	0	0	0	0	0	0	0	0	0	0	0	0	0	0	0	0	0	0	0	0	0	0	0	0	0	0	0	0	0	0	0	0	0	0	0	-0.00862669	0
cg00450713	0	0	0	0.00373311	-0.00101442	-0.00658809	0	0	0	0	0	0	0.00552447	0	0	0	0	0	-0.00189413	0	0	0	0	0	0	0	0	0	0	0	0	0	0	0	0	0	0	0	0	0	0	0	0	0	0	0	0	0	0
cg00450884	0	0	0	0	0	0	0	0	0	0	0	0	0	0	0	0	0	0	0	0	0	0	0	0	0	0	0	0	0	0	0	0	0	0	0	0	0	0	0	0	0	0	0	0	0	0	0	0	0
cg00450891	0	0	0	-0.000558145	-0.00134982	-0.00168896	0	0	0	0	0	0	-0.0112949	0	0	0	0	0	0	0.00710153	0.00230742	0.0249206	0.356545	-0.0524548	0.0473704	-0.235236	-0.192297	0.0278124	0.321523	0.0378779	0	0	0	0	0	0	0	0	0	0	0	0	0	0	0	0	0	-0.00781591	0
cg00450910	0	0	0	-0.0891925	-0.0607065	-0.0839048	0	0	0	0	0	0	-0.219851	0	0	0	0	0	0	0	0	0	0	0	0	0	0	0	0	0	0	0	0	0	0	0	0	0	0	0	0	0	0	0	0	0	0	-0.0833252	0
cg00451044	0	0	0	0	0.0388255	0	0	0	0	0	0	0	0	0	0	0	0	0	0.0537482	0	0	0	0	0	0	0	0	0	0	0	0	0	0	0	0	0	0	0	0	0	0	0	0	0	0	0	0	0	0
cg00452125	0	0	0	0	-0.00310473	-0.00563168	0	0	0	0	0	0	0	0	0	0	0	0	0	0	0	0	0	0	0	0	0	0	0	0	0	0	0	0	0	0	0	0	0	0	0	0	0	0	0	0	0	0	0
cg00453591	0	0	0	0.000470856	0.00028706	0.000666547	0	0	0	0	0	0	0	0	0	0	0	0	0	0	0	0	0	0	0	0	0	0	0	0	0	0	0	0	0	0	0	0	0	0	0	0	0	0	0	0	0	0.000727515	0
cg00454274	0	0	0	0	0	0	0	0	0	0	0	0	0	0	0	0	0	0	0	0	0	0	0	0	0	0	0	0	0	0	0	0	0	0	0	0	0	0	0	0	0	0	0	0	0	0	0	0	0
cg00454305	0	0	0	0	0	0	0	0	0	0	0	0	0	0	0	0	0	0	0	0	0	0	0	0	0	0	0	0	0	0	0	0	0	0	0	0	0	0	0	0	0	0	0	0	0	0	0	0	0
cg00455143	0	0	0	-0.0124798	-0.00711305	0	0	0	0	0	0	0	0	0	0	0	0	0	0	0	0	0	0	0	0	0	0	0	0	0	0	0	0	0	0	0	0	0	0	0	0	0	0	0	0	0	0	0	0
cg00455362	0	0	0	0.0618244	0.0481683	0.0436461	0	0	0.0643234	0	0	0	0	0	0	0	0	0	0	0	0	0	0	0	0	0	0	0	0	0	0	0	0	0	0	0	0	0	0	0	0	0	0	0	0	0	0	0	0
cg00455875	0	0	0	0	0	0	0	0	0	0	0	0	0	0	0	0	0	0	0	0	0	0	0	0	0	0	0	0	0	0	0	0	0	0	0	0	0	0	0	0	0	0	0	0	0	0	0	0	0
cg00456768	0	0	0	0	0	0	0	0	0	0	0	0	0	0	0	0	0	0	0	0	0	0	0	0	0	0	0	0	0	0	0	0	0	0	0	0	0	0	0	0	0	0	0	0	0	0	0	0	0
cg00457583	0	0	0	-0.000748484	-0.000354312	0	-0.000522966	0	0	0	0	0	0	0	0	0	0	0	0	0	0	0	0	0	0	0	0	0	0	0	0	0	0	0	0	0	0	0	0	0	0	0	0	0	0	0	0	-0.00134145	0
cg00458124	0	0	0	-0.00617602	-0.00406551	0	-0.0604971	0	0	0	0	0	0	0	0	0	0	0	0	0	0	0	0	0	0	0	0	0	0	0	0	0	0	0	0	0	0	0	0	0	0	0	0	0	0	0	0	-0.00680074	0
cg00458681	0	0	0	0	0	0	0	0	0	0	0	0	0	0	0	0	0	0	0	0	0	0	0	0	0	0	0	0	0	0	0	0	0	0	0	0	0	0	0	0	0	0	0	0	0	0	0	0	0
cg00458823	0	0	0	-0.00372341	-0.00262387	-0.00355866	0	0	-0.00303696	0	0	0	-0.00658087	0	0	0	0	0	-0.00421633	0	0	0	0	0	0	0	0	0	0	0	-0.00770806	0	0	0	0	0	0	0	0	0	0	0	0	0	0	0	0	-0.00521965	0
cg00459263	0	0	0	0	-0.0136891	-0.0297736	0	0	0	0	0	0	-0.0383246	0	0	0	0	0	-0.0249996	0	0	0	0	0	0	0	0	0	0	0	0	0	0	0	0	0	0	0	0	0	0	0	0	0	0	0	0	-0.0363422	0
cg00462525	0	0	0	0	0.0441774	0.0739732	0	0	0	0	0	0	0.130397	0	0	0	0	0	0	0	0	0	0	0	0	0	0	0	0	0	0	0	0	0	0	0	0	0	0	0	0	0	0	0	0	0	0	0	0
cg00462994	0	0	0	0	0	0	0	0	0	0	0	0	0	0	0	0	0	0	0	0	0	0	0	0	0	0	0	0	0	0	0	0	0	0	0	0	0	0	0	0	0	0	0	0	0	0	0	0	0
cg00463693	0	0	0	0.00463964	0.00280432	0	0	0	0	0	0	0	0	0	0	0	0	0	0.0044246	0	0	0	0	0	0	0	0	0	0	0	0	0	0	0	0	0	0	0	0	0	0	0	0	0	0	0	0	0.00463916	0
cg00464569	0	0	0	-0.0172717	-0.00605394	-0.00417471	0	0	-0.0307331	0	0	0	0.0249864	0	0	0	0	0	0.00571838	0	0	0	0	0	0	0	0	0	0	0	0	0	0	0	0	0	0	0	0	0	0	0	0	0	0	0	0	0	0
cg00464610	0	0	0	0	-0.00263065	-0.00148345	0	0	0	0	0	0	0	0	0	0	0	0	-0.00388196	0	0	0	0	0	0	0	0	0	0	0	0	0	0	0	0	0	0	0	0	0	0	0	0	0	0	0	0	0	0
cg00464803	0	0	0	-0.000771864	-0.00157799	-0.00530369	0	0	0.000193218	0	0	0	0	0	0	0	0	0	-0.00580616	0	0	0	0	0	0	0	0	0	0	0	0	0	0	0	0	0	0	0	0	0	0	0	0	0	0	0	0	-0.00600881	0
cg00465284	0	0	0	0	0.0444055	0.0500383	0	0	0	0	0	0	0.0705498	0	0	0	0	0	0.0366497	0	0	0	0	0	0	0	0	0	0	0	0	0	0	0	0	0	0	0	0	0	0	0	0	0	0	0	0	0.0560488	0
cg00465985	0	0	0	0.194835	0.141232	0	0	0	0	0	0	0	0	0	0	0	0	0	0	0	0	0	0	0	0	0	0	0	0	0	0	0	0	0	0	0	0	0	0	-0.0228268	0	0	0	0	0	0	0	0	0
cg00466720	0	0	0	0	-0.000417564	0	0	0	-0.00265311	0	0	0	0	0	0	0	0	0	-0.000437993	0	0	0	0	0	0	0	0	0	0	0	0	0	0	0	0	0	0	0	0	0	0	0	0	-0.0114467	0	0	0	0	0
cg00466950	0	0	0	0.00198614	0.000916809	0	0	0	-0.00478349	0	0	0	0	0	0	0	0	0	0.00226338	0	0	0	0	0	0	0	0	0	0	0	0	0	0	0	0	0	0	0	0	0	0	0	0	0	0	0	0	0.00333403	0
cg00467357	0	0	0	-0.0162051	-0.00980618	-0.0200636	0	0	-0.00485165	0	0	0	-0.0264051	0	0	0	0	0	-0.0177338	0	0	0	0	0	0	0	0	0	0	0	0	0	0	0	0	0	0	0	0	0	0	0	0	0	0	0	0	0	0
cg00469450	0	0	0	-0.00816235	-0.00423512	0	0	0	0	0	0	0	-0.0271655	0	0	0	0	0	-0.008241	0	0	0	0	0	0	0	0	0	0	0	0	0	0	0	0	0	0	0	0	0	0	0	0	0	0	0	0	-0.0101237	0
cg00470694	0	0	0	-0.000556878	-0.00135107	0	0	0	0	0	0	0	0	0	0	0	0	0	0	0	0	0	0	0	0	0	0	0	0	0	0	0	0	0	0	0	0	0	0	0	0	0	0	0	0	0	0	0	0
cg00470955	0	0	0	0.0551075	0.0328436	0.0333741	0	0	0	0	0	0	0	0	0	0	0	0	0	0	0	0	0	0	0	0	0	0	0	0	0	0	0	0.38877	0	0	0	0	0	0.0235177	0	0	0	0	0	0	0	0.0753304	0
cg00470976	0	0	0	0.0199253	0.00984192	0.0181631	0	0.339367	0.00604312	0	0	0	0	0	0	0	0	0	0.0193232	0	0	0	0	0	0	0	0	0	0	0	0	0	0	0	0	0	0	0	0	0.152973	0	0	0	0	0	0	0	0.016653	0
cg00471170	0	0	0	0.0150057	0.00741617	0.0198236	0	0	0	0	0	0	0	0	0	0	0	0	0.0174852	0	0	0	0	0	0	0	0	0	0	0	0	0	0	0	0	0	0	0	0	0	0	0	0	0	0	0	0	0.0106935	0
cg00471663	0	0	0	0.00596073	0.00291181	0.0056663	0	0	0	0	0	0	0.00811335	0	0	0	0	0	0.00460357	-0.00190642	0.0412697	0.00720516	0.00188152	0.0967014	0.0402834	0.0230505	0.108789	0.00696579	0.00550591	0.00598882	0	0	0	0	0	0	0	0	0	0	0	0	0	0	0	0	0	0.00742478	0
cg00471664	0	0	0	0	-0.000831507	0	0	0	0	0	0	0	0	0	0	0	0	0	0	0	0	0	0	0	0	0	0	0	0	0	0	0	0	0	0	0	0	0	0	0	0	0	0	0	0	0	0	0	0
cg00471897	0	0	0	-0.00579438	-0.00339664	0	0	0	0	0	0	0	-0.0122946	0	0	0	0	0	-0.00860648	0	0	0	0	0	0	0	0	0	0	0	0	0	0	0	0	0	0	0	0	-0.0352132	0	0	0	0	0	0	0	-0.0095466	0
cg00472347	0	0	0	-0.214523	0.0333104	0.233042	0	0	0	0	0	0	-0.408348	0	0	0	0	0	0.155754	0	0	0	0	0	0	0	0	0	0	0	0	0	0	0	0	0	0	0	0	0	0	0	0	0	0	0	0	0	0
cg00472898	0	0	0	0	-0.0032679	0	0	0	0	0	0	0	-0.0189281	0	0	0	0	0	-0.00515479	0	0	0	0	0	0	0	0	0	0	0	0	0	0	0	0	0	0	0	0	0	0	0	0	0	0	0	0	-0.0161934	0
cg00472926	0	0	0	-0.00597359	-0.00212278	-0.0057436	0	0	-0.00266919	0	0	0	-0.00295827	0	0	0	0	0	0	0	0	0	0	0	0	0	0	0	0	0	0	0	0	0	0	0	0	0	0	0	0	0	0	0	0	0	0	0	0
cg00473176	0	0	0	0	0	0	0	0	0	0	0	0	0	0	0	0	0	0	0	0	0	0	0	0	0	0	0	0	0	0	0	0	0	0	0	0	0	0	0	0	0	0	0	0	0	0	0	0	0
cg00474060	0	0	0	0	-0.000355908	-6.45315e-05	0	0	0	0	0	0	0	0	0	0	0	0	-0.000470232	0	0	0	0	0	0	0	0	0	0	0	0	0	0	0	0	0	0	0	0	0	0	0	0	0	0	0	0	-0.00234466	0
cg00474657	0	0	0	-0.0894477	-0.0577384	-0.102392	0	0	-0.0251463	0	0	0	-0.141817	0	0	0	0	0	-0.0963338	0	0	0	0	0	0	0	0	0	0	0	0	0	0	0	0	0	0	0	0	0	0	0	0	0	0	0	0	0	0
cg00475260	0	0	0	0	0	0	0	0	0	0	0	0	0	0	0	0	0	0	0	0	0	0	0	0	0	0	0	0	0	0	0	0	0	0	0	0	0	0	0	0	0	0	0	0	0	0	0	0	0
cg00475509	0	0	0	0	0	0	0	0	0	0	0	0	0	0	0	0	0	0	0	0	0	0	0	0	0	0	0	0	0	0	0	0	0	0	0	0	0	0	0	0	0	0	0	0	0	0	0	0	0
cg00476429	0	0	0	0	0.00210291	0	0	0	0.00219923	0	0	0	0	0	0	0	0	0	0	0	0	0	0	0	0	0	0	0	0	0	0	0	0	0	0	0	0	0	0	0	0	0	0	0	0	0	0	0.00384495	0
cg00477261	0	0	0	0.0342206	0.0270798	0.0419148	0	0	0	0	0	0	0.0788909	0	0	0	0	0	0	0	0	0	0	0	0	0	0	0	0	0	0	0	0	0	0	0	0	0	0	0	0	0	0	0.0182794	-0.0755155	0	0	0.0323144	0
cg00478851	0	0	0	0	0	0	0	0	0	0	0	0	0	0	0	0	0	0	0	0	0	0	0	0	0	0	0	0	0	0	0	0	0	0	0	0	0	0	0	0	0	0	0	0	0	0	0	0	0
cg00479641	0	0	0	-0.163274	-0.158273	0	0	0	-0.0618591	0	0	0	0	0	0	0	0	0	-0.319335	0	0	0	0	0	0	0	0	0	0	0	0	0	0	0	0	0	0	0	0	0	0	0	0	0	0	0	0	-0.307175	0
cg00480149	0	0	0	0.437954	0.310842	0	0	0	0	0	0	0	0	0	0	0	0	0	0.485966	0	0	0	0	0	0	0	0	0	0	0	0	0	0	0	0	0	0	0	0	0	0	0	0	0	0	0	0	0.407014	0
cg00480381	0	0	0	0	0	0	0	0	0	0	0	0	0	0	0	0	0	0	0	0	0	0	0	0	0	0	0	0	0	0	0	0	0	0	0	0	0	0	0	0	0	0	0	0	0	0	0	0	0
cg00481760	0	0	0	0.0324098	0.0210324	0	0	0	0	0	0	0	0	0	0	0	0	0	0	0	0	0	0	0	0	0	0	0	0	0	0	0	0	0	0	0	0	0	0	0	0	0	0	0	0	0	0	0	0
cg00481951	0	0	0	0	0	0	0	0	0	0	0	0	0	0	0	0	0	0	0	0	0	0	0	0	0	0	0	0	0	0	0	0	0	0	0	0	0	0	0	0	0	0	0	0	0	0	0	0	0
cg00482994	0	0	0	0	-0.0180351	0	0	0	0	0	0	0	-0.0484274	0	0	0	0	0	0	0	0	0	0	0	0	0	0	0	0	0	0	0	0	0	0	0	0	0	0	0	0	0	0	0	0	0	0	-0.0333874	0
cg00483633	0	0	0	-0.0180851	-0.0100179	-0.0184935	0	0	0	0	0	0	-0.024344	0	0	0	0	0	0	0	0	0	0	0	0	0	0	0	0	0	0	0	0	0	0	0	0	0	0	0	0	0	0	0	0	0	0	0	0
cg00484915	0	0	0	-0.00971105	-0.00514078	-0.00888066	0	0	0	0	0	0	0	0	0	0	0	0	-0.00879122	0	0	0	0	0	0	0	0	0	0	0	0	0	0	0	0	0	0	0	0	0	0	0	0	0	0	0	0	-0.0100745	0
cg00485323	0	0	0	0	0.007121	0.0130164	0	0	0.00703779	0	0	0	0	0	0	0	0	0	0.0125607	0	0	0	0	0	0	0	0	0	0	0	0	0	0	0	0	0	0	0	0	0	0	0	0	0	0	0	0	0.0157511	0
cg00485681	0	0	0	-0.0286271	-0.0229637	0	0	0	0	0	0	0	0.0888623	0	0	0	0	0	0	0	0	0	0	0	0	0	0	0	0	0	0	0	0	0	0	0	0	0	0	0	0	0	0	0	0	0	0	-0.00946322	0
cg00486031	0	0	0	0	-0.0119257	0	0	0	0	0	0	0	-0.00882004	0	0	0	0	0	-0.012451	0	0	0	0	0	0	0	0	0	0	0	-0.0285353	0	0	0	0	0	0	0	0	0	0	0	0	0	0	0	0	-0.0415735	0
cg00486113	0	0	0	0	0	0	0	0	0	0	0	0	0	0	0	0	0	0	0	0	0	0	0	0	0	0	0	0	0	0	0	0	0	0	0	0	0	0	0	0	0	0	0	0	0	0	0	0	0
cg00486998	0	0	0	0	0	0	0	0	0	0	0	0	0	0	0	0	0	0	0	0	0	0	0	0	0	0	0	0	0	0	0	0	0	0	0	0	0	0	0	0	0	0	0	0	0	0	0	0	0
cg00487538	0	0	0	0.117359	0.0522373	0.147731	0	0	0	0	0	0	0.0927428	0	0	0	0	0	0.0877828	0	0	0	0	0	0	0	0	0	0	0	0	0	0	0	0	0	0	0	0	0	0	0	0	0	0	0	0	0	0
cg00489376	0	0	0	0	0.00372797	0	0	0	0	0	0	0	0	0	0	0	0	0	0	0	0	0	0	0	0	0	0	0	0	0	0	0	0	0	0	0	0	0	0	0	0	0	0	0	0	0	0	0	0
cg00489428	0	0	0	0.0582855	0.0317466	0	0	0	0.0440615	0	0	0	0	0	0	0	0	0	0.057586	0	0	0	0	0	0	0	0	0	0	0	0	0	0	0	0	0	0	0	0	0	0	0.75426	0	0	0	0	0	0	0
cg00490620	0	0	0	0	-0.00093826	0	0.0123162	0	0	0	0	0	-0.00562556	0	0	0	0	0	-0.00147207	0.00800352	0.00448245	0.0955651	0.0167358	-0.00183479	0.00845799	0.042455	0.04675	0.00663674	-0.00724972	-0.0124697	0	0	0	0	0	0	0	0	0	-0.00616477	0	0	0	0	0	0	0	0	0
cg00491561	0	0	0	0.00303666	0.0012901	0.000565773	0	0	-0.000238747	0	0	0	0.000154969	0	0	0	0	0	0	0	0	0	0	0	0	0	0	0	0	0	0	0	0	0	0	0	0	0	0	0.0147958	0	0	0	0	0	0	0	-0.000967021	0
cg00493297	0	0	0	0.00845918	0.00216443	-0.0164149	0	0	0.00545725	0	0	0	0.0147385	0	0	0	0	0	0	0	0	0	0	0	0	0	0	0	0	0	0	0	0	0	0	0	0	0	0	0	0	0	0	0	0	0	0	0.0231997	0
cg00493831	0	0	0	0	0	0	0	0	0	0	0	0	0	0	0	0	0	0	0	0	0	0	0	0	0	0	0	0	0	0	0	0	0	0	0	0	0	0	0	0	0	0	0	0	0	0	0	0	0
cg00493843	0	0	0	0.00326637	-0.00044428	0.00511001	0	0	0	0	0	0	0	0	0	0	0	0	0	-0.0375839	0.0308029	0.00836454	0.063882	0.0137821	0.00475317	0.00214937	0.0147627	-0.00420444	-0.00210528	0.00125866	0	0	0	0	-0.3232	-0.3232	0	0	0	0	0	0	0	0	0	0	0	0.0128928	0
cg00493887	0	0	0	-0.040101	-0.0263828	-0.0420803	0	0	-0.0228889	0	-1.75573	0	0	0	-0.192573	0	0	0	-0.0430927	0	0	0	0	0	0	0	0	0	0	0	-0.110709	0	0	0	0	0	0	0	0	0	0	0	0	0	0	0	0	0	0
cg00495443	0	0	0	0	0	0	0	0	0	0	0	0	0	0	0	0	0	0	0	0	0	0	0	0	0	0	0	0	0	0	0	0	0	0	0	0	0	0	0	0	0	0	0	0	0	0	0	0	0
cg00495518	0	0	0	-0.00214376	-0.000434402	0.000392404	0	0	0	0	0	0	0	0	0	0	0	0	-0.00312829	0	0	0	0	0	0	0	0	0	0	0	0	0	0	0	0	0	0	0	0	0	0	0	0	0	0	0	0	0	0
cg00499875	0	0	0	0	0	0	0	0	0	0	0	0	0	0	0	0	0	0	0	0	0	0	0	0	0	0	0	0	0	0	0	0	0	0	0	0	0	0	0	0	0	0	0	0	0	0	0	0	0
cg00499973	0	0	0	0	0.00237445	0	0	0	0	0	0	0	0	0	0	0	0	0	0.00511674	0	0	0	0	0	0	0	0	0	0	0	0	0	0	0	0	0	0	0	0	0	0	0	0	0	0	0	0	0	0
cg00500341	0	0	0	-0.0344777	-0.0221561	-0.0337316	0	0	0	0	0	0	-0.0520279	0	0	0	0	0	-0.0345034	0	0	0	0	0	0	0	0	0	0	0	0	0	0	0	0	0	0	0	0	0	0	0	0	0	0	0	0	-0.0349382	0
cg00500681	0	0	0	-0.0157856	-0.0203515	0	0	0	0	0	0	0	0	0	0	0	0	0	0	0	0	0	0	0	0	0	0	0	0	0	0	0	0	0	0	0	0	0	0	-0.91833	0	0	0	0	0	0	0	0	0
cg00503840	0	0	0	0	0	0	0	0	0	0	0	0	0	0	0	0	0	0	0	0	0	0	0	0	0	0	0	0	0	0	0	0	0	0	0	0	0	0	0	0	0	0	0	0	0	0	0	0	0
cg00504333	0	0	0	0.000812945	0.000753693	0.0018391	0	0	0	0	0	0	0	0	0	0	0	0	-0.000568687	0	0	0	0	0	0	0	0	0	0	0	0	0	0	0	0	0	0	0	0	0	0	0	0	0	0	0	0	0	0
cg00504554	0	0	0	0.0242098	-0.0544683	-0.153878	0	0	0	0	0	0	0	0	0	0	0	0	-0.153577	0	0	0	0	0	0	0	0	0	0	0	0	0	0	0	0	0	0	0	0	0	0	0	0	0	0	0	0	-0.106885	-0.44643
cg00505361	0	0	0	0	0	0	0	0	0	0	0	0	0	0	0	0	0	0	0	0	0	0	0	0	0	0	0	0	0	0	0	0	0	0	0	0	0	0	0	0	0	0	0	0	0	0	0	0	0
cg00505445	0	0	0	0	0.00238243	0	0	0	0	0	0	0	0	0	0	0	0	0	0.00533131	0	0	0	0	0	0	0	0	0	0	0	0	0	0	0	0	0	0	0.440352	0	0.0227868	0	0	0	0	0	0	0	0.00425021	0
cg00507817	0	0	0	-0.330635	-0.212189	-0.342949	0	0	0	0	0	0	0	0	0	0	0	0	-0.371034	0	0	0	0	0	0	0	0	0	0	0	0	0	0	0	0	0	0	0	0	0	0	0	0	0	0	0	0	0	0
cg00508255	0	0	0	0	0.00105916	0.00221276	0.0356333	0	0.00148461	0	0	0	0	0	0	0	0	0	0	0	0	0	0	0	0	0	0	0	0	0	0	0	0	0	0	0	0	0	0	0	0	0	0	0	0	0	0	0.00209207	0
cg00510450	0	0	0	-0.00308495	-0.00157966	-0.00182484	0	0	0	0	0	0	0	0	0	0	0	0	-0.00460879	0	0	0	0	0	0	0	0	0	0	0	0	0	0	0	0	0	0	0	0	0	0	0	0	0	0	0	0	0	0
cg00512700	0	0	0	0.00186125	0.00268485	-0.00601941	0	0	0	0	0	0	0.0107474	0	0	0	0	0	0.00428823	0	0	0	0	0	0	0	0	0	0	0	0	0	0	0	0	0	0	0	0	0	0	0	0	0	0	0	0	0.00229253	0
cg00513357	0	0	0.339771	0.011225	0.00726809	0.0113783	0.107792	0	0	0	0	0	0.020598	0	0	0	0	0	0	-0.0311402	-0.0228842	0.00745248	-0.022511	0.0421445	0.137512	0.112802	0.129734	0.0368107	0.0183747	0.0100473	0	0	0	0	0	0	0	0	0	0	0	0	0	0	0	0	0	0	0
cg00515235	0	0	0	0.152031	0.10852	0	0	0	0.0443383	0	0	0	0.296422	0	0	0	0	0	0.198962	0	0	0	0	0	0	0	0	0	0	0	0	0	0	0	0	0	0	0	0	0	0	0	0	0	0	0	2.27156	0.271966	0
cg00515905	0	0	0	0	0	0	0	0	0	0	0	0	0	0	0	0	0	0	0	0	0	0	0	0	0	0	0	0	0	0	0	0	0	0	0	0	0	0	0	0	0	0	0	0	0	0	0	0	0
cg00515954	0	0	0	-0.169871	-0.113798	0	0	0	0	0	0	0	0	0	0	0	0	0	0	0	0	0	0	0	0	0	0	0	0	0	0	0	0	0	0	0	0	0	0	0	0	0	0	0	0	0	0	0	0
cg00516349	0	0	0	0	0	0	0	0	0	0	0	0	0	0	0	0	0	0	0	0	0	0	0	0	0	0	0	0	0	0	0	0	0	0	0	0	0	0	0	0	0	0	0	0	0	0	0	0	0
cg00518702	0	0	0	0	0	0	0	0	0	0	0	0	0	0	0	0	0	0	0	0	0	0	0	0	0	0	0	0	0	0	0	0	0	0	0	0	0	0	0	0	0	0	0	0	0	0	0	0	0
cg00518708	0	0	0	0	0.0134255	0.020522	0	0.0484838	0.0187743	0	0	0	0	0	0	0	0	0	0	0	0	0	0	0	0	0	0	0	0	0	0.0483953	0	0	0	0	0	0	0	0	0	0	0	0	0	0	0	0	0.0202701	0
cg00519119	0	0	0	0	0	0	0	0	0	0	0	0	0	0	0	0	0	0	0	0	0	0	0	0	0	0	0	0	0	0	0	0	0	0	0	0	0	0	0	0	0	0	0	0	0	0	0	0	0
cg00519284	0	0	0	0.000212834	-0.00132508	-0.00390884	0	0	0	0	0	0.247814	0	0	0	0	0	0	-0.00164852	0	0	0	0	0	0	0	0	0	0	0	0	0	0	0	0	0	0	0	0	0	0	0	0	0	0	0	0	0	0
cg00519301	0	0	0	0	-0.00149944	-0.00314682	0	0	-0.00286874	0	0	0	-0.00427729	0	0	0	0	0	-0.00201551	0	0	0	0	0	0	0	0	0	0	0	0	0	0	0	0	0	0	0	0	0	0	0	0	0	0	0	0	-0.00333827	0
cg00519323	0	0	0	-0.00578656	-0.000217512	-0.000601469	0	0	0	0	0	0	-0.0064599	0	0	0	0	0	-0.0116442	0	0	0	0	0	0	0	0	0	0	0	0	0	0	0	0	0	0.356962	0	0	0	0	0	0	0	0	0	0	0	0
cg00519918	0	0	0	0	0	0	0	0	0	0	0	0	0	0	0	0	0	0	0	0	0	0	0	0	0	0	0	0	0	0	0	0	0	0	0	0	0	0	0.488996	0	0	0	0	0.039268	0	0	0	0	0
cg00521920	0	0	0	-0.000965949	0.000228286	0.000877731	0	0	-0.00187112	0	0	0	0	0	0	0	0	0	0	0	0	0	0	0	0	0	0	0	0	0	0	0	0	0	0	0	0	0	0	0	0	0	0	0	0	0	0	-0.00148464	0
cg00522231	0	0	0	0	0	0	0	0	0	0	0	0	0	0	0	0	0	0	0	0	0	0	0	0	0	0	0	0	0	0	0	0	0	0	0	0	0	0	0	0	0	0	0	0	0	0	0	0	0
cg00522402	0	0	0	0	0.0580451	0.0918676	0	0	0	0	0	0	0.117595	0	0	0	0	0	0.105196	0	0	0	0	0	0	0	0	0	0	0	0.319719	0	0	0	0	0	0	0	0	0	0	0	0	0	0	0	0	0.100701	0
cg00522519	0	0	0	0	0	0	0	0	0	0	0	0	0	0	0	0	0	0	0	0	0	0	0	0	0	0	0	0	0	0	0	0	0	0	0	0	0	0	0	0	0	0	0	0	0	0	0	0	0
cg00522668	0	0	0	0	0.00129307	0	0	0	0	0	0	0	0.00155298	0	0	0	0	0	0.00103136	0	0	0	0	0	0	0	0	0	0	0	0	0	0	0	0	0	0	0	0	0	0	0	0	0	0	0	0	0.00238822	0
cg00523349	0	0	0	0.00817587	0.00400276	0	0	0	0	0	0	0	0	0	0	0	0	0	0	0	0	0	0	0	0	0	0	0	0	0	0	0	0	0	0	0	0	0	0	0	0	0	0	0	0	0	0	0	0
cg00523361	0	0	0	0	0	0	0	0	0	0	0	0	0	0	0	0	0	0	0	0	0	0	0	0	0	0	0	0	0	0	0	0	0	0	0	0	0	0	0	0	0	0	0	0	0	0	0	0	0
cg00523855	0	0	0	0	0	0	0	0	0	0	0	0	0	0	0	0	0.278664	0	0	0	0	0	0	0	0	0	0	0	0	0	0	0	0	0	0	0	0	0	0	0	0	0	0	0	0	0	0	0	0
cg00524115	0	0	0	0.0252378	0.0127319	0	0.114889	0	0	0	0	0	0	0	0	0	0	0	0.0203643	0	0	0	0	0	0	0	0	0	0	0	0	0	0	0	0	0	0	0	0	0	0	0	0	0	0	0	0	0.0118322	0
cg00525251	0	0	0	-0.00506407	-0.0032736	-0.00738711	0	0	0	0	0	0	0	0	0	0	0	0	0	0	0	0	0	0	0	0	0	0	0	0	-0.0121452	0	0	0	0	0	0	0	0	0	0	0	0	0	0	0	0	0	0
cg00526068	0	0	0	0	0.000597182	0.00612679	0.0560524	0	0.00750457	0	0	0	0	0	0	0	0	0	0.0025385	0	0	0	0	0	0	0	0	0	0	0	0	0	0	0	0	0	0	0	0	0	0	0	0	0	0	0	0	0.00376707	0
cg00527415	0	0	0	0	-0.00094363	0	0	0	0	0	0	0	0	0	0	0	0	0	0	0	0	0	0	0	0	0	0	0	0	0	0	0	0	0	0	0	0	0	0	0	0	0	0	0	0	0	0	0	0
cg00527510	0	0	0	-0.00308243	-0.00128129	-0.00319668	0	0	0	0	0	0	0	0	0	0	0	0	-0.00124906	0	0	0	0	0	0	0	0	0	0	0	0	0	0	0	0	0	0	0	0	-0.00250897	0	0	0	0	0	0	0	0	0
cg00528052	0	0	0	0.0617118	-0.0408487	-0.0910991	0	0	0	0	0	0	0	0	0	0	0	0	0	0	0	0	0	0	0	0	0	0	0	0	0	0	0	0	0	0	0	0	0	0	0	0	0	0	0	0	0	-0.0365552	0
cg00528541	0	0	0	-0.00682374	-0.00355757	-0.00611065	0	0	0	0	0	0	0	0	0	0	0	0	-0.00570215	0	0	0	0	0	0	0	0	0	0	0	0	0	0	0	0	0	0	0	0	0	0	0	0	0	0	0	0	0	0
cg00529649	0	0	0	0	-0.000619503	0	0	0	-0.0044291	0	0	0	0.00202879	0	0	0	0	0	0	0	0	0	0	0	0	0	0	0	0	0	0	0	0	0	0	0	0	0	0	0	0	0	0	0	0	0	0	0	0
cg00531009	0	0	0	0	0	0	0	0	0	0	0	0	0	0	0	0	0	0	0	-0.128625	0.00703566	0.143977	0.0731279	-0.00892531	-0.0310136	-0.0341027	0.00465134	-0.021945	0.0305426	-0.106571	0	0	0	0	0	0	0	0	0	0	0	0	0	0	0	0	0	0	0
cg00531909	0	0	0	0	0.00295739	0	0	0	9.05164e-05	0	0	0	0	0	0	0	0	0	0.00802731	0	0	0	0	0	0	0	0	0	0	0	0	0	0	0	0	0	0	0	0	0	0	0	0	0	0	0	0	0.00614276	0
cg00532890	0	0	0	0.210429	0.064783	0.0617721	0	0	0	0	0	0	0	0	0	0	0	0	0.168553	0	0	0	0	0	0	0	0	0	0	0	0	0	0	0	0	0	0	0	0	0	0	0	0	0	0	0	0	0.147153	0
cg00533774	0	0	0	0.0090243	0.00507729	0.0127835	0	0	0	0	0	0	0.015362	0	0	0	0	0	0	0	0	0	0	0	0	0	0	0	0	0	0	0	0	0	0	0	0	0	0	0	0	0	0	0	0	0	0	0.00928723	0
cg00535482	0	0	0	0.154749	0.0920446	0.201977	0	0	0.0821232	0	0	0	0.244549	0	0	0	0	0	0.155535	0	0	0	0	0	0	0	0	0	0	0	0	0	0	0	0	0	0	0	0	0	0	0	0	0	0	0	0	0	0
cg00538388	0	0	0	0	0.00100614	-0.000836227	0	0	-0.000131778	0	0	0	0	0	0	0	0	0	0.00187895	0	0	0	0	0	0	0	0	0	0	0	0	0	0	0	0	0	0	0	0	0	0	0	0	0	0	0	0	-0.00274121	0
cg00539598	0	0	0	0	0	0	0	0	0	0	0	0	0	0	0	0	0	0	0	0	0	0	0	0	0	0	0	0	0	0	0	0	0	0	0	0	0	0	0	0	0	0	0	0	0	0	0	0	0
cg00540391	0	0	0	-0.0333631	-0.00907747	0.00100546	0	0	-0.0453491	0	0	0	0	0	0	0	0	0	0	0	0	0	0	0	0	0	0	0	0	0	0	0	0	0	0	0	0	0	0	0.0377669	0	0	0	0	0	0	0	0.00279932	0
cg00540706	0	0	0	0	0.00557986	0.00680748	0	0	0	0	0	0	0.0243516	0	0	0	0	0	0.0228112	0	0	0	0	0	0	0	0	0	0	0	0	0	0	0	0	0	0	0	0	0	0	0	0	0	0	0	0	0.0172994	0
cg00542313	0	0	0	-0.0159271	-0.00848499	0	0	0	0	0	0	0	-0.0382023	0	0	0	0	0	-0.0147508	0	0	0	0	0	0	0	0	0	0	0	0	0	0	0	0	0	0	0	0	0	0	0	0	0	0	0	-0.200889	-0.0192066	0
cg00542737	0	0	0	-0.00833209	-0.00473831	-0.0115721	0	0	0	0	0	0	0	0	0	0	0	0	-0.0140077	0	0	0	0	0	0	0	0	0	0	0	-0.0177367	0	0	0	0	0	0	0	0	0	0	0	0	0	0	0	0	-0.016899	0
cg00543023	0	0	0	0.0899663	0.0439047	0.0719816	0	0	0	0	0	0	0.140824	0	0	0	0	0	0.0711468	-0.0617205	-0.0372229	-0.0399045	-0.0745185	0.015263	0.135654	0.166565	0.146346	0.0594197	0.281302	-0.0112234	0	0	0	0	0	0	0	0	0	0.230206	0	0	0	0	0	0	0	0.0942812	0
cg00543458	0	0	0	0	0.0044787	0.00628031	0	0	0	0	0	0	0	0	0	0	0	0	0	0	0	0	0	0	0	0	0	0	0	0	0	0	0	0	0	0	0	0	0	0	0	0	0	0	0	0	0	0.00747471	0
cg00545236	0	0	0	-0.00347162	-0.00140638	0.000711068	0	0	-0.0116072	0	0	0	0	0	0	0	0	0	-0.00107099	0	0	0	0	0	0	0	0	0	0	0	0	0	0	0	0	0	0	0	0	0	0	0	0	0	0	0	0	-0.000600706	0
cg00545696	0	0	0	0	0.00588393	0	0	0	0	0	0	0	0	0	0	0	0	0	0	0	0	0	0	0	0	0	0	0	0	0	0	0	0	0	0	0	0	0	0	0	0	0	0	0	0	0	0	0	0
cg00546281	0	0	0	-5.64792e-05	0.000961755	0.00190955	-0.00807379	0	0	0	0	0	-1.15428e-05	0	0	0	0	0	0.00379357	0	0	0	0	0	0	0	0	0	0	0	0	0	0	0	0	0	0	0	0	0	0	0	0	0	0	0	0	0.00168803	0
cg00546693	0	0	0	-0.073524	-0.0836249	-0.120464	-0.832138	0	0	0	0	0	0	0	0	0	0	0	-0.0981935	0	0	0	0	0	0	0	0	0	0	0	0	0	0	0	0	0	0	0	0	0	0	0	0	0	0	0	0	0	0
cg00547789	0	0	0	-0.00784416	-0.00506005	0	-0.0284277	0	0	0	0	0	0	0	0	0	0	0	-0.0111841	0	0	0	0	0	0	0	0	0	0	0	0	0	0	0	0	0	0	0	0	0	0	0	0	0	0	0	0	-0.0119081	0
cg00548085	0	0	0	0	0	0	0	0	0	0	0	0	0	0	0	0	0	0	0	0	0	0	0	0	0	0	0	0	0	0	0	0	0	0	0	0	0	0	0	0	0	0	0	0	0	0	0	0	0
cg00548487	0	0	0	0	-0.000639644	0	0	0	0	0	0	0	0.00226718	0	0	0	0	0	-0.000207873	0	0	0	0	0	0	0	0	0	0	0	0	0	0	0	0	0	0	0	0	0	0	0	0	0	0	0	0	0	0
cg00548719	0	0	0	0.00569383	0.00308549	0	0	0	8.47047e-06	0	0	0	0.0010378	0	0	0	0	0	0.0101203	0	0	0	0	0	0	0	0	0	0	0	0	0	0	0	0	0	0	0	0	0	0	0	0	0	0	0	0	0	0
cg00549985	0	0	0	0	-0.0205417	0	0	0	0	0	0	0	0	0	0	0	0	0	0	0	0	0	0	0	0	0	0	0	0	0	0	0	0	0	0	0	0	0	0	0	0	0	0	0	0	0	0	0	0
cg00550040	0	0	0	-0.000364107	0.000173854	-0.000551186	0	0	0	0	0	0	0.00124423	0	0	0	0	0	0	0	0	0	0	0	0	0	0	0	0	0	0	0	0	0	0	0	0	0	0	0	0	0	0	0	0	0	0	-0.0011156	0
cg00551264	0	0	0	0	-0.0813968	-0.18514	0	0	0	0	0	0	0	0	0	0	0	0	0	0	0	0	0	0	0	0	0	0	0	0	0	0	0	0	0	0	0	0	0	0	0	0	0	0	0	0	0	-0.0593586	0
cg00551503	0	0	0	0	0	0	0	0	0	0	0	0	0	0	0	0	0	0	0	0	0	0	0	0	0	0	0	0	0	0	0	0	0	0	0	0	0	0	0	0	0	0	0	0	0	0	0	0	0
cg00552731	0	0	0	0	0	0	0	0	0	0	0	0	0	0	0	0	0	0	0	0	0	0	0	0	0	0	0	0	0	0	0	0	0	0	0	0	0	0	0	0	0	0	0	0	0	0	0	0	0
cg00553880	0	0	0	-0.0170528	-0.00146856	-0.0706582	0.724374	0	0	0	0	0	-0.00798843	0	0	0	0	0	-0.013084	0	0	0	0	0	0	0	0	0	0	0	0	0	0	0	0	0	0	0	0	0	0	0	0	0	0	0	0	-0.00245687	0
cg00553886	0	0	0	0	-0.0107733	-0.0553838	0	0	0	0	0	0	-0.0722864	0	0	0	0	0	0	0	0	0	0	0	0	0	0	0	0	0	-0.183363	0	0	0	0	0	0	0	0	0	0	0	0	0	-2.44297	0	0	-0.0232154	0
cg00553911	0	0	0	-0.249152	-0.16097	-0.33278	0	0	0	0	0	0	0	0	0	0	0	0	-0.235967	0	0	0	0	0	0	0	0	0	0	0	0	0	0	0	0	0	0	0	0	0	0	0	0	0	0	0	0	-0.345904	0
cg00554332	0	0	0	0.00781346	0.00465784	0.00851524	0.0689733	0	0.000213784	0	0	0	0	0	0	0	0	0	0.0119876	0	0	0	0	0	0	0	0	0	0	0	0	0	0	0	0	0	0	0	0	0	0	0	0	0	0	0	0	0.0116699	0
cg00555047	0	0	0	0	0	0	0	0	0	0	0	0	0	0	0	0	0	0	0	0	0	0	0	0	0	0	0	0	0	0	0	0	0	0	0	0	0	0	0	0	0	0	0	0	0	0	0	0	0
cg00555070	0	0	0	0.035392	0.0220904	0.0348857	0	0	0.02396	0	0	0	0	0	0	0	0	0	0.0371648	0	0	0	0	0	0	0	0	0	0	0	0	0	0	0	0	0	0	0	0	0	0	0	0	0	0	0	0	0.0455504	0
cg00556573	0	0	0	-0.000714621	0.0044512	0.0101713	0	0	0	0	0	0.193419	0	0	0	0	0	0	0.00856431	0	0	0	0	0	0	0	0	0	0	0	0	0	0	0	0	0	0	0	0	0	0	0	0	0	0	0	0	0	0
cg00557468	0	0	0	0.081767	0.053306	0	0	0	0.0680925	0	0	0	0.119248	0	0	0	0	0	0	0	0	0	0	0	0	0	0	0	0	0	0.220441	0	0	0	0	0	0	0	0	0	0	0	0	0	0	0	0	0	0
cg00557947	0	0	0	-0.173813	-0.103426	0	0	0	0	0	0	0	0	0	0	0	0	0	-0.170495	0	0	0	0	0	0	0	0	0	0	0	0	0	0	0	0	0	0	0	0	0	0	0	0	0	0	0	0	-0.210905	0
cg00559067	0	0	0	0	0	0	0	0	0	0	0	0	0	0	0	0	0	0	0	0	0	0	0	0	0	0	0	0	0	0	0	0	0	0	0	0	0	0	0	0	0	0	0	0	0	0	0	0	0
cg00560327	0	0	0	0.0196692	0.0190673	0.026311	0	0	-0.0214083	0	0	0	0.0358544	0	0	0	0	0	0	-0.0523479	-0.0808068	0.00578858	0.00511457	0.0454676	-0.0695141	-0.0556951	-0.0782428	-0.0514292	0.0404643	-0.00478557	0	0	0	0	0	0	0	0	0	0	0	0	0	0	0	0	0	0	-0.332922
cg00562080	0	0	0	0	-0.00246454	-0.00715794	0	0	0	0	0	0	0	0	0	0	0	0	-0.00380061	0	0	0	0	0	0	0	0	0	0	0	0	0	0	0	0	0	0	0	0	0	0	0	0	0	0	0	0	-0.00891192	0
cg00562438	0	0	0	-0.0517229	-0.0370652	0	0	0	0.00786985	0	0	0	0	0	0	0	0	0	-0.0479987	0	0	0	0	0	0	0	0	0	0	0	0	0	0	0	0	0	0	0	0	0	0	0	0	0	0	0	0	0	0
cg00562553	0	0	0	0	0.00939815	0	0	0	0	0	0	0	0	0	0	0	0	0	0	0	0	0	0	0	0	0	0	0	0	0	0	0	0	0	0	0	0	0	0	0	0	0	0	0	0	0	0	0	0
cg00562749	0	0	0	0	0	0	0	0	0	0	0	0	0	0	0	0	0	0	0	0	0	0	0	0	0	0	0	0	0	0	0	0	0	0	0	0	0	0	0	0	0	0	0	0	0	0	0	0	0
cg00563016	0	0	0	0	-0.142247	-0.137606	0	0	0	0	0	0	-0.0671638	0	0	0	0	0	-0.108012	0	0	0	0	0	0	0	0	0	0	0	0	0	0	0	0	0	0	0	0	0.0709446	0	0	0	0	0	0	0	-0.147134	0
cg00563045	0	0	0	0.00266738	0.000473076	0.00271204	0	0	0.00861523	0	0	0	0.00543698	0	0	0	0	0	-0.00157128	0	0	0	0	0	0	0	0	0	0	0	0	0	0	0	0	0	0	0	0	0	0	0	0	0	0	0	0	-0.0133316	0
cg00564054	0	0	0	0.00145303	0.000841022	0.00112814	0	0	-0.00160047	0	0	0	0	0	0	0	0	0	0	-0.0203373	-0.0485648	-0.00371928	-0.0104122	0.0472133	0.170013	0.110996	0.0586887	0.0532811	-0.00538341	-0.0215579	0	0	0	0	0	0	0	0	0	0	0	0	0	0	0	0	0	0.00162932	0
cg00566346	0	0	0	-0.00360657	-0.00231964	-0.00342463	0	0	0	0	0	0	-0.00704051	0	0	0	0	0	-0.00209752	0	0	0	0	0	0	0	0	0	0	0	-0.0112453	0	0	0	0	0	0	0	0	0	0	0	0	0	0	0	0	0	0
cg00566395	0	0	0	0.00512556	0.0028672	0.00641835	0	0	-0.00206236	0	0	0	0	0	0	0	0	0	0.00933926	0	0	0	0	0	0	0	0	0	0	0	0	0	0	0	0	0	0	0	0	0	0	0	0	0	0	0	0	0.0119288	0
cg00566855	0	0	0	-9.66456e-05	0.000994785	0.00677132	0	0	-0.00351732	0	0	0	0	0	0	0	0	0	0	0	0	0	0	0	0	0	0	0	0	0	0	0	0	0	0	0	0	0	0	0	0	0	0	0	0	0	0	-0.000849534	0
cg00567001	0	0	0	0.0070739	0.00292576	0.00591596	0	0	0.00140584	0	0	0	0.0134473	0	0	0	0	0	0.00730108	0	0	0	0	0	0	0	0	0	0	0	0	0	0	0	0	0	0	0	0	0	0	0	0	0.000246886	0	0	0	0	0
cg00568797	0	0	0	0.00268361	0.00163595	0	0	0	0.00258497	0	0	0	0	0	0	0	0	0	0.00378701	-0.00986169	0.0131819	0.00110165	0.0221962	0.030359	-0.0027812	-0.00247124	0.0144594	-0.00599366	0.0226698	0.026982	0	0	0	0	0	0	0	0	0	0	0	0	0	0	0	0	0	0	0
cg00569374	0	0	0	-0.0106353	-0.00535049	0	0	0	0	0	0	0	0	0	0	0	0	0	-0.00862833	0	0	0	0	0	0	0	0	0	0	0	0	0	0	0	0	0	0	0	0	0	0	0	0	-0.0115259	0	0	0	-0.0124184	0
cg00570517	0	0	0	0	-0.161753	0	0	0	0	0	0	0	0	0	0	0	0	0	0	0	0	0	0	0	0	0	0	0	0	0	0	0	0	0	0	0	0	0	0	0	0	0	0	0	0	0	0	0	0
cg00570985	1.67172	1.91786	1.45914	0	0.0302374	0	0	0	0	0	0	0	0	0	0	2.7938	3.55447	0	0.0527999	0	0	0	0	0	0	0	0	0	0	0	0.0408749	0	0	0	0	0	0	0	0	0	0	0	0	0	0	0	0	0.0596994	0
cg00571033	0	0	0	0.0202791	0.0130732	0.0167668	0.00163661	0	0.0181375	0	0	0	0.0519966	0	0	0	0	0	0	0	0	0	0	0	0	0	0	0	0	0	0	0	0	0	0	0	0	0	0	0	0	0	0	0	0	0	0	0.0212777	0
cg00571633	0	0	0	0	0	0	0	0	0	0	0	0	0	0	0	0	0	0	0	0	0	0	0	0	0	0	0	0	0	0	0	0	0	0	0	0	0	0	0	0	0	0	0	0	0	0	0	0	0
cg00571722	0	0	0	-0.00742593	0.00315146	-0.00784645	0	0	0	0	0	0	0	0	0	0	0	0	-0.00219358	0	0	0	0	0	0	0	0	0	0	0	0	0	0	0	0	0	0	0	0	0	0	0	0	0	0	0	0	0	0
cg00572334	0	0	0	-0.115301	-0.0606958	-0.103405	0	0	0	0	0	0	-0.109355	0	0	0	0	0	0	0	0	0	0	0	0	0	0	0	0	0	0	0	0	0	0	0	0	0	0	0	0	0	0	0	0	0	0	-0.125118	0
cg00573041	0	0	0	-0.00529077	-0.00418061	0	0	0	0.00427107	0	0	0	0	0	0	0	0	0	-0.0110446	0	0	0	0	0	0	0	0	0	0	0	0	0	0	0	0	0	0	0	0	0	0	0	0	0.057884	0	0	0	-0.00745759	0
cg00576279	0	0	0	0	-0.043568	-0.0881854	0	0	0	0	0	0	0	0	0	0	0	0	-0.0824731	-0.0425888	0.0282335	0.0580094	-0.0275734	-0.00834475	-0.157233	-0.101075	0.079083	-0.191143	-0.0108715	0.0283637	0	0	0	0	0	0	0	0	0	0	0	0	0	0	0	0	0	0	0
cg00576774	0	0	0	0	0	0	0	0	0	0	0	0	0	0	0	0	0	0	0	0	0	0	0	0	0	0	0	0	0	0	0	0	0	0	0	0	0	0	0	0	0	0	0	0	0	0	0	0	0
cg00577233	0	0	0	0.0120243	0.0083584	0.0162945	0	0	0.00683201	0	0	0	0.0287257	0	0	0	0	0	0.018742	0	0	0	0	0	0	0	0	0	0	0	0	0	0	0	0	0	0	0	0	0	0	0	0	0	0	0	0	0.0163975	0
cg00577417	0	0	0	0	0	0	0	0	0	0	0	0	0	0	0	0	0	0	0	0	0	0	0	0	0	0	0	0	0	0	0	0	0	0	0	0	0	0	0	0	0	0	0	0	0	0	0	0	0
cg00577835	0	0	0	0	0	0	0	0	0	0	0	0	0	0	0	0	0	0	0	0	0	0	0	0	0	0	0	0	0	0	0.0063576	0	0	0	0	0	0	0	0	0	0	0	0	0	0	0	0	0	0
cg00578263	0	0	0	0.0044995	0.00436913	0	0	0	0.00110537	0	0	0	0.0209923	0	0	0	0	0	0.0119786	0	0	0	0	0	0	0	0	0	0	0	0	0	0	0	0	0	0	0	0	0	0	0	0	0	0	0	0	0.0104335	0
cg00578937	0	0	0	-0.552523	-0.305992	-0.523717	0	0	0	0	0	0	-0.574416	0	0	0	0	0	0	0	0	0	0	0	0	0	0	0	0	0	0	0	0	0	0	0	0	0	0	-1.88881	0	0	0	0	0	0	0	-0.590404	0
cg00580052	0	0	0	0.00253377	7.28363e-05	0	0	0	0	0	0	0	0	0	0	0	0	0	0	0	0	0	0	0	0	0	0	0	0	0	0	0	0	0	0	0	0	0	0	0.0316417	0	0	0	0	0	0	0	0	0
cg00580454	0	0	0	0	0	0	0	0	0	0	0	0	0	0	0	0	0	0	0	0	0	0	0	0	0	0	0	0	0	0	0	0	0	0	0	0	0	0	0	0	0	0	0	0	0	0	0	0	0
cg00582446	0	0	0	0	0	0	0	0	0	0	0	0	0	0	0	0	0	0	0	0	0	0	0	0	0	0	0	0	0	0	0	0	0	0	0	0	0	0	0	0	0	0	0	0	0	0	0	0	0
cg00582628	0	0	0	0	0	0	0	0	0	0	0	0	0	0	0	0	0	0	0	0	0	0	0	0	0	0	0	0	0	0	0	0	0	0	0	0	0	0	0	0	0	0	0	0	0	0	0	0	0
cg00582950	0	0	0	0	0	0	0	0	0	0	0	0	0	0	0	0	0	0	0	0	0	0	0	0	0	0	0	0	0	0	0	0	0	0	0	0	0	0	0	0	0	0	0	0	0	0	0	0	0
cg00583628	0	0	0	0.026107	0.0291051	0	0	0	0	0	0	0	0	0	0	0	0	0	0	0	0	0	0	0	0	0	0	0	0	0	0	0	0	0	0	0	0	0	0	0	0	0	0	0	0	0	0	0	0
cg00583683	0	0	0	0	0.00730572	0.0146883	0	0	0	0	0	0	0.023026	0	0	0	0	0	0.0135893	0	0	0	0	0	0	0	0	0	0	0	0	0	0	0	0	0	0	0	0	0	0	0	0	0	0	0	0	0.0144331	0
cg00585108	-0.489337	-0.440279	0	0	-0.00666569	0.00744652	0	0	-0.00195455	0	0	0	0.0516102	0	0	0	0	0	-0.0325853	0	0	0	0	0	0	0	0	0	0	0	0	0	0	0	0	0	0	0	0	0	0	0	0	0	0	0	0	-0.0512235	0
cg00585163	0	0	0	0.000970972	-0.000862238	-0.00201759	0	0	0	0	0	0	0.0215	0	0	0	0	0.0468799	0	0	0	0	0	0	0	0	0	0	0	0	0	0	0	0	0	0	0	0	0	0	0	0	0	0	0	0	0	0	0
cg00585359	0	0	0	-0.0158367	-0.00626108	-0.0161834	0	0	0	0	0	0	0	0	0	0	0	0	0	0	0	0	0	0	0	0	0	0	0	0	0	0	0	0	0	0	0	0	0	0	0	0	0	0	0	0	0	0	0
cg00585733	0	0	0	0	0	0	0	0	0	0	0	0	0	0	0	0	0	0	0	0	0	0	0	0	0	0	0	0	0	0	0	0	0	0	0	0	0	0	0	0	0	0	0	0	0	0	0	0	0
cg00586556	0	0	0	0.00976228	0.00498948	0	0	0	0	0	0	0	0	0	0	0	0	0	0	0	0	0	0	0	0	0	0	0	0	0	0	0	0	0	0	0	0	0	0	0	0	0	0	0	0	0	0	0.0135858	0
cg00587168	0	0	0	0	0.00817849	0	0	0	0	0.290584	0	0	0.0015553	0	0	0.0103287	0	0	0	0	0	0	0	0	0	0	0	0	0	0	0	0	0	0	0	0	0.00239293	0	0	0	0	0	0	0	0	0	0	0.00210276	0
cg00589789	0	0	0	0	0	0	0	0	0	0	0	0	0	0	0	0	0	0	0	0	0	0	0	0	0	0	0	0	0	0	0	0	0	0	0	0	0	0	0	0	0	0	0	0	0	0	0	0	0
cg00590051	0	0	0	0.00378921	0.00373636	0.00660749	0	0	0	0	0	0	0	0	0	0	0	0	0.00735987	0	0	0	0	0	0	0	0	0	0	0	0	0	0	0	0	0	0	0	0	0	0	0	0	0	0	0	0	0.00671941	0
cg00591406	0	0	0	0	0.0895437	0.147634	0	0	0	0	0	0	0.28625	0	0	0	0	0	0.111837	0	0	0	0	0	0	0	0	0	0	0	0	0	0	0	0	0	0	0	0	0	0	0	0	0	0	0	0	0.161313	0
cg00592151	0	0	0	0	0	0	0	0	0	0	0	0	0	0	0	0	0	0	0	0	0	0	0	0	0	0	0	0	0	0	0	0	0	0	0	0	0	0	0	0	0	0	0	0	0	0	0	0	0
cg00593231	0	0	0	0.023602	0.0124592	0.0185615	0	0	0	0	0	0	0	0	0	0	0	0	0.0179665	0	0	0	0	0	0	0	0	0	0	0	0	0	0	0	0	0	0	0	0	0	0	0	0	0	0	0	0	0.0116042	0
cg00593462	0	0	0	0	0	0	0	0	0	0	0	0	0	0	0	0	0	0	0	0	0	0	0	0	0	0	0	0	0	0	0	0	0	0	0	0	0	0	0	0	0	0	0	0	0	0	0	0	0
cg00593862	0	0	0	-0.00245242	-0.00168335	0	0	0	0	0	0	0	0	0	0	0	0	0	0	0	0	0	0	0	0	0	0	0	0	0	0	0	0	0	0	0	0	0	0	0	0	0	0	0	0	0	0	0	0
cg00594099	0	0	0	0.00063098	0.000659238	0	0	0	-0.0048943	0	0	0	0.00433515	0	0	0	0	0	0.00138413	0	0	0	0	0	0	0	0	0	0	0	0	0	0	0	0	0	0	0	0	0	0	0	0	0	0	0	0	0	0
cg00594698	0	0	0	0	-0.0168332	-0.0278761	0	0	-0.0218024	0	0	0	0	0	0	0	0	0	-0.0293789	0	0	0	0	0	0	0	0	0	0	0	0	0	0	0	0	0	0	0	0	0	0	0	0	0	0	0	0	-0.0371066	0
cg00595076	0	0	0	0	0	0	0	0	0	0	0	0	0	0	0	0	0	0	0	0	0	0	0	0	0	0	0	0	0	0	0	0	0	0	0	0	0	0	0	0	0	0	0	0	0	0	0	0	0
cg00595156	0	0	0	0	0.033481	0.0324324	0	0	0	0	0	0	0	0	0	0	0	0	0.069973	0	0	0	0	0	0	0	0	0	0	0	0	0	0	0	0.75048	0.75048	0	0	0	0	0	0	0	0	0	0	0	0	0
cg00595237	0	0	0.0683198	0.126881	0.101709	0.202594	0	0	0.019961	0	0	0	0	0	0	0	0	0	0.192042	0	0	0	0	0	0	0	0	0	0	0	0	0	0	0	0	0	0	0	0	0	0	0	0	0	0	0	0	0	0
cg00595660	0	0	0	0	0	0	0	0	0	0	0	0	0	0	0	0	0	0	0	0	0	0	0	0	0	0	0	0	0	0	0	0	0	0	0	0	0	0	0	0	0	0	0	0	0	0	0	0	0
cg00597118	0	0	0	-0.0242766	-0.0146534	0	0	0	0	0	0	0	0	0	0	0	0	0	0	0	0	0	0	0	0	0	0	0	0	0	0	0	0	0	0	0	0	0	0	0	0	0	0	0	0	0	0	0	0
cg00597234	0	0	0	0.0791098	0.0349358	0.0729666	0.178299	0	0.0464108	0	0	0	0	0	0	0	0	0	0.0615457	0	0	0	0	0	0	0	0	0	0	0	0	0	0	0	0	0	0	0	0	0	0	0	0.0592537	0	0	0	0	0	0
cg00597285	0	0	0	0.175882	0.14739	0.209983	0	0	0	0	0	0	0.339982	0	0	0	0	0	0	0	0	0	0	0	0	0	0	0	0	0	0	0	0	0	0	0	0	0	0	0	0	0	0	0	0	0	0	0.201301	0
cg00597719	0	0	0	-0.000300898	0.000230882	0	0	0	0.00319873	0	0	0	0	0	0	0	0	0	0.001759	0	0	0	0	0	0	0	0	0	0	0	0	0	0	0	0	0	0	0	0	0	0	0	0	0	0	0	0	0	0
cg00597759	0	0	0	0	0	0	0	0	0	0	0	0	0	0	0	0	0	0	0	0	0	0	0	0	0	0	0	0	0	0	0	0	0	0	0	0	0	0	0	0	0	0	0	0	0	0	0	0	0
cg00598343	0	0	0	0	0.00139252	0.00293374	0	0	-0.000844543	0	0	0	0.0051271	0	0	0	0	0	0.00341645	0	0	0	0	0	0	0	0	0	0	0	0	0	0	0	0	0	0	0	0	0	0	0	0	0	0	0	0	0.00332851	0
cg00598724	0	0	0	0	-0.0198579	0	0	0	0.0078256	0	0	0	-0.042867	0	0	0	0	0	-0.0131637	0	0	0	0	0	0	0	0	0	0	0	0	0	0	0	0	0	0	0	0	0	0	0	0	0	0	0	0	-0.0287216	0
cg00599230	0	0	0	-0.196249	-0.102455	-0.228841	0	0	0	0	0	0	0	0	0	0	0	0	0	0	0	0	0	0	0	0	0	0	0	0	0	0	0	0	0	0	0	0	0	0	0	0	0	0	0	0	0	-0.0575094	0
cg00601070	0	0	0	-0.00465291	-0.00257039	-0.00437014	0	0	0	0	0	0	-0.00922848	0	0	0	0	0	-0.00264577	0	0	0	0	0	0	0	0	0	0	0	0	0	0	0	0	0	0	0	0	0	0	0	0	0	0	0	0	-0.0048261	0
cg00604109	0	0	0	0	0	0	0	0	0	0	0	0	0	0	0	0	0	0	0	0	0	0	0	0	0	0	0	0	0	0	0	0	0	0	0	0	0	0	0	0	0	0	0	0	0	0	0	0	0
cg00604987	0	0	0	0	0	0	0	0	0	0	0	0	0	0	0	0	0	0	0	0	0	0	0	0	0	0	0	0	0	0	0	0	0	0	0	0	0	0	0	0	0	0	0	0	0	0	0	0	0
cg00605332	0	0	0	0	-0.000626053	0	0	0	-0.0060932	0	0	0	0	0	0	0	0	0	-0.00130821	0	0	0	0	0	0	0	0	0	0	0	0	0	0	0	0	0	0	0	0	0	0	0	0	0	0	0	0	0	0
cg00606085	0	0	0	0	0	0	0	0	0	0	0	0	0	0	0	0	0	0	0	0	0	0	0	0	0	0	0	0	0	0	0	0	0	0	0	0	0	0	0	0	0	0	0	0	0	0	0	0	0
cg00608008	0	0	0	0	0.0637839	0	0	0	0	0	0	0	0.181519	0	0	0	0	0	0.0855156	0	0	0	0	0	0	0	0	0	0	0	0	0	0	0	0	0	0	0	0	0	0	0	0	0	0	0	0	0	0
cg00608221	0	0	0	-0.00620204	-0.00317505	-0.00658219	0	0	0.00188802	0	0	0	0	0	0	0	0	0	-0.00716221	0.0267925	-0.0103649	0.00370338	0.0010281	-0.0396718	0.0422068	0.05396	0.0131475	0.0114528	-0.0456487	0.0271964	0	0	0	0	0	0	0	0	0	0	0	0	0	0	0	0	0	0	0
cg00608633	0	0	0	-0.00227233	-0.00114015	1.65345e-05	0	0	0	0	0	0	0	0	0	0	0	0	-0.00141251	0	0	0	0	0	0	0	0	0	0	0	0	0	0	0	0	0	0	0	0	0	0	0	0	0	0	0	0	0	0
cg00611149	0	0	0	0	0.245009	0.337044	0	0	0	0	0	0	0	0	0	0	0	0	0	0	0	0	0	0	0	0	0	0	0	0	0	0	0	0	0	0	0	0	0	0	0	0	0	0	0	0	0	0.311417	0
cg00611206	0	0	0	0	0	0	0	0	0	0	0	0	0	0	0	0	0	0	0	0	0	0	0	0	0	0	0	0	0	0	0	0	0	0	0	0	0	0	0	0	0	0	0	0	0	0	0	0	0
cg00611309	0	0	0	-0.000675549	-0.000387722	0	0	0	0	0	0	0	-0.00132491	0	0	0	0	0	-2.11866e-06	0	0	0	0	0	0	0	0	0	0	0	0	0	0	0	0	0	0	0	0	0	0	0	0	0	0	0	0	0	0
cg00612583	0	0	0	0	-0.00603421	-0.0127818	0	0	0	0	0	0	-0.00816064	0	0	0	0	0	-0.0107607	0	0	0	0	0	0	0	0	0	0	0	0	0	0	0	0	0	0	0	0	0	0	0	0	0	0	0	0	-0.00651024	0
cg00612925	0	0	0	0	0.00483139	0.0117194	0	0	0.00439182	0	0	0	0.0136232	0	0	0	0	0	0.0137233	0	0	0	0	0	0	0	0	0	0	0	0	0	0	0	0	0	0	0	0	0	0	0	0	0	0	0	0	0.00985286	0
cg00613562	0	0	0	-0.0847589	-0.0680682	0	0	0	0	0	0	0	-0.0626576	0	0	0	0	0	0.0284468	0	0	0	0	0	0	0	0	0	0	0	0	0	0	0	0	0	0	0	0	0	0	0	0	0	0	0	0	0	0
cg00614320	0	0	0	-0.0032152	-0.000888995	0.00228838	0	0	-0.00838209	0	0	0	0	0	0	0	0	0	0	0	0	0	0	0	0	0	0	0	0	0	0	0	0	0	0	0	0	0	0	0.0100098	0	0	0	0	0	0	0	-0.00148062	0
cg00614622	0	0	0	-0.00977834	-0.00703929	0	0	0	0	0	0	0	-0.018222	0	0	0	0	0	-0.0144109	0	0	0	0	0	0	0	0	0	0	0	0	0	0	0	0	0	0	0	0	0	0	0	0	0	0	0	0	-0.0164152	0
cg00614923	0	0	0	-0.0201186	-0.0195069	-0.0431287	-0.255069	0	0	0	0	0	-0.0828748	0	0	0	0	0	0	0	0	0	0	0	0	0	0	0	0	0	0	0	0	0	0	0	0	0	0	0	0	0	0	0	0	0	0	0	0
cg00615662	0	0	0	0.333465	0.130485	0.430452	0	0	0	0	0	0	0.128492	0	0	0	0	0	0.333448	0	0	0	0	0	0	0	0	0	0	0	0	0	0	0	0	0	0	0	0	0	0	0	0	0	0	0	0	0.234037	0
cg00616272	0	0	0	0.00350234	0.00522965	0	0	0	0	0	0	0	0	0	0	0	0	0	0	0	0	0	0	0	0	0	0	0	0	0	0	0	0	0	0	0	0	0	0	0	0	0	0	0	0	0	0	0	0
cg00618420	0	0	0	-0.0597618	-0.0242238	-0.027803	0	0	-0.0129863	0	0	0	-0.0705488	0	0	0	0	0	0	0	0	0	0	0	0	0	0	0	0	0	0	0	0	0	0	0	0	0	0	-0.245938	0	0	0	0	0	0	0	0	0
cg00618479	0	0	0	0	0.00112377	0.00228291	0	0	0	0	0	0	0	0	0	0	0	0	0	0	0	0	0	0	0	0	0	0	0	0	0	0	0	0	0	0	0	0	0	0	0	0	0	0	0	0	0	0.00159877	0
cg00619207	0	0	0	0	0	0	0	0	0	0	0	0	0	0	0	0	0	0	0	0	0	0	0	0	0	0	0	0	0	0	0	0	0	0	0	0	0	0	0	0	0	0	0	0	0	0	0	0	0
cg00619575	0	0	0	0	0.00261548	0	0	0	-0.00115172	0	0	0	0	0	0	0	0	0	0	0	0	0	0	0	0	0	0	0	0	0	0	0	0	0	0	0	0	0	0	0	0	0	0	0	0	0	0	-0.00630316	0
cg00620527	0	0	0	0.00200721	0.0010786	0.000693373	0	0	0	0	0	0	0	0	0	0	0	0	0.00203705	0	0	0	0	0	0	0	0	0	0	0	0	0	0	0	0	0	0	0	0	0.0237415	0	0	0	0	0	0	0	0.00168924	0
cg00621125	0	0	0	0	-0.00428301	-0.0037798	0	0	0	0	0	0	0	0	0	0	0	0	0.00382626	0	0	0	0	0	0	0	0	0	0	0	0	0	0	0	0	0	0	0	0	0	0	0	0	0	0	0	0	0.00767369	0
cg00621224	0	0	0	0	0	0	0	0	0	0	0	0	0	0	0	0	0	0	0	0	0	0	0	0	0	0	0	0	0	0	0	0	0	0	0	0	0	0	0	0	0	0	0	0	0	0	0	0	0
cg00621654	0	0	0	-0.0249801	-0.0130511	0	0	0	0	0	0	0	0	0	0	0	0	0	0	0	0	0	0	0	0	0	0	0	0	0	0	0	0	0	0	0	0	0	0	0	0	0	0	0	0	0	0	0	0
cg00622300	0	0	0	0	0	0	0	0	0	0	0	0	0	0	0	0	0	0	0	0	0	0	0	0	0	0	0	0	0	0	0	0	0	0	0	0	0	0	0	0	0	0	0	0	0	0	0	0	0
cg00622374	0	0	0	0	0.0426645	0.159238	0	0	-0.185664	0	0	0	0.152624	0	0	0	0	0	-0.0188567	0	0	0	0	0	0	0	0	0	0	0	0	0	0	0	0	0	0	0	0	0	0	0	0	0	0	0	0	0	0
cg00623160	0	0	0	0.0290077	0.0158589	0	0	0	0.0235421	0.245637	0	0	0	0	0	0	0	0	0.0302762	0	0	0	0	0	0	0	0	0	0	0	0	0	0	0	0	0	0	0	0	0	0	0	0	0	0	0	0	0.0324119	0
cg00623391	0	0	0	0.00565776	0.0049732	0	0	0	0	0	0	0	0	0	0	0	0	0	0	0	0	0	0	0	0	0	0	0	0	0	0	0	0	0	0	0	0	0	0	0	0	0	0	0	0	0	0	0.0104679	0
cg00627621	0	0	0	0.255052	0.146243	0.212405	1.93999	0	0	0	0	0	0.257733	0	0	0	0	0	0	0	0	0	0	0	0	0	0	0	0	0	0	0	0	0	0	0	0	0	0	0	0	0	0	0	0	0	0	0.244588	0
cg00627626	0	0	0	0	-0.00339239	0	0	0	-0.000844886	0	0	0	0	0	0	0	0	0	0	0	0	0	0	0	0	0	0	0	0	0	0	0	0	0	0	0	0	0	0	0	0	0	0	0	0	0	0	0	0
cg00627678	0	0	0	0	-0.0166904	0	0	0	0	0	0	0	-0.0435883	0	0	0	0	0	-0.0415293	0	0	0	0	0	0	0	0	0	0	0	0	0	0	0	0	0	0	0	0	0	0	0	0	0	0	0	0	0	0
cg00629585	0	0	0	0	0	0	0	0	0	0	0	0	0	0	0	0	0	0	0	0	0	0	0	0	0	0	0	0	0	0	0	0	0	0	0	0	0	0	0	0	0	0	0	0	0	0	0	0	0
cg00631268	0	0	0	0.00822297	0.00609543	0	0	0	0	0	0	0	0	0	0	0	0	0	0	0	0	0	0	0	0	0	0	0	0	0	0	0	0	0	0	0	0	0	0	0	0	0	0	0	0	0	0	0	0
cg00632889	0	0	0	-0.00184733	-0.00170004	0	0	0	-0.00443837	0	0	0	0.00131692	0	0	0	0	0	-0.00244247	0	0	0	0	0	0	0	0	0	0	0	0	0	0	0	0	0	0	0	0	0	0	0	0	0	0	0	0	-0.00522348	0
cg00633857	0	0	0	-0.144223	-0.0844379	-0.147666	0	0	0	0	0	0	-0.257659	0	0	0	0	0	-0.167086	0	0	0	0	0	0	0	0	0	0	0	0	0	0	0	0	0	0	0	0	0	0	0	0	0	0	0	0	-0.153784	0
cg00634704	0	0	0	0	-0.000317193	-0.00183008	0	0	-0.0029466	0	0	0	0	0	0	0	0	0	-0.0014105	0	0	0	0	0	0	0	0	0	0	0	0	0	0	0	0	0	0	0	0	0	0	0	0	0	0	0	0	0	0
cg00637411	0	0	0	-0.00378897	-0.00211853	-0.00415461	0	0	0	0	0	0	0	0	0	-0.174624	0	0	0	0	0	0	0	0	0	0	0	0	0	0	0	0	0	0	0	0	0	0	0	0	0	0	0	0	0	0	0	0	0
cg00637843	0	0	0	0	0	0	0	0	0	0	0	0	0	0	0	0	0	0	0	0	0	0	0	0	0	0	0	0	0	0	0	0	0	0	0	0	0	0	0	0	0	0	0	0	0	0	0	0	0
cg00638532	0	0	0	0	0	0	0	0	0	0	0	0	0	0	0	0	0	0	0	0	0	0	0	0	0	0	0	0	0	0	0	0	0	0	0	0	0	0	0	0	0	0	0	0	0	0	0	0	0
cg00638788	0	0	0	0	0.0166954	0	0	0	0.0871985	0	0	0.445021	0.0197733	0	0	0	0	0	0.0095745	0	0	0	0	0	0	0	0	0	0	0	0	0	0	0	0	0	0	0	0	0	0	0	0	0.153559	0	0	0	0.0349784	0
cg00640107	0	0	0	0.0817839	0.0694527	0.142943	0	0.172283	0	0	0	0	0	0	0	0	0	0	0.113457	0	0	0	0	0	0	0	0	0	0	0	0	0	0	0	0	0	0	0	0	0	0	0	0	0	0	0	0	0.116792	0
cg00640255	0	0	0	0	0	0	0	0	0	0	0	0	0	0	0	0	0	0	0	0	0	0	0	0	0	0	0	0	0	0	0	0	0	0	0	0	0	0	0	0	0	0	0	0	0	0	0	0	0
cg00641826	0	0	0	-0.0693534	-0.0370641	0	0	0	0	0	0	0	0	0	0	0	0	0	0	0	0	0	0	0	0	0	0	0	0	0	0	0	0	0	0	0	0	0	0	0	0	0	0	0	0	0	0	0	0
cg00643363	0	0	0	-0.002875	-0.00303504	0	0	0	0.00305517	0	0	0	-0.00187028	0	0	0	0	0	-0.00509596	0	0	0	0	0	0	0	0	0	0	0	0	0	0	0	0	0	0	0	0	0	0	0	0	0	0	0	0	0	0
cg00643485	0	0	0	0.0117456	0.00632643	-0.00876214	0	0	0.00998919	0	0	0	-0.00263639	0	0	0	0	0	0.0137235	0	0	0	0	0	0	0	0	0	0	0	0	0	0	0	0	0	0	0	0	0	0	0	0	0	0	0	0	-0.00655603	0
cg00645382	0	0	0	0	0	0	0	0	0	0	0	0	0	0	0	0	0	0	0	0	0	0	0	0	0	0	0	0	0	0	0	0	0	0	0	0	0	0	0	0	0	0	0	0	0	0	0	0	0
cg00648405	0	0	0	0.00112453	0.00199506	0.00274492	0	0	0.0101377	0	0	0	0	0	0	0	0	0	-0.00246366	0	0	0	0	0	0	0	0	0	0	0	0	0	0	0	0	0	0	0	0	0	0	0	0	0	0	0	0	0.001186	0
cg00649365	0	0	0	0.00689883	0.00407039	0	0	0	0	0	0	0	0	0	0	0	0	0	0	0	0	0	0	0	0	0	0	0	0	0	0	0	0	0	0	0	0	0	0	0	0	0	0	0	0	0	0	0.0069158	0
cg00650240	0	0	0	0.0135361	0.00727926	0.0150558	0	0	0.00436256	0	0	0	0	0	0	0	0	0	0.0136648	-0.0191468	-0.0142345	0.0108082	-0.0324571	0.0405593	0.0138527	-0.00929084	0.059299	-0.000273068	0.103748	-0.00663375	0	0	0	0	0	0	0	0	0	0	0	0	0	0	0	0	0	0	0
cg00650422	0	0	0	-0.083993	-0.0516498	-0.119673	0	0	0	0	0	0	-0.0986722	0	0	0	0	0	0	0	0	0	0	0	0	0	0	0	0	0	0	0	0	0	0	0	0	0	0	0	0	0	0	0	0	0	0	0	0
cg00651667	0	0	0	0	0.019841	0	0	0	0	0	0	0	0	0	0	0	0	0	0.0225735	0	0	0	0	0	0	0	0	0	0	0	0	0	0	0	0	0	0	0	0	0	0	0	0	0	0	0	0	0.0380659	0
cg00652484	0	0	0	0	-0.001447	-0.00186149	0	0	-0.00383202	0	0	0	-0.00023057	0	0	0	0	0	-0.00223677	0	0	0	0	0	0	0	0	0	0	0	0	0	0	0	0	0	0	0	0	0	0	0	0	0	0	0	0	0	0
cg00653777	0	0	0	0.00597717	0.00425835	0.00315629	0	0	0	0	0	0	0.0149211	0	0	0	0	0	0.00579134	0	0	0	0	0	0	0	0	0	0	0	0	0	0	0	0	0	0	0	0	0	0	0	0	0	0	0	0	0.00213445	0
cg00653985	0	0	0	0	-0.00736717	0	0	0	0	0	0	0	0	0	0	0	0	0	0	0	0	0	0	0	0	0	0	0	0	0	0	0	0	0	0	0	0	0	0	0	0	0	0	0	0	0	0	0	0
cg00654772	0	0	0	-0.0276668	-0.0141497	-0.0362921	0	0	-0.00699534	0	0	0	-0.050348	0	0	0	0	0	-0.0369361	0	0	0	0	0	0	0	0	0	0	0	0	0	0	0	0	0	0	0	0	0	0	0	0	0	-0.155899	0	0	-0.0343608	0
cg00656055	0	0	0	0	-0.000861051	0	0	0	0.00939806	0	0	0	0	0	0	0	0	0	0.00673361	0	0	0	0	0	0	0	0	0	0	0	0	0	0	0	0	0	0	0	0	0	0	0	0	0	0	0	0	0	0
cg00658652	0	0	0	0	0	0	0	0	0	0	0	0	0	0	0	0	0	0	0	0	0	0	0	0	0	0	0	0	0	0	0	0	0	0	0	0	0	0	0	0	0	0	0	0	0	0	0	0	0
cg00658736	0	0	0	0	-0.00683676	-0.0100378	0	0	0	0	0	0	-0.0306901	0	0	0	0	0	-0.0119751	0	0	0	0	0	0	0	0	0	0	0	0	0	0	0	0	0	0	0	0	0	0	0	0	0	0	0	0	0.00351687	0
cg00658751	0	0	0	0	0.0245747	0.0251914	0	0.0426481	0	0	0	0	0.0312742	0	0	0	0	0	0	0	0	0	0	0	0	0	0	0	0	0	0	0	0	0	0	0	0	0	0	0.291931	0	0	0	0	0	0	0	0.0366414	0
cg00658920	0	0	0	0	0.0158746	0.0267752	0	0	0.0360653	0	0	0	0	0	0	0	0	0	0.0282278	0	0	0	0	0	0	0	0	0	0	0	0	0	0	0	0.325082	0.325082	0	0	0	0	0	0	0	-0.0136502	0	0	0	0	-0.102595
cg00658982	0.750267	0.803034	0	0.0263664	0.0201808	0	0	0	0	0	0	0	0	0	0	0	0	0	0	0	0	0	0	0	0	0	0	0	0	0	0	0	0	0	0	0	0	0	0	0	0	0	0	0	0	0	0	0.0448679	0
cg00659065	0	0	0	0	-0.257824	-0.275419	0	0	0	0	0	0	0	0	0	0	0	0	0	0	0	0	0	0	0	0	0	0	0	0	0	0	0	0	0	0	0	0	0	0	0	0	0	0	0	0	0	0	0
cg00659574	0	0	0	0	0.00355509	0	0	0	0.00182308	0	0	0	0.0123623	0	0	0	0	0	0.00712544	0	0	0	0	0	0	0	0	0	0	0	0	0	0	0	0	0	0	0	0	0	0	0	0	0	0	0	0	0	0
cg00660874	0	0	0	0.108633	0.053529	0.0604644	0.612943	0	0.0646239	0	0	0	0	0	0	0	0	0	0.123005	0	0	0	0	0	0	0	0	0	0	0	0	0	0	0	0	0	0	0	0	0	0	0	0	0	0	0	0	0.108478	0
cg00661523	0	0	0	0	0	0	0	0	0	0	0	0	0	0	0	0	0	0	0	0	0	0	0	0	0	0	0	0	0	0	0	0	0	0	0	0	0	0	0	0	0	0	0	0	0	0	0	0	0
cg00661777	0	0	0	0	0	0	0	0	0	0	0	0	0	0	0	0	0	0	0	0	0	0	0	0	0	0	0	0	0	0	0	0	0	0	0	0	0	0	0	0	0	0	0	0	0	0	0	0	0
cg00662491	0	0	0	0	0	0	0	0	0	0	0	0	0	0	0	0	0	0	0	0	0	0	0	0	0	0	0	0	0	0	0	0	0	0	0	0	0	0	0	0	0	0	0	0	0	0	0	0	0
cg00662931	0	0	0	0.0278403	0.0158443	0.0275386	0	0	0	0	0	0	0	0	0	0	0	0	0.0312086	0	0	0	0	0	0	0	0	0	0	0	0	0	0	0	0.519752	0.519752	0	0	0	0	0	0	0	0	0	0	0	0	0
cg00663363	0	0	0	0	0	0	0	0	0	0	0	0	0	0	0	0	0	0	0	0	0	0	0	0	0	0	0	0	0	0	0	0	0	0	0	0	0	0	0	0	0	0	0	0	0	0	0	0	0
cg00663972	0	0	0	0	-0.0217248	-0.039544	0	0	0	0	0	0.680232	0	0	0	0	0	0	-0.0576728	0	0	0	0	0	0	0	0	0	0	0	0	0	0	0	0	0	0	0	0	0	0	0	-0.134827	0	0	0	0	-0.0213099	0
cg00665868	0	0	0	0	0	0	0	0	0	0	0	0	0	0	0	0	0	0	0	0	0	0	0	0	0	0	0	0	0	0	0	0	0	0	0	0	0	0	0	0	0	0	0	0	0	0	0	0	0
cg00666549	0	0	0	0	-0.0157068	-0.0275031	0	0	0	0	0	0	-0.0379772	0	0	0	0	0	-0.0256199	0	0	0	0	0	0	0	0	0	0	0	0	0	0	0	0	0	0	0	0	0	0	0	0	0.0142942	0	0	0	-0.029037	0
cg00668187	0	0	0	0	0.00761212	0.0174039	0	0	0	0	0	0	0	0	0	0	0	0	0.0161318	0	0	0	0	0	0	0	0	0	0	0	0	0	0	0	0	0	0	0	0	0.0244474	0	0	0	0	0	0	0	0.016767	0
cg00668252	0	0	0	0	0	0	0	0	0	0	0	0	0	0	0	0	0	0	0	0	0	0	0	0	0	0	0	0	0	0	0	0	0	0	0	0	0	0	0	0	0	0	0	0	0	0	0	0	0
cg00669285	0	0	0	-0.0346881	-0.0315225	0	0	0	0	0	0	0	0	0	0	0	0	0	0	0	0	0	0	0	0	0	0	0	0	0	0	0	0	0	0	0	0	0	0	0	0	0	0	0	0	0	0	0	0
cg00670113	0	0	0	0	0.0143427	0	0	0	0	0	0	0	0	0	0	0	0	0	0	0	0	0	0	0	0	0	0	0	0	0	0	0	0	0	0	0	0	0	0	0	0	0	0	0	0	0	0	0	0
cg00670697	0	0	0	-0.00151959	-6.16767e-05	-0.000159011	0	0	-0.000742218	0	0	0	0	0	0	0	0	0	-8.08442e-05	0	0	0	0	0	0	0	0	0	0	0	0	0	0	0	0	0	0	0	0	0	0	0	0	0	0	0	0	-0.00183409	0
cg00672291	0	0	0	0	0.00737068	0.0156121	0	0	0	0	0	0	0.0280245	0	0	0	0	0	0.0179999	0	0	0	0	0	0	0	0	0	0	0	0	0	0	0	0	0	0	0	0	0	0	0	0	0	0	0	0	0	0
cg00672555	0	0	0	-0.0452045	-0.0187455	0.00453696	0	0	0	0	0	0	-0.00303455	0	0	0	0	0	-0.0065764	0	0	0	0	0	0	0	0	0	0	0	0	0	0	0	0	0	0	0	0	0	0	0	0	0	0	0	0	-0.0187705	0
cg00672657	0	0	0	0	0	0	0	0	0	0	0	0	0	0	0	0	0	0	0	0	0	0	0	0	0	0	0	0	0	0	0	0	0	0	0	0	0	0	0	0	0	0	0	0	0	0	0	0	0
cg00672891	0	0	0	0	0.0225953	0	0	0	0.022503	0	0	0	0	0	0	0	0	0	0.0400664	0	0	0	0	0	0	0	0	0	0	0	0.0297769	0	0	0	0	0	0	0	0	0	0	0	0	0	0	0	0	0.042694	0
cg00673150	0	0	0	0.000881997	0.00047705	0	0	0	0.00561148	0	0	0	0.000936569	0	0	0	0	0	0.000474319	0	0	0	0	0	0	0	0	0	0	0	0	0	0	0	0	0	0	0	0	0	0	0	0	0.057948	0	0	0	-0.00103811	0
cg00674395	0	0	0	0.0376752	0.0170748	0.0269529	0	0	0	0	0	0	0.0844828	0	0	0	0	0	0.0382095	0	0	0	0	0	0	0	0	0	0	0	0	0	0	0	0	0	0	0	0	0	0	0	0	0.0236891	0	0	0	0.0525883	0
cg00674815	0	0	0	0	-0.0354186	0	0	0	0	0	0	0	0	0	0	0	0	0	0	0	0	0	0	0	0	0	0	0	0	0	0	0	0	0	0	0	0	0	0	0	0	0	0	0	0	0	0	0	0
cg00675053	0	0	0	-0.260519	-0.145537	0	0	0	0	0	0	0	0	0	0	0	0	0	0	0	0	0	0	0	0	0	0	0	0	0	0	0	0	0	0	0	0	0	0	0	0	0	0	0	0	0	0	0	0
cg00675389	0	0	0	0.0199319	0.0127625	0.0334932	0	0	0	0	0	0	0	0	0	0	0	0	0.00191607	0	0	0	0	0	0	0	0	0	0	0	0	0	0	0	0	0	0	0	0	0	0	0	0	0	0	0	0	0.0288206	0
cg00676135	0	0	0	0	0	0	0	0	0	0	0	0	0	0	0	0	0	0	0	0	0	0	0	0	0	0	0	0	0	0	0	0	0	0	0	0	0	0	0	0	0	0	0	0	0	0	0	0	0
cg00678568	0	0	0	0.000542678	0.00075779	-0.00538115	-0.00143191	0	0	0	0	0	0	0	0	0	0	0	8.63631e-06	0	0	0	0	0	0	0	0	0	0	0	0	0	0	0	0	0	0	0	0	0	0	0	0	0	0	0	0	-0.00283177	0
cg00678608	0	0	0	0	0	0	0	0	0	0	0	0	0	0	0	0	0	0	0	0	0	0	0	0	0	0	0	0	0	0	0	0	0	0	0	0	0	0	0	0	0	0	0	0	0	0	0	0	0
cg00678823	0	0	0	0	0.00248884	0.00345778	0	0	0	0	0	0	0.00818084	0	0	0	0	0	0.00123369	0	0	0	0	0	0	0	0	0	0	0	0	0	0	0	0	0	0	0	0	0	0	0	0	0	0	0	0	0	0
cg00679862	0	0	0	0	0	0	0	0	0	0	0	0	0	0	0	0	0	0	0	0	0	0	0	0	0	0	0	0	0	0	0	0	0	0	0	0	0	0	0	0	0	0	0	0	0	0	0	0	0
cg00684550	0	0	0	-0.0339596	-0.0154646	0	0	0	-0.000109712	0	0	0	0	0	0	0	0	0	-0.0363252	0	0	0	0	0	0	0	0	0	0	0	0	0	0	0	0	0	0	0	0	0	0	0	0	0	0	0	0	0	0
cg00684577	0	0	0	0.000425559	0.00251969	0	0	0	0	0	0	0	0.00842114	0	0	0	0	0	0.00533252	0	0	0	0	0	0	0	0	0	0	0	0	0	0	0	0	0	0	0	0	0	0	0	0	0	0	0	0	0.00354682	0
cg00685149	0	0	0	-0.0044896	-0.00336441	-0.00772103	0	0	0	0	0	0	0	0	0	0	0	0	-0.00588191	0	0	0	0	0	0	0	0	0	0	0	0	0	0	0	0	0	0	0	0	0	0	0	0	0	0	0	0	0	0
cg00686910	0	0	0	-0.0114713	-0.002776	0	0	0	0	0	0	0	0	0	0	0	0	0	0	0	0	0	0	0	0	0	0	0	0	0	0	0	0	0	0	0	0	0	0	0	0	0	0	0	0	0	0	0	0
cg00687049	0	0	0	-0.000319015	0.00182349	0	0	0	0	0	0	0	0	0	0	0	0	0	-0.00107818	0	0	0	0	0	0	0	0	0	0	0	0	0	0	0	0	0	0	0	0	0	0	0	0	0	0	0	0	0	0
cg00687674	0	0	0	0	0	0	0	0	0	0	0	0	0	0	0	0	0	0	0	0	0	0	0	0	0	0	0	0	0	0	0	0	0	0	0	0	0	0	0	0	0	0	0	0	0	0	0	0	0
cg00687713	0	0	0	0.00329616	0.000897783	0	0	0	0	0	0	0	0	0	0	0	0	0	0	0	0	0	0	0	0	0	0	0	0	0	0	0	0	0	0	0	0	0	0	0	0	0	0	0	0	0	0	0	0
cg00688078	0	0	0	0	0	0	0	0	0	0	0	0	0	0	0	0	0	0	0	0	0	0	0	0	0	0	0	0	0	0	0	0	0	0	0	0	0	0	0	0	0	0	0	0	0	0	0	0	0
cg00688252	0	0	0	0	-0.0015694	0	0	0	0	0	0	0	0	0	0	0	0	0	-0.00204401	0	0	0	0	0	0	0	0	0	0	0	0.00369963	0	0	0	0	0	0	0	0	0	0	0	0	0	0	0	0	0.00107574	0
cg00688975	0	0	0	0	-0.00238361	-0.00615714	0	0	0.00574685	0	0	0	-0.00445484	0	0	0	0	0	0	0	0	0	0	0	0	0	0	0	0	0	0	0	0	0	0	0	0	0	0	0	0	0	0	0	0	0	0	0	0
cg00689383	0	0	0	0	-0.0196291	-0.0052424	0	0	0	0	0	0	0	0	0	0	0	0	0	0	0	0	0	0	0	0	0	0	0	0	0	0	0	0	0	0	0	0	0	0	0	0	0	0	0	0	0	-0.00857142	0
cg00689651	0	0	0	0.0113001	0.00734934	0	0	0	0.0131701	0	0	0	0	0	0	0	0	0	0	0	0	0	0	0	0	0	0	0	0	0	0	0	0	0	0	0	0	0	0	0	0	0	0	0	0	0	0	0	0
cg00690028	0	0	0	0	0.0038322	0.00516825	0	0	0	0	0	0	0.0124407	0	0	0	0	0	0	0	0	0	0	0	0	0	0	0	0	0	0	0	0	0	0	0	0	0	0	0	0	0	0	0	0	0	0	0.00562499	0
cg00691401	0	0	0	0.00282426	0.00135347	0	0	0	0	0	0	0	0.00423065	0	0	0	0	0	0.00431954	0.071774	-0.0751751	-0.0611345	0.0346983	0.010783	0.0829906	-0.151222	0.201452	-0.0309824	-0.177043	0.0168017	0	0	0	0	0	0	0	0	0	0	0	0	0	0	0	0	0	0	0
cg00693817	0	0	0	0	0.00643531	0.0105082	0	0	0	0	0	0	0.0206428	0	0	0	0	0	0	0	0	0	0	0	0	0	0	0	0	0	-0.0256208	0	0	0	0	0	0	0	0	0	0	0	0	0	0	0	0	0.0159573	0
cg00694277	0	0	0	0	0	0	0	0	0	0	0	0	0	0	0	0	0	0	0	0	0	0	0	0	0	0	0	0	0	0	0	0	0	0	0	0	0	0	0	0	0	0	0	0	0	0	0	0	0
cg00694357	0	0	0	0	0.018268	0.0497501	0	0	0	0	0	0	-0.106143	0	0	0	0	0	-0.0760086	0	0	0	0	0	0	0	0	0	0	0	0	0	0	0	0	0	0	0	0	0	0	0	0	0	0	0	0	0.00490215	0
cg00695659	0	0	0	0	0	0	0	0	0	0	0	0	0	0	0	0	0	0	0	0	0	0	0	0	0	0	0	0	0	0	0	0	0	0	0	0	0	0	0	0	0	0	0	0	0	0	0	0	0
cg00696175	0	0	0	0	0.00215012	0.00349368	0	0	0	0	0	0	0	0	0	0	0	0	0.00334405	0	0	0	0	0	0	0	0	0	0	0	0	0	0	0	0	0	0	0	0	0	0	0	0	0	0	0	0	0.00455966	0
cg00696388	0	0	0	0.00607659	0.0134399	0	0	0	-0.0371117	0	0	0	-0.0586494	0	0	0	0	0	0.0245215	0	0	0	0	0	0	0	0	0	0	0	0	0	0	0	0	0	0	0	0	0	0	0	0	0	0	0	0	0	0
cg00696623	0	0	0	0	-0.00484859	0	0	0	0	0	0	0	-0.0128533	0	0	0	0	0	0	-0.139027	0.0204333	0.11759	0.126998	0.0432975	-0.0308306	-0.0342861	-0.0243743	-0.0200893	0.0705369	-0.0651178	0	0	0	0	0	0	0	0	0	0	0	0	0	0	0	0	0	-0.00855521	0
cg00697942	0	0	0	0	0.000229106	0	0	0	0	0	0	0	0	0	0	0	0	0	-0.00122322	0	0	0	0	0	0	0	0	0	0	0	0	0	0	0	0	0	0	0	0	0.0357336	0	0	0	0	0	0	0	-0.00182986	0
cg00698219	0	0	0	0	0	0	0	0	0	0	0	0	0	0	0	0	0	0	0	0	0	0	0	0	0	0	0	0	0	0	0	0	0	0	0	0	0	0	0	0	0	0	0	0	0	0	0	0	0
cg00700237	0.132304	0.143869	0	0.026202	0.0120577	0.0111205	0	0	0	0	0	0	0.0376106	0	0	0	0	0	0.0215873	0	0	0	0	0	0	0	0	0	0	0	0	0	0	0	0	0	0	0	0	0	0	0	0	0	0	0	0	0.0253392	0
cg00701951	0	0	0	0	0	0	0	0	0	0	0	0	0	0	0	0	0	0	0	0	0	0	0	0	0	0	0	0	0	0	0	0	0	0	0	0	0	0	0	0	0	0	0	0	0	0	0	0	0
cg00702638	0	0	0	0	0	0	0	0	0	0	0	0	0	0	0	0	0	0	0	0	0	0	0	0	0	0	0	0	0	0	0	0	0	0	0	0	0	0	0	0	0	0	0	0	0	0	0	0	0
cg00702872	0	0	0	0	0	0	0	0	0	0	0	0	0	0	0	0	0	0	0	0	0	0	0	0	0	0	0	0	0	0	0	0	0	0	0	0	0	0	0	0	0	0	0	0	0	0	0	0	0
cg00703091	0	0	0	0	0.000772446	-0.000634742	0	0	0.00382183	0	0	0	0.000189874	0	0	0	0	0	0	0	0	0	0	0	0	0	0	0	0	0	0	0	0	0	0	0	0	0	0	0	0	0	0	0	0	0	0	0	0
cg00703273	0	0	0	0	0	0	0	0	0	0	0	0	0	0	0	0	0	0	0	0	0	0	0	0	0	0	0	0	0	0	0	0	0	0	0	0	0	0	0	0	0	0	0	0	0	0	0	0	0
cg00703619	0	0	0	0.000441159	-1.31786e-05	0	0	0	0	0	0	0	0	0	0	0	0	0	0	0	0	0	0	0	0	0	0	0	0	0	0	0	0	0	0	0	0	0	0	0	0	0	0	0	0	0	0	0	0
cg00704341	0	0	0	0	-0.000892815	0	0	0	0	0	0	0	0	0	0	0	0	0	-0.00254015	0	0	0	0	0	0	0	0	0	0	0	0	0	0	0	0	0	0	0	0	0	0	0	0	0	0	0	0	-0.00251733	0
cg00704763	0	0	0	-0.000812648	-0.00157233	-0.00234969	-0.00870915	0	0	0	0	0	0	0	0	0	0	0	-0.00301586	0	0	0	0	0	0	0	0	0	0	0	-0.0264115	0	0	0	0	0	0	0	0	0	0	0	0	0	0	0	0	-0.00109504	0
cg00705684	0	0	0	0	0.00110481	0.00262143	0	0	0.000753568	0	0	0	0.00239139	0	0	0	0	0	0.00345536	0	0	0	0	0	0	0	0	0	0	0	0	0	0	0	0	0	0	0	0	0	0	0	0	0	0	0	0	0	0
cg00705730	0	0	0	0	0	0	0	0	0	0	0	0	0	0	0	0	0	0	0	0	0	0	0	0	0	0	0	0	0	0	0	0	0	0	0	0	0	0	0	0	0	0	0	0	0	0	0	0	0
cg00707632	0	0	0	0	0	0	0	0	0	0	0	0	0	0	0	0	0	0	0	0	0	0	0	0	0	0	0	0	0	0	0	0	0	0	0	0	0	0	0	0	0	0	0	0	0	0	0	0	0
cg00708404	0	0	0	0.04266	0.0112792	0.0315911	0	0	0	0	0	0	0.0190929	0	0	0	0	0	0.0845491	0	0	0	0	0	0	0	0	0	0	0	0	0	0	0	0	0	0	0	0	0	0	0	0	0	0	0	0	0.0905299	0
cg00709542	0	0	0	0.14624	0.0869752	0.150305	0	0	0	0	0	0	0.190863	0	0	0	0	0	0.17157	0	0	0	0	0	0	0	0	0	0	0	0	0	0	0	0	0	0	0	0	0	0	0	0	0.361858	0	0	0	0.144871	1.46479
cg00711678	0	0	0	0	-0.0146929	-0.00696571	0	0	0	0	0	0	0	0	0	0	0	0	0	0	0	0	0	0	0	0	0	0	0	0	0	0	0	0	0	0	0	0	0	0	0	0	0	0	0	0	0	0.00328156	0
cg00712594	0	0	0	0	-0.00475236	0	0	0	0	0	0	0	0	0	0	0	0	0	0	0	0	0	0	0	0	0	0	0	0	0	0	0	0	0	0	0	0	0	0	0	0	0	0	0	0	0	0	0	0
cg00713411	0	0	0	0.0382588	0.0235471	0	0	0	0	0	0	0	0	0	0	0	0	0	0	0	0	0	0	0	0	0	0	0	0	0	0	0	0	0	0	0	0	0	0	0	0	0	0	0	0	0	0	0	0
cg00715063	0	0	0	0.0397314	0.0129397	0.0248803	0	0	0	0	0	0	0	0	0	0	0	0	0.035139	0	0	0	0	0	0	0	0	0	0	0	0	0	0	0	0	0	0	0	0	0	0	0	0	0	0	0	0	0	0
cg00715100	0	0	0	0	-0.0205395	-0.0341041	0	0	0.0138321	0	0	0	0	0	0	0	0	0	-0.0272468	0	0	0	0	0	0	0	0	0	0	0	0	0	0	0	0	0	0	0	0	0	0	0	0	0	0	0	0	-0.043453	0
cg00716110	0	0	0	0.00159479	0.000753824	0.000453548	0	0	-0.000208839	0	0	0	0.000568872	0	0	0	0	0	0	0	0	0	0	0	0	0	0	0	0	0	0	0	0	0	0	0	0	0	0	0	0	0	0	0	0	0	0	0	0
cg00716140	0	0	0	0.00271158	0.00270979	0	0	0	-0.00231936	0	0	0	0	0	0	0	0	0	0	0	0	0	0	0	0	0	0	0	0	0	0	0	0	0	0	0	0	0	0	0	0	0	0	0	0	0	0	0.00596929	0
cg00716194	0	0	0	-0.0849857	-0.032937	-0.0868196	0	0	0	0	0	0	-0.126475	0	0	0	0	0	-0.105481	0	0	0	0	0	0	0	0	0	0	0	0	0	0	0	0	0	0	0	0	0	0	0	0	0	0	0	0	0	0
cg00716196	0	0	0	-0.00300264	-0.00199797	-0.00497579	0	0	0	0	0	0	-0.0150166	0	0	0	0	0	-0.00705952	0	0	0	0	0	0	0	0	0	0	0	0	0	0	0	0	0	0	0	0	0	-0.25658	0	0	0	0	0	0	0	0
cg00716372	0	0	0	0	0.000205399	-0.121811	0	0	-0.0800827	0	0	0	0	0	0	0	0	0	-0.050202	0	0	0	0	0	0	0	0	0	0	0	0	0	0	0	0	0	0	0	0	0	0	0	0	0	0	0	0	-0.0401705	0
cg00717629	0	0	0	0.000520588	0.000223431	0.00063518	0	0	0	0	0	0	0.00110584	0	0	0	0	0	-0.000289886	0	0	0	0	0	0	0	0	0	0	0	0	0	0	0	0	0	0	0	0	0	0	0	0	0	0	0	0	-0.00116165	0
cg00718342	0	0	0	0.00514876	0.00277918	0.00448739	0	0	0	0	0	0	0	0	0	0	0	0	0.00428303	-0.00707528	0.0230767	-0.00703125	0.0706599	0.025787	0.188525	0.212768	0.247004	0.106569	-0.00611922	0.0020487	0	0	0	0	0	0	0	0	0	0	0	0	0	0	0	0	0	0	0.133137
cg00719175	0	0	0	0.00462982	0.00361503	0	0	0	0.0133722	0	0	0	0.00879138	0	0	0	0	0	0.00599457	0	0	0	0	0	0	0	0	0	0	0	0	0	0	0	0	0	0	0	0	0	0	0	0	0	0	0	0	0.00375463	0
cg00719335	0	0	0	0	0.00184074	0.00274947	-0.00894177	0	0	0	0	0	0	0	0	0	0	0	0.00836991	0	0	0	0	0	0	0	0	0	0	0	0	0	0	0	0	0	0	0	0	0	0	0	0	0	0	0	0	0.00684381	0
cg00719568	0	0	0	0	0	0	0	0	0	0	0	0	0	0	0	0	0	0	0	0	0	0	0	0	0	0	0	0	0	0	0	0	0	0	0	0	0	0	0	0	0	0	0	0	0	0	0	0	0
cg00720104	0	0	0	-0.123425	-0.0521489	0	-0.461948	0	0	0	-3.05151	0	-0.173954	0	0	0	0	0	0	0	0	0	0	0	0	0	0	0	0	0	0	0	0	0	0	0	0	0	0	0	0	0	-2.34067	0	0	0	0	-0.0535772	0
cg00720180	0	0	0	-0.00285465	-0.00216432	0	0	0	0	0	0	0	-0.00706699	0	0	0	0	0	-0.00634991	0	0	0	0	0	0	0	0	0	0	0	0	0	0	0	0	0	0	0	0	0	0	0	0	0	0	0	0	-0.00113806	0
cg00720992	0	0	0	0.00294603	0.00173409	0.00358295	0	0	0	0	0	0	0	0	0	0	0	0	0.00162282	0	0	0	0	0	0	0	0	0	0	0	0	0	0	0	0	0	0	0	0	0	0	0	0	0	0	0	0	0	0
cg00724499	0	0	0	-0.00782667	-0.00293655	-0.001354	0	0	0	0	0	0	0	0	0	0	0	0	-0.00580082	0	0	0	0	0	0	0	0	0	0	0	0	0	0	0	0	0	0	0	0	0	0	0	0	0	0	0	0	0	0
cg00724865	0	0	0	0.00514106	0.00273238	0	0	0	0	0	0	0	0	0	0	0	0	0	0	0	0	0	0	0	0	0	0	0	0	0	0	0	0	0	0	0	0	0	0	0	0	0	0	0	0	0	0	0	0
cg00726571	0	0	0	-0.0178331	-0.00776089	0	0	0	0	0	0	0	0.00410341	0	0	0	0	0	-0.0191277	0	0	0	0	0	0	0	0	0	0	0	-0.0386886	0	0	0	0	0	0	0	0	0	-0.255534	0	0	0	0	0	0	0	0
cg00727061	0	0	0	0	0	0	0	0	0	0	0	0	0	0	0	0	0	0	0	0	0	0	0	0	0	0	0	0	0	0	0	0	0	0	0	0	0	0	0	0	0	0	0	0	0	0	0	0	0
cg00727310	0	0	0	0	0	0	0	0	0	0	0	0	0	0	0	0	0	0	0	0	0	0	0	0	0	0	0	0	0	0	0	0	0	0	0	0	0	0	0	0	0	0	0	0	0	0	0	0	0
cg00727382	0	0	0	0	0	0	0	0	0	0	0	0	0	0	0	0	0	0	0	0	0	0	0	0	0	0	0	0	0	0	0	0	0	0	0	0	0	0	0	0	0	0	0	0	0	0	0	0	0
cg00728976	0	0	0	0.000436153	0.000470298	0	0	0	0.000644301	0	0	0	0	0	0	0	0	0	0.00033684	0	0	0	0	0	0	0	0	0	0	0	0	0	0	0	0	0	0	0	0	0	0	0	0	0	0	0	0	0.000589652	0
cg00729699	0	0	0	0	0	0	0	0	0	0	0	0	0	0	0	0	0	0	0	0	0	0	0	0	0	0	0	0	0	0	0	0	0	0	0	0	0	0	0	0	0	0	0	0	0	0	0	0	0
cg00730275	0	0	0	-0.000612539	-0.000766106	0	0	0	0	0	0	0	0	0	0	0	0	0	0	0	0	0	0	0	0	0	0	0	0	0	0	0	0	0	0	0	0	0	0	0	0	0	0	0	0	0	0	0	0
cg00730730	0	0	0	0.141268	0.0641257	0.0171014	0	0	0	0	0	0	0	0	0	0	0	0	0.00732025	0	0	0	0	0	0	0	0	0	0	0	0	0	0	1.32301	0	0	0	0	0	0	0	0	0	0	0	0	0	0	0
cg00731024	0	0	0	0	0	0	0	0	0	0	0	0	0	0	0	0	0	0	0	0	0	0	0	0	0	0	0	0	0	0	0	0	0	0	0	0	0	0	0	0	0	0	0	0	0	0	0	0	0
cg00731079	0	0	0	0	-0.0257735	0	-0.375563	0	0	0	0	0	0	0	0	0	0	0	0	0	0	0	0	0	0	0	0	0	0	0	0	0	0	0	0	0	0	0	0	0	0	0	0	0	0	0	0	-0.0435373	0
cg00733912	0	0	0	0	-0.00215766	0	0	0	0	0	0	0	0	0	0	0	0	0	-0.00244562	0	0	0	0	0	0	0	0	0	0	0	0	0	0	0	0	0	0	0	0	0	0	0	0	0	0	0	0	-0.00372187	0
cg00735249	0	0	0	-0.0167721	-0.00992277	-0.0176797	0	0	-0.00772771	0	0	0	0	0	0	0	0	0	-0.0121459	-0.0297161	-0.038967	-0.00427408	0.125362	-0.0156297	0.0163981	0.0888304	0.0848279	0.0396326	-0.145927	-0.0632046	0	0	0	0	0	0	0	0	0	-0.0365804	0	0	0	0	0	0	0	0	0
cg00737936	0	0	0	0	0.00182662	0	0	0	0	0	0	0	0	0	0	0	0	0	0	0	0	0	0	0	0	0	0	0	0	0	0	0	0	0	0	0	0	0	0	0	0	0	0	0	0	0	0	0	0
cg00738250	0	0	0	0	0	0	0	0	0	0	0	0	0	0	0	0	0	0	0	0	0	0	0	0	0	0	0	0	0	0	0	0	0	0	0	0	0	0	0	0	0	0	0	0	0	0	0	0	0
cg00738572	0	0	0	0	0.00559207	0	0	0	0.00387364	0	0	0	0.0172646	0	0	0	0	0	0.00678558	0	0	0	0	0	0	0	0	0	0	0	0	0	0	0	0	0	0	0	0	0	0	0	0	0	0	0	0	0.00867617	0
cg00738648	0	0	0	0.016208	0.00751417	0.0259967	0	0	0.000192602	0	0	0	0.0368193	0	0	0	0	0	0	0	0	0	0	0	0	0	0	0	0	0	0	0	0	0	0	0	0	0	0	0	0	0	0	0	0	0	0	0.0286283	0
cg00738721	0	0	0	-0.21216	-0.128745	-0.275128	-1.25215	0	0	0	0	0	0	0	0	0	0	0	-0.241605	0	0	0	0	0	0	0	0	0	0	0	0	0	0	0	0	0	0	0	0	0	0	0	0	0	0	0	0	-0.272606	0
cg00740694	0	0	0	0.128132	0.0697657	0.146471	0	0	0	0	0	0	0	0	0	0	0	0	0.162074	0	0	0	0	0	0	0	0	0	0	0	0	0	0	0	0	0	0	0	0	0	0	0	0	0	0	0	0	0.135085	0
cg00740870	0	0	0	0.0947474	0.0538984	0	0	0	0.0684213	0	0	0	0	0	0	0	0	0	0	0	0	0	0	0	0	0	0	0	0	0	0	0	0	0	0	0	0	0	0	0	0	0	0	0	0	0	0	0.0996085	0
cg00741609	0	0	0	0.0610733	0.0402694	0	0	0	0	0	0	0	0	0	0	0	0	0	0	0	0	0	0	0	0	0	0	0	0	0	0	0	0	0	0	0	0	0	0	0	0	0	0	0	0	0	0	0.0796707	0
cg00741695	0	0	0	0	0	0	0	0	0	0	0	0	0	0	0	0	0	0	0	0	0	0	0	0	0	0	0	0	0	0	0	0	0	0	0	0	0	0	0	0	0	0	0	0	0	0	0	0	0
cg00742557	0	0	0	-0.156329	-0.119005	-0.189033	0	0	0	0	0	0	0	0	0	0	0	0	-0.239222	0	0	0	0	0	0	0	0	0	0	0	0	0	0	0	0	0	0	0	0	-1.58328	0	0	0	0	0	0	0	0	0
cg00743491	0	0	0	-0.00578451	-0.00310568	-0.00490081	0	0	0	0	0	0	-0.00253916	0	0	0	0	0	0	0	0	0	0	0	0	0	0	0	0	0	0	0	0	0	0	0	0	0	0	0	0	0	0	0	0	0	0	0	0
cg00743923	0	0	0	0	0	0	0	0	0	0	0	0	0	0	0	0	0	0	0	0	0	0	0	0	0	0	0	0	0	0	0	0	0	0	0	0	0	0	0	0	0	0	0	0	0	0	0	0	0
cg00744070	0	0	0	0	0	0	0	0	0	0	0	0	0	0	0	0	0	0	0	0	0	0	0	0	0	0	0	0	0	0	0	0	0	0	0	0	0	0	0	0	0	0	0	0	0	0	0	0	0
cg00744433	0	0	0	0	0	0	0	0	0	0	0	0	0	0	0	0	0	0	0	0	0	0	0	0	0	0	0	0	0	0	0	0	0	0	0	0	0	0	0	0	0	0	0	0	0	0	0	0	0
cg00745868	0	0	0	0	-0.0268362	-0.0470908	0	0	0	0	0	0	-0.0571008	0	0	0	0	0	-0.0353491	0	0	0	0	0	0	0	0	0	0	0	0	0	0	0	0	0	0	0	0	0	0	0	0	0	0	0	0	-0.0643513	0
cg00746230	0	0	0	0	0	0	0	0	0	0	0	0	0	0	0	0	0	0	0	0	0	0	0	0	0	0	0	0	0	0	0	0	0	0	0	0	0	0	0	0	0	0	0	0	0	0	0	0	0
cg00746259	0	0	0	0	-0.000929922	0	0	0	0.00170648	0	0	0	-0.0112324	0	0	0	0	0	-0.000949169	-0.00098433	0.00989444	0.00815824	0.0364998	0.0317954	0.0579584	0.0335583	0.0139843	0.0039036	-0.246169	-0.0667164	0	0	0	0	0	0	0	0	0	0	0	0	0	0	0	0	0.00548495	0	0
cg00746288	0	0	0	-0.00235845	-0.0015621	0	0	0	0	0	0	0	0	0	0	0	0	0	0	0	0	0	0	0	0	0	0	0	0	0	0	0	0	0	0	0	0	0	0	0	0	0	0	0	0	0	0	0	0
cg00747868	0	0	0	0	0.00321121	0	0	0	-0.00103817	0	0	0	0.0107146	0	0	0	0	0	0.00734507	0	0	0	0	0	0	0	0	0	0	0	0	0	0	0	0	0	0	0	0	0	0	0	0	0	0	0	0	0.00358362	0
cg00748157	0	0	0	0	0	0	0	0	0	0	0	0	0	0	0	0	0	0	0	0	0	0	0	0	0	0	0	0	0	0	0	0	0	0	0	0	0	0	0	0	0	0	0	0	0	0	0	0	0
cg00748589	0	0	0	0	0	0	0	0	0	0	0	0	0	0	0	0	0	0	0	0	0	0	0	0	0	0	0	0	0	0	0	0	0	0	0	0	0	0	0	0	0	0	0	0	0	0	0	0	0
cg00748659	0	0	0	-0.196307	-0.10093	0	0	0	0	0	0	0	0	0	0	0	0	0	0	0	0	0	0	0	0	0	0	0	0	0	0	0	0	0	0	0	0	0	0	0	0	0	0	0	0	0	0	0	0
cg00750099	0	0	0	0.0262684	0.00900109	-0.00477657	0.158208	0	0	0	0	0	0.0449552	0	0	0	0	0	0.0255925	0	0	0	0	0	0	0	0	0	0	0	0	0	0	0	0	0	0	0	0	0	0	0	0	0	0	0	0	0	0
cg00750399	0	0	0	0	0	0	0	0	0	0	0	0	0	0	0	0	0	0	0	0	0	0	0	0	0	0	0	0	0	0	0	0	0	0	0	0	0	0	0	0	0	0	0	0	0	0	0	0	0
cg00750525	0	0	0	0	0.000835887	0	0	0	0	0	0	0	0.00177755	0	0	0	0	0	0	0	0	0	0	0	0	0	0	0	0	0	0	0	0	0	0	0	0	0	0	0.0243749	0	0	0	0	0	0	0	0	0
cg00751472	0	0	0	0.00951557	0.00228846	-0.00218028	-0.130195	0	0	0	0	0	0	0	0	0	0	0	0.0132832	0	0	0	0	0	0	0	0	0	0	0	0	0	0	0	0	0	0	0	0	0	0	0	0	0	0	0	0	0	0
cg00752442	0	0	0	0.00206188	-0.000739056	0	0	0	-0.00520029	0	0	0	-0.0050893	0	0	0	0	0	0	0	0	0	0	0	0	0	0	0	0	0	0	0	0	0	0	0	0	0	0	0	0	0	0	0	0	0	0	0.00254836	0
cg00752670	0	0	0	0	-0.000189448	-0.000291564	0	0	0	0	0	0	0	0	0	0	0	0	-0.00289101	0	0	0	0	0	0	0	0	0	0	0	0	0	0	0	0	0	0	0	0	0	0	0	0	0	0	0	0	-0.000407447	0
cg00752852	0	0	0	0	-0.0336711	0	0	0	0	0	0	0	0	0	0	0	0	0	0	0	0	0	0	0	0	0	0	0	0	0	0	0	0	0	0	0	0	0	0	-0.665681	0	0	0	0	0	0	0	0	0
cg00752968	0	0	0	0.0268945	0.0151776	0.0213062	0	0	0	0	0	0	0	0	0	0	0	0	0	0	0	0	0	0	0	0	0	0	0	0	0	0	0	0	0	0	0	0	0	0	0	0	0	0.00210089	0	0	0	0.0249722	0.325025
cg00753411	0	0	0	0	0	0	0	0	0	0	0	0	0	0	0	0	0	0	0	0	0	0	0	0	0	0	0	0	0	0	0	0	0	0	0	0	0	0	0	0	0	0	0	0	0	0	0	0	0
cg00753885	0	0	0	0	0	0	0	0	0	0	0	0	0	0	0	0	0	0	0	0	0	0	0	0	0	0	0	0	0	0	0	0	0	0	0	0	0	0	0	0	0	0	0	0	0	0	0	0	0
cg00753997	0	0	0	0.0744482	0.0225888	0.0885468	0	0	0	0	0	0	0.104811	0	0	0	0	0	0	0	0	0	0	0	0	0	0	0	0	0	0	0	0	0	0	0	0	0	0	0	0	0	0	0	0	0	0	0.0462188	0
cg00755021	0	0	0	0	0	0	0	0	0	0	0	0	0	0	0	0	0	0	0	0	0	0	0	0	0	0	0	0	0	0	0	0	0	0	0	0	0	0	0	0	0	0	0	0	0	0	0	0	0
cg00756693	0	0	0	-0.00069255	-0.000781362	0	0	0	0	0	0	0	-0.00263956	0	0	0	0	0	-0.00108321	0	0	0	0	0	0	0	0	0	0	0	0	0	0	0	0	0	0	0	0	0	0	0	0	0	0	0	0	0	0
cg00758003	0	0	0	-0.141832	-0.0661943	-0.058735	-0.348571	0	0	0	0	0	0	0	0	-0.251857	0	0	-0.0913168	0	0	0	0	0	0	0	0	0	0	0	0	0	0	0	0	0	0	0	0	0	0	0	0	0	0	0	0	-0.0780185	0
cg00758337	0	0	0	0.0141927	0.00831941	0.0141149	0	0	-0.00171021	0	0	0	0.0233147	0	0	0	0	0	0.0122521	0	0	0	0	0	0	0	0	0	0	0	0	0	0	0	0	0	0	0	0	0	0	0	0	0	0	0	0	0.0145166	0
cg00760643	0	0	0	0	0.000973763	0	0	0	0	0	0	0	0	0	0	0	0	0	0.00985104	0	0	0	0	0	0	0	0	0	0	0	0	0	0	0	0	0	0	0	0	0	0	0	0	0	0	0	0	0	0
cg00760938	0	0	0	0	0	0	0	0	0	0	0	0	0	0	0	0	0	0	0	0	0	0	0	0	0	0	0	0	0	0	0	0	0	0	0	0	0	0	0	0	0	0	0	0	0	0	0	0	0
cg00761619	0	0	0	0	0.000971143	0	0	0	0.000436974	0	0	0	0	0	0	0	0	0	0.0011767	0	0	0	0	0	0	0	0	0	0	0	0	0	0	0	0	0	0	0	0	0.0145553	0	0	0	0	0	0	0	0	0
cg00762209	0	0	0	0.0253312	0.0181405	0	0	0	0	0	0	0	0	0	0	0	0	0	0	0	0	0	0	0	0	0	0	0	0	0	0	0	0	0	0	0	0	0	0	0	0	0	0	0	0	0	0	0	0
cg00763618	0	0	0	0	0.00480378	0	0	0	0	0	0	0	0	0	0	0	0	0	0	0	0	0	0	0	0	0	0	0	0	0	0	0	0	0	0	0	0	0	0	0	0	0	0	0	0	0	0	0	0
cg00764129	0	0	0	-0.162675	-0.142717	0	0	0	0	0	0	0	0	0	0	0	0	0	0	0	0	0	0	0	0	0	0	0	0	0	0	0	0	0	0	0	0	0	0	0	0	0	0	0	0	0	0	0	0
cg00764339	0	0	0	0.09135	0.043913	0	0	0	0	0	0	0	0	0	0	0	0	0	0.0708151	0	0	0	0	0	0	0	0	0	0	0	0	0	0	0	0	0	0	0	0	0	0	0	0	0	0	0	0	0	0
cg00764475	0	0	0	0	0	0	0	0	0	0	0	0	0	0	0	0	0	0	0	0	0	0	0	0	0	0	0	0	0	0	0	0	0	0	0	0	0	0	0	0	0	0	0	0	0	0	0	0	0
cg00765068	0	0	0	-0.0789389	-0.04108	0	0	0	0	0	0	0	-0.0627895	0	0	0	0	0	-0.0889099	0	0	0	0	0	0	0	0	0	0	0	0	0	0	0	0	0	0	0	-0.204828	0	0	0	0	0	0	0	0	-0.100268	0
cg00765833	0	0	0	0	0.000172245	0.00070682	0	0	0.0012685	0	0	0	0	0	0	0	0	0	0.00145196	-0.00883526	0.00780458	-0.0255256	-0.0384534	-0.00274492	0.034361	0.0759583	-0.0481309	0.0113414	0.0722074	-0.0152596	0	0	0	0	0	0	0	0	0	0	0	0	0	0	0	0	0	0	0
cg00766718	0	0	0	0	0	0	0	0	0	0	0	0	0	0	0	0	0	0	0	0	0	0	0	0	0	0	0	0	0	0	0	0	0	0	0	0	0	0	0	0	0	0	0	0	0	0	0	0	0
cg00766988	0	0	0	0	0	0	0	0	0	0	0	0	0	0	0	0	0	0	0	0	0	0	0	0	0	0	0	0	0	0	0	0	0	0	0	0	0	0	0	0	0	0	0	0	0	0	0	0	0
cg00767915	0	0	0	0	0.102593	0	0	0	0	0	0	0	0.298056	0	0	0	0	0	0.174976	0	0	0	0	0	0	0	0	0	0	0	0	0	0	0	0	0	0	0	0	0	0	0	0	0	0	0	0	0	0
cg00769951	0	0	0	0	-0.000284134	0	0	0	0	0	0	0	0	0	0	0	0	0	0	0	0	0	0	0	0	0	0	0	0	0	0	0	0	0	0	0	0	0	0	0	0	0	0	0	0	0	0	0	0
cg00770316	0	0	0	-0.00407297	-0.002066	0	0	0	0	0	0	0	0	0	0	0	0	0	0	0	0	0	0	0	0	0	0	0	0	0	0	0	0	0	0	0	0	0	0	0	0	0	0	0	0	0	0	0	0
cg00772083	0	0	0	-0.0751751	-0.0340374	-0.0381611	0	0	-0.0660212	0	0	0	0	0	0	0	0	0	-0.046894	0	0	0	0	0	0	0	0	0	0	0	-0.199313	0	0	0	0	0	0	0	0	0	0	0	0	0	0	0	0	-0.065934	0
cg00772515	0	0	0	0	0	0	0	0	0	0	0	0	0	0	0	0	0	0	0	0	0	0	0	0	0	0	0	0	0	0	0	0	0	0	0	0	0	0	0	0	0	0	0	0	0	0	0	0	0
cg00773632	0	0	0	0.00791422	0.00514757	0.00925848	0	0	0.0011453	0	0	0	0	0	0	0	0	0	0.0116403	0	0	0	0	0	0	0	0	0	0	0	0.017055	0	0	0	0	0	0	0	0	0	0	0	0	0	0	0	0	0.00992435	0
cg00773909	0	0	0	0.0078787	0.005399	0	0	0	0	0	0	0	0.0151969	0	0	0	0	0	0.00698822	0	0	0	0	0	0	0	0	0	0	0	0	0	0	0	0	0	0	0	0	0	0	0	0	0	0	0	0	0	0
cg00774005	0	0	0	0	-0.00933117	0	0	0	0	0	0	0	0	0	0	0	0	0	0	0	0	0	0	0	0	0	0	0	0	0	0	0	0	0	0	0	0	0	0	0	0	0	0	0	0	0	0	0	0
cg00774674	0	0	0	-0.0211311	-0.0180072	-0.00228356	0	0	0	0	0	0	0	0	0	0	0	0	0.0176839	0	0	0	0	0	0	0	0	0	0	0	0	0	0	0	0	0	0	0	0	0	0	0	0	0	0	0	0	0	0
cg00775910	0	0	0	0	-0.00230457	-0.00486583	0	0	-0.00535564	0	0	0	-0.00639021	0	0	0	0	0	-0.00403317	0	0	0	0	0	0	0	0	0	0	0	0	0	0	0	0	0	0	0	0	0	0	0	0	0	0	0	0	-0.00357887	0
cg00776597	0	0	0	0	-0.00708309	0	0	0	0	0	0	0	0	0	0	0	0	0	0	0	0	0	0	0	0	0	0	0	0	0	0	0	0	0	0	0	0	0	0	0	0	0	0	0	0	0	0	0	0
cg00776783	0	0	0	0.0254106	0.0140079	-0.0394195	0	0	0.00754578	0	0	0	-0.00457495	0	0	0	0	0	-0.00862087	0	0	0	0	0	0	0	0	0	0	0	0	0	0	0	0	0	0	0	0	0	0	0	0	0.0587445	0	0	0	-0.00747889	0
cg00777340	0	0	0	0	-0.00249254	0	0	0	0.00383007	0	0	0	0	0	0	0	0	0	-0.0103441	0	0	0	0	0	0	0	0	0	0	0	0	0	0	0	0	0	0	0	0	-0.0481662	0	0	0	0	0	0	0	-0.0125736	0
cg00777947	0	0	0	0.023236	0.0109985	0	0	0	0	0	0	0	0	0	0	0	0	0	0	0	0	0	0	0	0	0	0	0	0	0	0	0	0	0	0	0	0	0	0	0	0	0	0	0	0	0	0	0	0
cg00779472	0	0	0	-0.00225684	-0.00115044	0	0	0	3.48991e-05	0	0	0	0	0	0	0	0	0	-0.00206031	0	0	0	0	0	0	0	0	0	0	0	0	0	0	0	0	0	0	0	0	-0.0326771	0	0	0	0	0	0	0	0.00197859	0
cg00780852	0	0	0	0.000633427	9.29439e-05	0.000638788	0	0	-0.0018001	0	0	0	-0.00277923	0	0	0	0	0	0.00120737	0	0	0	0	0	0	0	0	0	0	0	0	0	0	0	0	0	0	0	0	0.00103385	0	0	0	0	0	0	0	0.00392451	0
cg00782232	0	0	0	0	0	0	0	0	0	0	0	0	0	0	0	0	0	0	0	0	0	0	0	0	0	0	0	0	0	0	0	0	0	0	0	0	0	0	0	0	0	0	0	0	0	0	0	0	0
cg00782708	0	0	0	0.0141999	0.00831906	0.00800027	0	0	0.00535596	0	0	0	0.0211551	0	0	0	0	0	0.0102687	0	0	0	0	0	0	0	0	0	0	0	0	0	0	0.522279	0	0	0	0	0	0	0	0	0	0	0	0	0	0.0131895	0
cg00782811	0	0	0	0	0	0	0	0	0	0	0	0	0	0	0	0	0	0	0	0	0	0	0	0	0	0	0	0	0	0	0	0	0	0	0	0	0	0	0	0	0	0	0	0	0	0	0	0	0
cg00783674	0	0	0	-0.2097	-0.14561	0	0.88147	0	0	0	0	0	0	0	0	0	0	0	0.130488	0	0	0	0	0	0	0	0	0	0	0	0	0	0	0	0	0	0	0	0	0	0	0	0	0	0	0	0	-0.217487	0
cg00783833	0	0	0	0	-0.0083452	0.00378533	0	0	0	0	0	0	0	0	0	0	0	0	0.0855563	0	0	0	0	0	0	0	0	0	0	0	0	0	0	0	0	0	0	0	0	0	0	0	0	0	0	0	0	0.0605565	0
cg00784442	0	0	0	0.0201739	0.00588781	0.0165486	0	0	0	0	0	0	0	0	0	0	0	0	0.0158943	0	0	0	0	0	0	0	0	0	0	0	0	0	0	0	0	0	0	0	0	0	0	0	0	0	0	0	0	0.00666707	0
cg00784834	0	0	0	0.00732482	-0.000943417	-0.0178046	0	0	0	0	0	0	0	0	0	0	0	0	0	0	0	0	0	0	0	0	0	0	0	0	0	0	0	0	0	0	0	0	0	0.00981903	0	0	0	0	0	0	0	0.017912	0
cg00784860	0	0	0	0	0.0727745	0.129419	0	0	0	0	0	0	0.21006	0	0	0	0	0	0.113164	0	0	0	0	0	0	0	0	0	0	0	0	0	0	0	0	0	0	0	0	0	0	1.29364	0	0	0	0	0	0.134507	0
cg00785632	0	0	0	0	0.000234972	0	0	0	0	0	0	0	0	0	0	0	0	0	0	0	0	0	0	0	0	0	0	0	0	0	0	0	0	0	0	0	0	0	0	0	0	0	0	0	0	0	0	0	0
cg00785760	0	0	0	0	-0.000996416	0.000290692	0	0	0.0108119	0	0	0	0	0	0	0	0	0	-0.000353841	0	0	0	0	0	0	0	0	0	0	0	0.0256491	0	0	0	0	0	0	0	0	0	0	0	0	0	0	0	0	0	0
cg00785909	0	0	0	0.00831635	0.00282627	0.00114033	0	0	0	0	0	0	0	0	0	0	0	0	0	0	0	0	0	0	0	0	0	0	0	0	0	0	0	0	0	0	0	0	0	0	0	0	0	0	0	0	0	-0.0015487	0
cg00786351	0	0	0	0	-0.00922232	-0.0172285	0	0	0	0	0	0	0	0	0	0	0	0	0	-0.0188257	-0.00441366	-0.267375	-0.0333785	-0.00366543	-0.0432665	-0.116807	-0.0476403	-0.0098655	0.0106915	-0.00449178	0	0	0	0	0	0	0	0	0	0	0	0	0	0	0	0	0	0	0
cg00786734	0	0	0	0	0	0	0	0	0	0	0	0	0	0	0	0	0	0	0	0	0	0	0	0	0	0	0	0	0	0	0	0	0	0	0	0	0	0	0	0	0	0	0	0	0	0	0	0	0
cg00786827	0	0	0	-0.0042568	-0.00269361	-0.0042733	0	0	-0.00597353	0	0	0	0	0	0	0	0	0	-0.00297499	0	0	0	0	0	0	0	0	0	0	0	0	0	0	0	0	0	0	0	0	0	0	0	0	0	0	0	0	-0.00425663	0
cg00787186	0	0	0	-0.00352243	-0.00173109	-0.00236536	0	0	0	0	0	0	0	0	0	-0.118508	0	0	0	0	0	0	0	0	0	0	0	0	0	0	0	0	0	0	0	0	0	0	0	0	0	0	0	0	0	0	0	-0.000202659	0
cg00787665	0	0	0	0	0	0	0	0	0	0	0	0	0	0	0	0	0	0	0	0	0	0	0	0	0	0	0	0	0	0	0	0	0	0	0	0	0	0	0	0	0	0	0	0	0	0	0	0	0
cg00788325	0	0	0	0	0.0117189	0	0	0	0	0	0	0	0	0	0	0	0	0	0	0	0	0	0	0	0	0	0	0	0	0	0	0	0	0	0	0	0	0	0	0	0	0	0	0	0	0	0	0	0
cg00788669	0	0	0	0	-0.0520793	0	0	0	0	0	0	0	0	0	0	0	0	0	0	0	0	0	0	0	0	0	0	0	0	0	0	0	0	0	0	0	0	0	0	0	0	0	0	0	0	0	0	0	0
cg00788877	0	0	0	-0.00921011	-0.00578153	-0.00700381	0	0	0.000986683	0	0	0	-0.00712818	0	0	0	0	0	-0.00911202	0	0	0	0	0	0	0	0	0	0	0	0	0	0	0	0	0	0	0	0	-0.0158685	0	0	0	0	0	0	0	0	0
cg00789527	0	0	0	0	0.00194692	0	0	0	0	0	0	0	0.000215253	0	0	0	0	0	0.00843408	0	0	0	0	0	0	0	0	0	0	0	0	0	0	0	0	0	0	0	0	0	0	0	0	0	0	0	0	-0.00017046	0
cg00791213	0	0	0	0	0.0110175	0.020644	0	0	0	0	0	0	0	0	0	0	0	0	0.0203497	0	0	0	0	0	0	0	0	0	0	0	0	0	0	0	0	0	0	0	0	0	0	0	0	0	0	0	0	0	0
cg00791311	0	0	0	0	0.0379367	0	0	0	0	0	0	0	0	0	0	0	0	0	0	0	0	0	0	0	0	0	0	0	0	0	0	0	0	0	0	0	0	0	0	0	0	0	0	0	0	0	0	0	0
cg00791863	0	0	0	-0.00469342	-0.00554371	0	0	0	0	0	0	0	0.00211406	0	0	0	0	0	0	0	0	0	0	0	0	0	0	0	0	0	0	0	0	0	0	0	0	-0.195082	0	0	0	0	0	0	0	0	0	0	0
cg00793219	0	0	0	0.00642947	0.00352005	0.00802261	0	0	0.0080503	0	0	0	0	0	0	0	0	0	0.00760676	0	0	0	0	0	0	0	0	0	0	0	0	0	0	0	0	0	0	0	0	0	0	0	0	0	0	0	0	0	0
cg00793748	0	0	0	0.00347826	0.00245622	0.00323473	0	0	0	0	0	0	0	0	0	0	0	0	0.00566121	0	0	0	0	0	0	0	0	0	0	0	0	0	0	0	0	0	0	0	0	0	0	0	0	0	0	0	0	0.00701728	0
cg00793774	0	0	0	-0.07544	-0.0847998	-0.0861373	0	0	0	0	0	0	0	0	0	0	0	0	0	0	0	0	0	0	0	0	0	0	0	0	0	0	0	0	0	0	0	0	0	0	0	0	0	0	0	0	0	0	0
cg00794219	0	0	0	0	0	0	0	0	0	0	0	0	0	0	0	0	0	0	0	0	0	0	0	0	0	0	0	0	0	0	0	0	0	0	0	0	0	0	0	0	0	0	0	0	0	0	0	0	0
cg00794359	0	0	0	0	0.00135044	0.00199309	0	0	0	0	0	0	0	0	0	0	0	0	0	0	0	0	0	0	0	0	0	0	0	0	0	0	0	0	0	0	0	0	0	0	0	0	0	0	0	0	0	0.00490004	0
cg00794775	0	0	0	0.0122822	0.00634624	0.0106716	0	0	0.00634559	0	0	0	0	0	0	0	0	0	0.0106714	0	0	0	0	0	0	0	0	0	0	0	0	0	0	0	0	0	0	0	0	0	0	0	0	0	0	0	0	0	0
cg00794881	0	0	0	0	0	0	0	0	0	0	0	0	0	0	0	0	0	0	0	0	0	0	0	0	0	0	0	0	0	0	0	0	0	0	0	0	0	0	0	0	0	0	0	0	0	0	0	0	0
cg00795277	0	0	0	0	-0.153555	0	0	0	0	0	0	0	0	0	0	0	0	0	-0.379672	0	0	0	0	0	0	0	0	0	0	0	0	0	0	0	0	0	0	0	0	0	0	0	0	0	0	0	0	0	0
cg00795812	0	0	0	0	0	0	0	0	0	0	0	0	0	0	0	0	0	0	0	0	0	0	0	0	0	0	0	0	0	0	0	0	0	0	0	0	0	0	0	0	0	0	0	0	0	0	0	0	0
cg00795927	0	0	0	0	0	0	0	0	0	0	0	0	0	0	0	0	0	0	0	0	0	0	0	0	0	0	0	0	0	0	0	0	0	0	0	0	0	0	0	0	0	0	0	0	0	0	0	0	0
cg00797540	0	0	0	0	0.0025296	0	0	0	0	0	0	0	0	0	0	0	0	0	0	0	0	0	0	0	0	0	0	0	0	0	0	0	0	0	0	0	0	0	0	0	0	0	0	0	0	0	0	0	0
cg00797557	0	0	0	0	0	0	0	0	0	0	0	0	0	0	0	0	0	0	0	0	0	0	0	0	0	0	0	0	0	0	0	0	0	0	0	0	0	0	0	0	0	0	0	0	0	0	0	0	0
cg00798698	0	0	0	-0.000572264	-0.000241478	0.000180898	0	0	0	0	0	0	0	0	0	0	0	0	0	0	0	0	0	0	0	0	0	0	0	0	0	0	0	0	0	0	0	0	0	0	0	0	0	-0.00669828	0	0	0	0	0
cg00800848	0	0	0	0	-0.046426	-0.0814403	0	0	-0.0134959	0	0	0	-0.101885	0	0	0	0	0	-0.0961163	0	0	0	0	0	0	0	0	0	0	0	0	0	0	0	0	0	0	0	0	-0.308954	0	0	0	0	0	0	0	-0.0793181	0
cg00801362	0	0	0	0	0	0	0	0	0	0	0	0	0	0	0	0	0	0	0	0	0	0	0	0	0	0	0	0	0	0	0	0	0	0	0	0	0	0	0	0	0	0	0	0	0	0	0	0	0
cg00801799	0	0	0	-0.00326437	-0.00217951	-0.00267926	0	0	0	0	0	0	-0.00391694	0	0	0	0	0	-0.00259128	0	0	0	0	0	0	0	0	0	0	0	0	0	0	0	0	0	0	0	0	0	0	0	0	0	0	0	0	-0.00291414	0
cg00802115	0	0	0	0	0	0	0	0	0	0	0	0	0	0	0	0	0	0	0	0	0	0	0	0	0	0	0	0	0	0	0	0	0	0	0	0	0	0	0	0	0	0	0	0	0	0	0	0	0
cg00802789	0	0	0	-0.0146563	-0.00628774	-0.00674902	0	0	-0.0127222	0.289198	0	0	-0.00681955	0	0	0	0	0	0	0	0	0	0	0	0	0	0	0	0	0	0	0	0	0	0	0	0	0	0	0	0.154788	0	0	0	0	0	0	-0.0198986	0
cg00803366	0	0	0	0.0289983	0.00420283	0	0	0	0	0	0	-0.00760013	0	0	0	0	0	0	0.00732249	0	0	0	0	0	0	0	0	0	0	0	0	0	0	0	0	0	0	0	0	0	0	0	0	0	0	0	0	0	0
cg00806006	0	0	0	0	-0.00292844	-0.00313729	0	0	-0.00477646	0	0	0	-0.00716859	0	0	0	0	0	-0.00171906	0	0	0	0	0	0	0	0	0	0	0	0	0	0	0	0	0	0	0	0	0	0	0	0	0	0	0	0	-0.00575424	0
cg00806925	0	0	0	0	0.26084	0.300652	0	0	0	0	0	0	0	0	0	0	0	0	0	0	0	0	0	0	0	0	0	0	0	0	0	0	0	0	0	0	0	0	0	0	0	0	0	0	0	0	0	0.435327	0
cg00807226	0	0	0	0.0904368	0.0635795	0	0	0	0	0	0	0	0.163528	0	0	0	0	0	0.109843	0	0	0	0	0	0	0	0	0	0	0	0	0	0	0	0	0	0	0	0	0	0	0	0	0	0	0	0	0.096522	0
cg00807903	0	0	0	0	0	0	0	0	0	0	0	0	0	0	0	0	0	0	0	0	0	0	0	0	0	0	0	0	0	0	0	0	0	0	0	0	0	0	0	0	0	0	0	0	0	0	0	0	0
cg00808134	0	0	0	-0.012794	-0.0075994	0	0	0	0	0	0	0	-0.0232322	0	0	0	0	0	-0.0126894	0	0	0	0	0	0	0	0	0	0	0	0	0	0	0	0	0	0	0	0	0	0	0	0	0	0	0	0	-0.0166503	0
cg00808305	0	0	0	0	0	0	0	0	0	0	0	0	0	0	0	0	0	0	0	0	0	0	0	0	0	0	0	0	0	0	0	0	0	0	0	0	0	0	0	0	0	0	0	0	0	0	0	0	0
cg00809033	0	0	0	0	-0.0446997	0	0	0	0	0	0	0	-0.184242	0	0	0	0	0	-0.0725261	0	0	0	0	0	0	0	0	0	0	0	0	0	0	0	0	0	0	0	0	0	0	0	0	0	0	0	0	-0.0523924	0
cg00809089	0	0	0	0.0150385	0.0100909	0	0	0	0	0	0	0	0	0	0	0	0	0	0	0	0	0	0	0	0	0	0	0	0	0	0	0	0	0	0	0	0	0	0	0	0	0	0	0	0	0	0	0	0
cg00809149	0	0	0	0.0159718	0.00941499	0.0173355	0	0	0.00542612	0.212976	0	0	0	0	0	0	0	0	0	0	0	0	0	0	0	0	0	0	0	0	0	0	0	0	0	0	0.00724631	0	0	0	0	0	0	0	0	0	0	0	0
cg00809740	0	0	0	0.0235704	0.0151047	0.0170581	0	0	0	0	0	0	0	0	0	0	0	0	0.0251828	0	0	0	0	0	0	0	0	0	0	0	0	0	0	0	0	0	0	0	0	0	0	0	0	0	0	0	0	0.0343179	0
cg00810217	0	0	0	0.00228917	0.00252966	0.00377691	0	0	0	0	0	0	0.00357238	0	0	0	0	0	0	0	0	0	0	0	0	0	0	0	0	0	0	0	0	0	0	0	0	0	0	0	0	0	0	0	0	0	0	0.0030697	0
cg00810883	0	0	0	0	0.0147677	0	0	0	0	0	0	0	0.0392408	0	0	0	0	0	0.0124546	0	0	0	0	0	0	0	0	0	0	0	0	0	0	0	0	0	0	0	0	0	0	0	0	0	0	0	0	0.0228546	0
cg00811020	0	0	0	0	0	0	0	0	0	0	0	0	0	0	0	0	0	0	0	0	0	0	0	0	0	0	0	0	0	0	0	0	0	0	0	0	0	0	0	0	0	0	0	0	0	0	0	0	0
cg00811221	0	0	0	0	0.00191664	0	0	0	0	0	0	0	0.00411033	0	0	0	0	0	0.00295033	0.087783	0.00459172	0.0924994	-0.104387	0.0716086	0.00953664	0.0206155	0.0762367	-0.00436396	0.0217534	0.0604705	0	0	0	0	0	0	0	0	0	0	0	0	0	0	0	0	0	0.00404936	0
cg00811894	0	0	0	0	0.000994572	0	0	0	3.96426e-06	0	0	0	0.00218963	0	0	0	0	0	0.00172354	-0.00274204	-0.00285157	-0.0346561	0.0484919	0.0210234	0.1342	0.098076	0.303939	0.140735	-0.0191619	-0.00706984	0.00739868	0	0	0	0	0	0	0	0	0	0	0	0	0	0	0	0	0	0
cg00815545	0	0	0	0	0	0	0	0	0	0	0	0	0	0	0	0	0	0	0	0	0	0	0	0	0	0	0	0	0	0	0	0	0	0	0	0	0	0	0	0	0	0	0	0	0	0	0	0	0
cg00815652	0	0	0	0.0212189	0.00952418	0	0	0	0	0	0	0	0	0	0	0	0	0	0	0	0	0	0	0	0	0	0	0	0	0	0	0	0	0	0	0	0	0	0	0	0	0	0	0	0	0	0	0	0
cg00815761	0	0	0	0	-0.0219816	-0.0360316	0	0	0	0	0	0	-0.0462195	0	0	0	0	0	-0.0365938	0	0	0	0	0	0	0	0	0	0	0	0	0	0	0	0	0	0	0	0	0	0	0	0	0	0	0	0	-0.0370954	0
cg00816192	0	0	0	-0.00532365	-0.00413605	-0.00379331	0	0	-0.0262155	0	0	0	0	0	0	0	0	0	-0.0211398	0	0	0	0	0	0	0	0	0	0	0	0	-0.117876	-0.0281423	0	0	0	0	0	0	0	0	0	0	0	0	0	0	0	0
cg00817637	0	0	0	-0.0797735	-0.0243607	0	0	0	-0.045642	0	0	0	-0.111244	0	0	0	0	0	0	0	0	0	0	0	0	0	0	0	0	0	0	0	0	0	0	0	0	0	0	0	0	0	0	0	0	0	0	0	0
cg00820579	0	0	0	0.0203975	0.00906754	0	0.0791757	0	0.000663752	0	0	0	0	0	0	0	0	0	0.0196899	0	0	0	0	0	0	0	0	0	0	0	0	0	0	0	0	0	0	0	0	0	0	0	0	0	0	0	0	0.019068	0
cg00822110	0	0	0	0	0	0	0	0	0	0	0	0	0	0	0	0	0	0	0	0	0	0	0	0	0	0	0	0	0	0	0	0	0	0	0	0	0	0	0	0	0	0	0	0	0	0	0	0	0
cg00823323	0	0	0	0	0	0	0	0	0	0	0	0	0	0	0	0	0	0	0	0.00847379	-0.00769086	0.0031629	-0.00345172	0.0170944	-0.0168837	-0.00578116	0.00905286	-0.00740447	-0.00408913	-0.000612815	0	0	0	0	0	0	0	0	0	0	0	0	0	0	0	0	0	0	0
cg00823476	0	0	0	0	-0.0271863	-0.0447076	0	-0.297983	-0.0693241	0	0	0	0	0	0	0	0	0	0	0	0	0	0	0	0	0	0	0	0	0	0	0	0	0	0	0	0	0	0	0	0	0	0	0	0	0	0	-0.0527248	0
cg00823568	0	0	0	-6.26204e-05	0.000492841	0	0	0	0	0	0	0	0	0	0	0	0	0	-0.000112821	0	0	0	0	0	0	0	0	0	0	0	0	0	0	0	0	0	0	0	0	0	0	0	0	0	0	0	0	0	0
cg00824176	0	0	0	0	-0.0043465	-0.0163561	0	0	-0.016818	0	0	0	0	0	0	0	0	0	-0.0168052	0	0	0	0	0	0	0	0	0	0	0	0	0	0	0	0	0	0	0	0	0	0	0	0	-0.0292915	0	0	-0.48757	-0.0232806	0
cg00826534	0	0	0	0.0459669	0.0375736	0.095928	0	0	0	0	0	0	0	0	0	0	0	0	0	0	0	0	0	0	0	0	0	0	0	0	0	0	0	0	0	0	0	0	0	0	0	0	0	0	0	0	0	0.158641	0
cg00826905	0	0	0	0	-8.73528e-06	0	0	0	0	0	0	0	5.30643e-05	0	0	0	0	0	0.000838587	0	0	0	0	0	0	0	0	0	0	0	-0.00306257	0	0	0	0	0	0	0	0	0	0	0	0	0	0	0	0	0.000607474	0
cg00827518	0	0	0	0	-0.0209395	-0.0300414	0	0	-0.0128416	0	0	0	-0.0517859	0	0	0	0	0	-0.040887	0	0	0	0	0	0	0	0	0	0	0	0	0	0	0	0	0	0	0	0	0	0	0	0	0	0	0	0	-0.052	0
cg00827935	0	0	0	-0.176248	-0.0897266	-0.189467	0	0	0	0	0	0	0	0	0	0	0	0	0	0	0	0	0	0	0	0	0	0	0	0	0	0	0	0	0	0	0	0	0	0	0	0	0	0	0	0	0	-0.205432	0
cg00830351	0	0	0	0	0.518655	1.02529	0	0	0	0	0	0	0	0	0	0	0	0	0.677477	0	0	0	0	0	0	0	0	0	0	0	0	0	0	0	0	0	0	0	0	0	0	0	0	0	0	0	0	1.13721	0
cg00831548	0	0	0	0	0	0	0	0	0	0	0	0	0	0	0	0	0	0	0	0	0	0	0	0	0	0	0	0	0	0	0	0	0	0	0	0	0	0	0	0	0	0	0	0	0	0	0	0	0
cg00833037	0	0	0	-0.00553773	-0.0042248	0	0	0	0	0	0	0	0	0	0	0	-0.0727188	0	-0.0087494	0	0	0	0	0	0	0	0	0	0	0	0	0	0	0	0	0	0	0	0	-0.064005	0	0	0	0	0	0	0	-0.00989766	0
cg00833227	0	0	0	0	0.00186152	0	0	0	0	0	0	0	0.0055662	0	0	0	0	0	0.00434616	0	0	0	0	0	0	0	0	0	0	0	0	0	0	0	0	0	0	0	0	0.0770466	0	0	0	0	0	0	0	0	0
cg00838150	0	0	0	0	0	0	0	0	0	0	0	0	0	0	0	0	0	0	0	0	0	0	0	0	0	0	0	0	0	0	0	0	0	0	0	0	0	0	0	0	0	0	0	0	0	0	0	0	0
cg00838278	0	0	0	-0.0279067	-0.0155501	-0.0227093	0	0	-0.000775999	0	0	0	0	0	0	0	0	0	0	0	0	0	0	0	0	0	0	0	0	0	0	0	0	0	0	0	0	0	0	0	0	0	0	0	0	0	0	-0.0239097	0
cg00838404	0	0	0	0	0.00379109	0	0	0	0	0	0	0	0	0	0	0	0	0	0	0	0	0	0	0	0	0	0	0	0	0	0	0	0	0	0	0	0	0	0	0	0	0	0	0	0	0	0	0	0
cg00838881	0	0	0	-0.0093478	-0.0059852	0	0	0	0	0	0	-0.133975	0	0	0	0	0	0	-0.0109451	-0.0103365	-0.00800071	-0.0558562	-0.0528333	-0.0379303	-0.0035289	0.00360328	-0.0361033	-0.0117858	-0.0985501	-0.0395468	0	0	0	0	0	0	0	0	0	0	0	0	0	0	0	0	0	-0.0120703	0
cg00839031	0	0	0	0	0.0143777	0.0192505	0.103841	0	0	0	0	0	-0.00648695	0	0	0	0	0	0.00203593	0	0	0	0	0	0	0	0	0	0	0	0	0	0	0	0	0	0	0	0	0.165959	0	0	0	0	0	0	0	0.0199106	0
cg00839129	0	0	0	-0.224277	-0.200131	0	0	0	0	0	0	0	0	0	0	0	0	0	0	0	0	0	0	0	0	0	0	0	0	0	0	0	0	0	0	0	0	0	0	0	0	0	0	0	0	0	0	0	0
cg00839434	0	0	0	0.0989396	0.0587149	0.118251	0	0	0	0	0	0	0	0	0	0	0	0	0.105402	0	0	0	0	0	0	0	0	0	0	0	0	0	0	0	0	0	0	0	0	0	0	0	0	0	0	0	0	0	0
cg00841581	0	0	0	-0.023232	-0.00861275	0.0267972	0	0	0	0	0	0	-0.0677087	0	0	0	0	0	0.0528864	0	0	0	0	0	0	0	0	0	0	0	0	0	0	0	0	0	0	0	0	0	0	0	0	0	0	0	0	0.108531	0
cg00842154	0	0	0	-0.00866788	-0.00623481	-0.0110713	0	0	0	0	0	0.256327	0	0	0	0	0	0	0	0	0	0	0	0	0	0	0	0	0	0	0	0	0	0	0	0	0	0	0	0	0	0	0	0	0	0	0	0	0
cg00842325	0	0	0	-0.0160792	-0.0111974	-0.0113943	0	0	0.0141979	0	0	0	0	0	0	0	0	0	-0.0114405	0	0	0	0	0	0	0	0	0	0	0	0	0	0	0	0	0	0	0	0	0	0	0	0	0	0	0	0	0	0
cg00842370	0	0	0	0	0.00237672	0.00246626	0.0138682	0	0	0	0	0	0.00897169	0	0	0	0	0	0	0	0	0	0	0	0	0	0	0	0	0	0	0	0	0	0	0	0	0	0	0	0	0	0	0	0	0	0	0.0035239	0
cg00843152	0	0	0	0	0.0115041	0	0	0	0	0	0	0	0	0	0	0	0	0	0.0214844	0	0	0	0	0	0	0	0	0	0	0	0	0	0	0	0	0	0	0	0	0	0	0	0	0	0	0	0	0	0
cg00843538	0	0	0	0	0	0	0	0	0	0	0	0	0	0	0	0	0	0	0	0	0	0	0	0	0	0	0	0	0	0	0	0	0	0	0	0	0	0	0	0	0	0	0	0	0	0	0	0	0
cg00843792	0	0	0	0.147333	0.0553277	0.119541	0	0	0	0	0	0	0	0	0	0	0	0	0.130793	0	0	0	0	0	0	0	0	0	0	0	0	0	0	0	0	0	0	0	0	0	0	0	0	0	0	0	0	0	0
cg00844490	0	0	0	0.00496994	0.0026315	0.00346863	0	0	0	0	0	0	0.00491555	0	0	0	0	0	0.00517217	0	0	0	0	0	0	0	0	0	0	0	0	0	0	0	0	0	0	0	0	0	0	0	0	0	0	0	0	0.00379454	0
cg00845900	0	0	0	0	0	0	0	0	0	0	0	0	0	0	0	0	0	0	0	0	0	0	0	0	0	0	0	0	0	0	0	0	0	0	0	0	0	0	0	0	0	0	0	0	0	0	0	0	0
cg00847015	0	0	0	-0.0159593	-0.00322254	0	0	0	-0.0190904	0	0	0	0	0	0	0	0	0	0	0	0	0	0	0	0	0	0	0	0	0	0	0	0	0	0	0	0	0	0	0	0	0	0	0	0	0	0	0	0
cg00847072	0	0	0	0.0527453	0.0269247	0.0358631	0	0	0	0	0	0	0	0	0	0	0	0	0	0	0	0	0	0	0	0	0	0	0	0	0	0	0	0	0	0	0	0	0	0	0	0	0	0	0	0	0	0.0484909	0
cg00847238	0	0	0	0	0.0269825	0.0396037	0	0	0.00840846	0	0	0	0	0	0	0	0	0	0.0510541	-0.151892	0.101291	0.119773	-0.106363	-0.0169394	-0.110912	-0.193544	0.0982478	-0.087889	0.00326116	0.027625	0	0	0	0	0	0	0	0	0	0	0	0	0	0	0	0	0	0	0
cg00848374	0	0	0	0	0	0	0	0	0	0	0	0	0	0	0	0	0	0	0	0	0	0	0	0	0	0	0	0	0	0	0	0	0	0	0	0	0	0	0	0	0	0	0	0	0	0	0	0	0
cg00848520	0	0	0	0	0	0	0	0	0	0	0	0	0	0	0	0	0	0	0	0	0	0	0	0	0	0	0	0	0	0	0	0	0	0	0	0	0	0	0	0	0	0	0	0	0	0	0	0	0
cg00849038	0	0	0	0.00813496	0.00514605	0.0080288	0.0751944	0	0	0	0	0	0.0134345	0	0	0	0	0	0.00904059	0	0	0	0	0	0	0	0	0	0	0	0	0	0	0	0	0	0	0	0	0	0	0	0	0	0	0	0	0.0101704	0
cg00850663	0	0	0	0.00626844	0.00400896	0.00811202	0	0	0	0	0	0	0.0142282	0	0	0	0	0	0.0078684	0	0	0	0	0	0	0	0	0	0	0	0	0	0	0	0	0	0	0	0	0	0	0	0	0	0	0	0	0	0
cg00851088	0	0	0	0	0	0	0	0	0	0	0	0	0	0	0	0	0	0	0	0	0	0	0	0	0	0	0	0	0	0	0	0	0	0	0	0	0	0	0	0	0	0	0	0	0	0	0	0	0
cg00851590	0	0	0	0	-0.000174764	0	0	0	0	0	0	0	0	0	0	0	0	0	0	0	0	0	0	0	0	0	0	0	0	0	0	0	0	0	0	0	0	0	0	0	0	0	0	0	0	0	0	0	0
cg00851842	0	0	0	0	0.0012259	0.0023279	0	0	0	0	0	0	0	0	0	0	0	0	0.000692613	0	0	0	0	0	0	0	0	0	0	0	0	0	0	0	0	0	0	0	0	0.110083	0	0	0	0	0	0	0	0	0
cg00851901	0	0	0	0	-0.0304549	-0.0467051	0	0	0	0	0	0	-0.102007	0	0	0	0	0	-0.051582	0	0	0	0	0	0	0	0	0	0	0	0	0	0	0	0	0	0	0	0	0	0	0	0	0	0	0	0	-0.060555	0
cg00851988	0	0	0	0	-0.027259	-0.0522761	0	0	-0.0381052	0	0	0	0	0	0	0	0	0	-0.0381371	0	0	0	0	0	0	0	0	0	0	0	0	0	0	0	0	0	0	0	0	0	0	0	0	0	0	0	0	-0.0613334	0
cg00852595	0	0	0	0	0	0	0	0	0	0	0	0	0	0	0	0	0	0	0	0	0	0	0	0	0	0	0	0	0	0	0	0	0	0	0	0	0	0	0	0	0	0	0	0	0	0	0	0	0
cg00853576	0	0	0	-0.00827481	-0.00352664	-0.00323931	0	0	0	0	0	0	0	0	0	0	0	0	-0.0064786	0	0	0	0	0	0	0	0	0	0	0	0	0	0	0	0	0	0	0	0	0	0	0	0	0	0	0	0	0	0
cg00855091	0	0	0	0	0.0554031	0.0714589	0	0	0	0	0	0	0	0	0	0	0	0	0	0	0	0	0	0	0	0	0	0	0	0	0	0	0	0	0	0	0	0	0	0	0	0	0	0	0	0	0	0	0
cg00855137	0	0	0	-0.00626631	-0.00468826	0	0	0	0	0	0	0	0	0	0	0	0	0	-0.00807922	0	0	0	0	0	0	0	0	0	0	0	0	0	0	0	0	0	0	0	0	0	0	0	0	0	0	0	0	-0.0101036	0
cg00855890	0	0	0	0	-0.106887	0	0	0	0	0	0	0	-0.236742	0	-1.27289	0	0	0	-0.177035	0	0	0	0	0	0	0	0	0	0	0	0	0	0	0	0	0	0	0	0	0	0	0	0	0	0	0	0	0	0
cg00856080	0	0	0	0	0.00559251	0.0176962	0	0	0.00762658	0	0	0	0	0	0	0	0	0	0.00771315	0	0	0	0	0	0	0	0	0	0	0	0	0	0	0	0	0	0	0	0	0	0	0	0	-0.000951927	0	0	0	0.00843473	0
cg00857016	0	0	0	-0.0167561	-0.00987388	-0.0164644	0	0	-0.00105567	0	0	0	0	0	0	0	0	0	-0.0177933	0	0	0	0	0	0	0	0	0	0	0	0	0	0	0	0	0	0	0	0	0	0	0	0	0	0	0	0	0	0
cg00857360	0	0	0	0.0230958	0.0133602	0	0	0	0	0	0	0	0.0528819	0	0	0	0	0	0	-0.0220742	-0.00137552	-0.069415	0.0243393	0.0140358	-0.0125193	-0.040979	0.019558	-0.0570968	-0.00310423	-0.00527671	0	0	0	0	0	0	0	0	0	0	0	0	0	0	0	0	0	0.0349649	0
cg00857814	0	0	0	0.00935809	0.00598682	0	0	0	0	0	0	0	0.0169008	0	0	0	0	0	0.0110968	0.00342224	0.0484156	0.0270696	-0.0544094	0.00641767	-0.0307737	0.000165448	0.02679	-0.00616599	0.287846	0.0212383	0	0	0	0	0	0	0	0	0	0	0	0	0	0	0	0	0	0.014135	0
cg00858647	0	0	0	0.00109007	0.000532472	0.000832526	0	0	0	0	0	0	0	0	0	0	0	0	0.000537071	0	0	0	0	0	0	0	0	0	0	0	0	0	0	0	0	0	0	0	0	0	0	0	0	0	0	0	0	0	0
cg00858997	0	0	0	0	0	0	0	0	0.00105478	0	0	0	0	0	0	0	0	0	0	0	0	0	0	0	0	0	0	0	0	0	0	0	0	0	0	0	0	0	0	0	0	0	-0.29695	0	0	0	0	0	0
cg00859590	0	0	0	0	0.00626163	-0.00245139	0.140838	0	0	0	0	0	0.0116429	0	0	0	0	0	0.00437344	0	0	0	0	0	0	0	0	0	0	0	0	0	0	0	0	0	0	0	0	0	0	0	0	0	0	0	0	0	0
cg00859637	0	0	0	0	-0.0553066	0	0	0	0	0	0	0	0	0	0	0	0	0	0	0	0	0	0	0	0	0	0	0	0	0	0	0	0	0	0	0	0	0	0	0	0	0	0	0	0	0	0	0	0
cg00860188	0	0	0	0.0160223	0.0271809	0	0	0	0	0	0	0	0.0348555	0	0	0	0	0	0.0596717	0	0	0	0	0	0	0	0	0	0	0	0	0	0	0	0	0	0	0	0	0	0	0	0	0	0	0	0	0	0
cg00860189	0	0	0	-0.0579187	-0.0396042	0	0	0	-0.015271	0	0	0	0	0	0	0	0	0	-0.0664127	0	0	0	0	0	0	0	0	0	0	0	-0.156504	0	0	0	0	0	0	0	0	0	0	0	0	0	0	0	0	-0.0858911	0
cg00860225	0	0	0	0.00499435	0.00409636	0	0	0	0	0	0	0	0.00959254	0	0	0	0	0	0.00742126	0	0	0	0	0	0	0	0	0	0	0	0	0	0	0	0	0	0	0	0	0	0	0	0	0	0	0	0	0.00533418	0
cg00860361	0	0	0	0	0	0	0	0	0	0	0	0	0	0	0	0	0	0	0	0	0	0	0	0	0	0	0	0	0	0	0	0	0	0	0	0	0	0	0	0	0	0	0	0	0	0	0	0	0
cg00860838	0	0	0	0.0189217	0.015105	0	0	0	0.032172	0	0	0	0	0	0	0	0	0	0.0219158	0	0	0	0	0	0	0	0	0	0	0	0	0	0	0	0	0	0	0	0	0	0	0	0	0	1.22967	0	0	0	0
cg00861228	0	0	0	0.00667415	0.00428937	0.0076192	0	0	0	0	0	0	0	0	0	0	0	0	0.00562128	0	0	0	0	0	0	0	0	0	0	0	0	0	0	0	0	0	0	0	0	0	0	0	0	0	0	0	0	0	0
cg00861348	0	0	0	0.00108025	-0.000549253	0	-0.101171	0	0	0	0	0	0	0	0	0	0	0	-0.0143962	0	0	0	0	0	0	0	0	0	0	0	0	0	0	0	0	0	0	0	0	0	0	0	0	0	0	0	0	-0.0125516	0
cg00861892	0	0	0	0	-0.00256587	0	0	0	0	0	0	0	0	0	0	0	0	0	0	0	0	0	0	0	0	0	0	0	0	0	0	0	0	0	0	0	0	0	0	0	0	0	0	0	0	0	0	0	0
cg00862066	0	0	0	-0.0645437	-0.032769	-0.0668198	0	0	0	0	0	0	-0.110786	0	0	0	0	0	-0.0573565	0	0	0	0	0	0	0	0	0	0	0	0	0	0	0	0	0	0	0	0	0	0	0	0	0	0	0	0	-0.0838274	0
cg00862290	0	0	0	0	0	0	0	0	0	0	0	0	0	0	0	0	0	0	0	0	0	0	0	0	0	0	0	0	0	0	0	0	0	0	0	0	0	0	0	0	0	0	0	0	0	0	0	0	0
cg00862376	0	0	0	0	0.0052237	0.00990825	0.130467	0	0	0	0	0	0	0	0	0	0	0	0	0	0	0	0	0	0	0	0	0	0	0	0	0	0	0	0	0	0	0	0	0	0	0	0	0	0	0	0	0	0
cg00863447	0	0	0	-0.0234928	-0.0267467	0	-0.0688348	0	0	0	0	0	-0.0267784	0	0	0	0	0	-0.040362	0	0	0	0	0	0	0	0	0	0	0	0	0	0	0	0	0	0	0	0	-0.0182308	0	0	0	0	0	0	0	-0.0373576	0
cg00863740	0	0	0	-0.848269	-0.595241	-0.909284	0	0	0	0	0	0	-1.10338	0	0	0	0	0	0	0	0	0	0	0	0	0	0	0	0	0	0	0	0	0	0	0	-0.341419	0	0	0	0	0	0	0	0	0	0	-0.802676	0
cg00864083	0	0	0	0.160443	0.0915763	0.151538	0	0	0.0850215	0	0	0	0	0	0	0	0	0	0.131087	0	0	0	0	0	0	0	0	0	0	0	0	0	0	0	0	0	0	0	0	0	0	0	0	0	0	0	0	0.153805	0
cg00864262	0	0	0	0	0.00271452	0.00488801	0	0	0	0	0	0	0	0	0	0	0	0	0.00514786	0	0	0	0	0	0	0	0	0	0	0	0	0	0	0	0	0	0	0	0	0	0	0	0	0	0	0	0	0.00414076	0
cg00864867	0	0	0	0	0	0	0	0	0	0	0	0	0	0	0	0	0	0	0	0	0	0	0	0	0	0	0	0	0	0	0	0	0	0	0	0	0	0	0	0	0	0	0	0	0	0	0	0	0
cg00865002	0	0	0	-0.0116756	-0.0151065	-0.0578923	0	0	0	0	0	0	-0.0532976	0	0	0	0	0	-0.0556017	0	0	0	0	0	0	0	0	0	0	0	0	0	0	0	0	0	0	0	0	-0.389113	0	0	0	0	0	0	0	0	0
cg00865099	0	0	0	0	0	0	0	0	0	0	0	0	0	0	0	0	0	0	0	0	0	0	0	0	0	0	0	0	0	0	0	0	0	0	0	0	0	0	0	0	0	0	0	0	0	0	0	0	0
cg00867406	0	0	0	0	0	0	0	0	0	0	0	0	0	0	0	0	0	0	0	0	0	0	0	0	0	0	0	0	0	0	0	0	0	0	0	0	0	0	0	0	0	0	0	0	0	0	0	0	0
cg00867415	0	0	0	0	-0.0643553	-0.114011	0	0	0	0	0	0	-0.0530886	0	0	0	0	0	0	0	0	0	0	0	0	0	0	0	0	0	0	0	0	0	0	0	0	0	0	0	0	0	0	0	0	0	0	-0.00407255	0
cg00867443	0	0	0	0	-0.0400163	-0.0763134	0	0	-0.0409349	0	0	-1.36501	-0.101925	0	0	0	0	0	-0.0700026	0	0	0	0	0	0	0	0	0	0	0	0	0	0	0	0	0	0	0	0	0	0	0	0	0	0	0	0	-0.0609813	-0.812955
cg00867949	0	0	0	0.10167	0.0728079	0.0873726	0	0	0	0	0	0	0	0	0	0	0	0	0.12773	0	0	0	0	0	0	0	0	0	0	0	0	0	0	0	0	0	0	0	0	0	0	0	0	0	0	0	0	0.149353	0
cg00868376	0	0	0	0	0.0080156	0.0137585	0	0	0	0	0	0	0	0	0	0	0	0	0.011749	0	0	0	0	0	0	0	0	0	0	0	0	0	0	0	0	0	0	0	0	0.106165	0	0	0	0.0821405	0	0	0	0.0112673	0.313883
cg00871371	0	0	0	0	0	0	0	0	0	0	0	0	0	0	0	0	0	0	0	0	0	0	0	0	0	0	0	0	0	0	0	0	0	0	0	0	0	0	0	0	0	0	0	0	0	0	0	0	0
cg00871526	0	0	0	0.000625501	0.000519457	0	0	0	0.000105601	0	0	0	0.00172295	0	0	0	0	0	0.00191113	0	0	0	0	0	0	0	0	0	0	0	0	0	0	0	0	0	0	0	0	0	0	0	0	0	0	0	0	0	0
cg00872748	0.0274832	0.0143848	0	0.0108164	0.00603333	0	0	0	0.00440586	0	0	0	0	0	0	0	0	0	0.0104726	0.00458079	-0.0174302	0.000655208	-0.00358422	0.00276287	0.0109084	-0.0105699	0.0350052	0.00483853	0.0607499	0.0246217	0	0	0	0	0	0	0	0	0	0	0	0	0	0.0232006	0	0	0	0	0
cg00873201	0	0	0	0.0002986	0.000376356	0.000758751	0	0	0	0	0	0	0.00217708	0	0	0	0	0	0.000220579	0	0	0	0	0	0	0	0	0	0	0	-0.0146122	0	0	0	0	0	0	0	0	0	0	0	0	0	0	0	0	8.32127e-05	0
cg00874125	0	0	0	0	0.00967485	0	0	0	0	0	0	0	0	0	0	0	0	0	0	0	0	0	0	0	0	0	0	0	0	0	0	0	0	0	0	0	0	0	0	0	0	0	0	0	0	0	0	0	0
cg00874874	0	0	0	0.00242897	0.00170632	0	0	0	0	0	0	0	0	0	0	0	0	0	0	0	0	0	0	0	0	0	0	0	0	0	0	0	0	0	0	0	0	0	0	0	0	0	0	0	0	0	0	0	0
cg00875779	0	0	0	-0.00401728	-0.000766478	-0.00293343	0	0	0.00108544	0	0	0	-0.00655667	0	0	0	0	0	0	0	0	0	0	0	0	0	0	0	0	0	0	0	0	0	0	0	0	0	0	0	0	0	0	0	0	0	0	-0.00283183	0
cg00876235	0	0	0	0	0	0	0	0	0	0	0	0	0	0	0	0	0	0	0	0	0	0	0	0	0	0	0	0	0	0	0	0	0	0	0	0	0	0	0	0	0	0	0	0	0	0	0	0	0
cg00876659	0	0	0	-0.00242575	-0.00113038	0	0	0	0	0	0	0	0	0	0	0	0	0	0	0	0	0	0	0	0	0	0	0	0	0	0	0	0	0	0	0	0	0	0	0	0	0	0	0	0	0	0	0	0
cg00877739	0	0	0	-0.011698	-0.0147183	-0.0265322	0	0	0	0	0	0	0	0	0	0	0	0	0	0	0	0	0	0	0	0	0	0	0	0	0	0	0	0	0	0	0	0	0	0.176059	0	0	0	0	0	0	0	0	0
cg00877778	0	0	0	0	0.00441769	0.00448198	0	0	0	0	0	0.0727518	0.0216223	0	0	0	0	0	0	0	0	0	0	0	0	0	0	0	0	0	-0.0213883	0	0	0	0	0	0	0	0	0	0	0	0	0	0	0	0	0.00848131	0
cg00878023	0	0	0	0	0.00208327	0.0020976	0	0	0	0	0	0	0	0	0	0	0	0	0.00326809	0	0	0	0	0	0	0	0	0	0	0	0	0	0	0	0	0	0	0	0	0	0	0	0	0	0	0	0	0.00393536	0
cg00879119	0	0	0	0.023483	0.013461	0.0189234	0	0	0.00383615	0	0	0	0.03553	0	0	0	0	0	0.0223878	0	0	0	0	0	0	0	0	0	0	0	-0.00372375	0	0	0	0	0	0	0	0	0	0	0	0	0	0.0983605	0	0	0.0220183	0
cg00879444	0	0	0	0	0	0	0	0	0	0	0	0	0	0	0	0	0	0	0	0	0	0	0	0	0	0	0	0	0	0	0	0	0	0	0	0	0	0	0	0	0	0	0	0	0	0	0	0	0
cg00883967	0	0	0	0	0.0111142	0.0222367	0	0	0.000519344	0	0	0	0	0	0	0	0	0	0	0	0	0	0	0	0	0	0	0	0	0	0	0	0	0	0	0	0	0	0	0	0	0	0	0	0	0	0	0	0
cg00885424	0	0	0	-0.00266235	-0.000914117	9.78868e-05	0	0	-0.00227247	0	0	0	0.0033606	0	0	0	0	0	0	0	0	0	0	0	0	0	0	0	0	0	0	0	0	0	0	0	0	0	0	0	0	0	0	0	0	0	0	0	0
cg00887636	0	0	0	-0.0510671	-0.0116043	-0.0353574	0	0	0	0	0	0	0.0253049	0	0	0	0	0	0	0	0	0	0	0	0	0	0	0	0	0	0	0	0	0	0	0	0	0	0	0	0	0	0	0	0	0	0	0.0281784	0
cg00887670	0	0	0	0	-0.263924	-0.432345	0	0	0	0	0	0	-0.59117	0	0	0	0	0	0	0	0	0	0	0	0	0	0	0	0	0	0	0	0	0	0	0	0	0	0	0	0	0	0	0	0	0	0	0	0
cg00887982	0	0	0	-0.00827454	-0.00461603	-0.0051501	0	0	-0.0108429	0	0	0	0	0	0	0	0	0	-0.00970801	0	0	0	0	0	0	0	0	0	0	0	0	0	0	0	0	0	0	0	0	-0.0823805	0	0	0	0	-0.52991	0	0	0	0
cg00889599	0	0	0	0	-0.00583905	-0.00917725	0	0	-0.000291864	0	0	0	0	0	0	0	0	0	0	0	0	0	0	0	0	0	0	0	0	0	0	0	0	0	0	0	0	0	0	0	0	0	0	0.000309009	0	0	0	-0.0142793	0
cg00890651	0	0	0	0.00390786	0.00151734	0.000360923	0	0	-0.00282725	0	0	0	-0.000631254	0	0	0	0	0	0.00166599	0	0	0	0	0	0	0	0	0	0	0	0	0	0	0	0	0	0	0	0	0	0	0	0	0	0	0	0	0	0
cg00890916	0	0	0	0	0	0	0	0	0	0	0	0	0	0	0	0	0	0	0	0	0	0	0	0	0	0	0	0	0	0	0	0	0	0	0	0	0	0	0	0	0	0	0	0	0	0	0	0	0
cg00891226	0	0	0	-0.0164074	-0.00775768	0	0	0	-0.0179371	0	0	0	0	0	0	0	-0.250291	0	-0.0129444	0	0	0	0	0	0	0	0	0	0	0	0	0	0	0	0	0	0	0	0	0	0	0	0	0	0	0	0	0	-0.277538
cg00893084	-0.681164	-0.671014	0	-0.131916	-0.0727732	-0.152364	0	0	0	0	0	0	0	0	0	0	0	0	0	0	0	0	0	0	0	0	0	0	0	0	0	0	0	0	0	0	0	0	0	0	0	0	0	0	0	0	0	-0.14916	0
cg00893471	0	0	0	0	0.00680331	0.0107806	0	0	0	0	0	0	0.0228044	0	0	0	0	0	0.0170716	0.0591732	0.0522753	0.00732415	0.00206267	-0.0523051	-0.0561282	0.0469928	0.0060343	-0.0564564	0.0279865	0.0146688	0	0	0	0	0	0	0	0	0	0	0	0	0	0	0	0	0	0	0
cg00894554	0	0	0	0	0.00431709	0	0	0	0	0	0	0	0	0	0	0	0	0	0	0	0	0	0	0	0	0	0	0	0	0	0	0	0	0	0	0	0	0	0	0	0	0	0	0	0	0	0	0	0
cg00896157	0	0	0	0	-0.00798483	-0.0147147	0	0	0	0	0	0	0	0	0	0	0	0	-0.017958	0	0	0	0	0	0	0	0	0	0	0	0	0	0	0	0	0	0	0	0	0	0	0	0	0	0	0	0	0	0
cg00896209	0	0	0	0	0.0166255	0	0	0	0	0	0	0	0	0	0	0	0	0	0.0822361	0	0	0	0	0	0	0	0	0	0	0	0	0	0	0	0	0	0	0	0	0	0	0	0	0	0	0	0	0	0
cg00896768	0	0	0	0.0457156	0.0207701	0	0	0	0	0	0	0	0	0	0	0	0	0	0.0182979	0	0	0	0	0	0	0	0	0	0	0	0	0	0	0	0	0	0	0	0	0	0	0	0	0	0	0	0	0	0
cg00896947	0	0	0	0	0.00472634	0.00784444	0	0	0	0	0	0	0	0	0	0	0	0	0	0	0	0	0	0	0	0	0	0	0	0	0.00631993	0	0	0	0	0	0	0	0	0	0	0	0	0.0105606	0	0	0	0.00907293	0
cg00897537	0	0	0	-0.00125931	-0.000494457	-0.00104409	0	0	-0.00272153	0	0	0	0	0	0	0	0	0	0	0	0	0	0	0	0	0	0	0	0	0	0	0	0	0	0	0	0	0	0	0	0	0	0	0	0	0	0	-0.000953953	0
cg00897651	0	0	0	-0.0407971	-0.0100576	0	0	0	0	0	0	0	0.223648	0	0	0	0	0	0.101816	0	0	0	0	0	0	0	0	0	0	0	0	0	0	0	0	0	0	0	0	0.119792	0	0	0	0	0	0	0	0.0251533	0
cg00900456	0	0	0	0	0.00400319	0.0032754	0.0867368	0	0	0	0	0	0	0	0	0	0	0	-0.00107732	0	0	0	0	0	0	0	0	0	0	0	0	0	0	0	0	0	0	0	0	0	0	0	0	0	0	0	0	0	0
cg00900674	0	0	0	0	0.00856346	0	0	0	0	0	0	0	0	0	0	0	0	0	0	0	0	0	0	0	0	0	0	0	0	0	0	0	0	0	0	0	0	0	0	0	0	0	0	0	0	0	0	0	0
cg00900734	0	0	0	-0.635167	-0.328346	-0.320162	-5.3943	0	0	0	0	0	0	0	0	0	0	0	-0.0950984	0	0	0	0	0	0	0	0	0	0	0	0	0	0	0	0	0	0	0	0	0	0	0	0	0	0	0	0	0	0
cg00901683	0	0	0	0	0.000917929	0	0	0	0	0	0	0	0	0	0	0	0	0	0	0	0	0	0	0	0	0	0	0	0	0	0	0	0	0	0	0	0	0	0	0	0	0	0	0	0	0	0	0	0
cg00901685	0	0	0	0	0.00276945	0.0114026	0	0	0	0	0	0	0	0	0	0	0	0	0	0	0	0	0	0	0	0	0	0	0	0	0	-0.342591	-0.416572	0	0	0	0	0	0	0	0	0	0	0	0	0	0	-0.007741	0
cg00902032	0	0	0	-0.000123401	0.000393469	0.000391558	0	0	-0.000846584	0	0	0	0	0	0	0	0	0	0.00102811	0	0	0	0	0	0	0	0	0	0	0	0	0	0	0	0	0	0	0	0	0	0	0	0	0	0	0	0	0	0
cg00902275	0	0	0	0.00348968	-0.000228752	0	0	0	-0.0102639	0	0	0	0	0	0	0	0	0	0	0	0	0	0	0	0	0	0	0	0	0	0	0	0	0	0	0	0	0	0	0	0	0	0	0	0	0	0	-0.00281705	0
cg00902440	0	0	0	0	0.00374831	-0.020736	0	0	0	0	0	0	0.101332	0	0	0	0	0	-0.0302947	0	0	0	0	0	0	0	0	0	0	0	0	0	0	0	0	0	0	0	0	0	0	0	0	0	0	0	0	0.0140562	0
cg00902716	0	0	0	-0.00447408	-0.0279431	-0.0488124	0	0	0.0182724	0	0	0	-0.00507712	0	0	0	-0.186652	0	-0.0912293	0	0	0	0	0	0	0	0	0	0	0	0	0	0	0	0	0	0	0	0	0	0	0	0	0	0	0	0	0	0
cg00903722	0	0	0	-0.0527522	-0.0207725	0	0	0	-0.058791	0	0	0	-0.0866034	0	0	0	0	0	0	0	0	0	0	0	0	0	0	0	0	0	0	0	0	0	0	0	0	0	0	0	0	0	0	0	0	0	0	-0.0430141	0
cg00903815	0	0	0	-0.0239073	-0.0176207	-0.0364163	0	0	-0.00184444	0	0	0	0	0	0	0	0	0	-0.0345682	-0.0463584	0.0293646	0.00842513	-0.0406104	0.00617492	-0.0578737	-0.00146124	0.00981548	0.0338544	-0.0787069	-0.026332	0	0	0	0	0	0	0	0	0	0	0	0	0	0	0	0	0	0	0
cg00904423	0	0	0	0	0	0	0	0	0	0	0	0	0	0	0	0	0	0	0	0	0	0	0	0	0	0	0	0	0	0	0	0	0	0	0	0	0	0	0	0	0	0	0	0	0	0	0	0	0
cg00906833	0	0	0	0	0.00071319	0	0	0	0	0	0	0	0	0	0	0	0	0	0	0	0	0	0	0	0	0	0	0	0	0	0	0	0	0	0	0	0	0	0	0	0	0	0	0	0	0	0	0	0
cg00906973	0	0	0	0.091737	0.0591789	0.121296	0.427216	0	0	0	0	0	0	0	0	0	0	0	0.137384	0	0	0	0	0	0	0	0	0	0	0	0	0	0	0	0	0	0	0	0	0.270055	0	0	0	0	0	0	0	0.128061	0
cg00906983	0	0	0	0	0.00312006	0.00556091	0	0	0.0049979	0	0	0	0	0	0	0	0	0	0.0033217	0	0	0	0	0	0	0	0	0	0	0	0	0	0	0	0	0	0	0	0	0	0	0	0	0	0	0	0	0.00811957	0
cg00907438	0	0	0	0	-0.000780876	-0.000699751	0	0	0	0	0	0	0	0	0	0	0	0	0.00178195	0	0	0	0	0	0	0	0	0	0	0	0	0	0	0	0	0	0	0	0	0	0	0	0	0	0	0	0	-0.000436236	0
cg00908601	0	0	0	0	0.00350355	0.00420584	0	0	0	0	0	0	0.00568235	0	0	0	0	0	0	0	0	0	0	0	0	0	0	0	0	0	0	0	0	0	0	0	0	0	0	0	0	0	0	0.0379948	0	0	0	0	0
cg00908709	0	0	0	-0.0312433	-0.0199746	0	0	0	0	0	0	0	0	0	0	0	0	0	-0.0433701	0	0	0	0	0	0	0	0	0	0	0	0	0	0	0	0	0	0	0	0	0	0	0	0	0	0	0	-0.63004	0	0
cg00908850	0	0	0	-0.0906201	-0.0358502	0	0	0	0	0	0	0	0	0	0	0	0	0	0	0	0	0	0	0	0	0	0	0	0	0	0	0	0	0	0	0	0	0	0	0	0	0	0	0	0	0	0	0	0
cg00908965	0	0	0	-0.0180651	-0.0138637	-0.00859535	0	0	-0.0221536	0	0	0	0	0	0	0	0	0	-0.0333855	0	0	0	0	0	0	0	0	0	0	0	0	0	0	0	0	0	0	0	0	0	0	0	0	0	0	0	0	0	0
cg00909225	0	0	0	0.00893076	0.00561617	0.0102023	0	0	0.00170975	0	0	0	0	0	0	0	0	0	0	0	0	0	0	0	0	0	0	0	0	0	0	0	0	0	0	0	0	0	0	0	0	0	0	0	0	0	0	0	0
cg00909385	0	0	0	0.0152947	0.00629014	0	0	0	0	0	0	0	0	0	0	0	0	0	0	0	0	0	0	0	0	0	0	0	0	0	0	0	0	0	0	0	0	0	0	0	0	0	0	0	0	0	0	0	0
cg00910419	0	0	0	0	0.303374	0.508094	2.94534	0	0	0	0	0	0.744487	0	0	0	0	0	0.533208	0	0	0	0	0	0	0	0	0	0	0	0	0	0	0	0	0	1.66589	0	0	0	0	0	0	0	0	0	0	0.534576	0
cg00912815	0	0	0	0	-0.00115914	-0.00180879	0	0	0	0	0	0	0	0	0	0	0	0	-0.00325998	0	0	0	0	0	0	0	0	0	0	0	0	0	0	0	0	0	0	0	0	0	0	0	0	0	0	0	0	-0.00357518	0
cg00913314	0	0	0	0.00605314	0.00339319	0.00321725	0	0	0	0	0	0	0	0	0	0	0	0	0.00688461	0	0	0	0	0	0	0	0	0	0	0	0	0	0	0	0	0	0	0	0	0	0	0	0	0	0	0	0	0.00424248	0
cg00914030	0	0	0	0.00384159	0.00275147	0	0	0	0	0	0	0	0	0	0	0	0	0	0.00438108	0.0394897	-0.00889132	0.0191301	0.00476084	0.0629573	0.00125278	0.05823	0.0479051	0.0414665	-0.00785477	-0.0469588	0	0	0	0	0	0	0	0	0	0	0	0	0	0	0	0	0	0	0
cg00915004	0	0	0	0	0.00642866	0.0111158	0	0	0.0048473	0	0	0	0.016693	0	0	0	0	0	0	0	0	0	0	0	0	0	0	0	0	0	0	0	0	0	0	0	0	0	0	0	0	0	0	0.00992974	0	0	0.501458	0	0
cg00915395	0	0	0	0	0.0185749	0.0397257	0	0	0.0150868	0	0	0	0	0	0	0	0	0	0.0374155	0	0	0	0	0	0	0	0	0	0	0	0	0	0	0.0902319	0	0	0	0	0	0	0	0	0	-0.00479698	0	0	0	0.0285887	0.65865
cg00915647	0	0	0	0	0.000939491	3.9381e-05	0	0	0	0	0	0	0	0	0	0	0	0	0	0	0	0	0	0	0	0	0	0	0	0	0	0	0	0	0	0	0	0	0	0	0	0	0	0	0	0	0	0.00357507	0
cg00915901	0	0	0	-0.0180387	-0.0119563	-0.0259513	0	0	-0.00131231	0	0	0	0	0	0	0	0	0	-0.0190549	0	0	0	0	0	0	0	0	0	0	0	0	0	0	0	0	0	0	0	0	0	0	0	-0.0206565	0	0	0	0	-0.0286984	0
cg00916651	0	0	0	0	-0.00128291	-0.000919111	0	0	0	0	0	0	0	0	0	0	0	0	0	0	0	0	0	0	0	0	0	0	0	0	0	0	0	0	0	0	0	0	0	0	0	0	0	0	0	0	0	-0.00192766	0
cg00917676	0	0	0	0	0.00337703	0.00783923	0	0	0	0	0	0	0.0123033	0	0	0	0	0	0.00424936	0	0	0	0	0	0	0	0	0	0	0	0	0	0	0	0	0	0	0	0	0	0	0	0	0	0	0	0	0	0
cg00918089	0	0	0	0.0163644	-0.0018592	0.00983087	0	0	0	0	0	0	0	0	0	0	0	0	0.00685554	0	0	0	0	0	0	0	0	0	0	0	0	0	0	0	0	0	0	0	0	0	0	0	0	0	0	0	0	0.0233533	0
cg00918383	-0.00874317	0	0	-0.0043442	-0.00292814	-0.00503822	0	0	-0.00183157	0	0	0	0	0	0	0	0	0	0	0	0	0	0	0	0	0	0	0	0	0	0	0	0	0	0	0	0	0	0	0	0	0	0	0	0	0	0	0	0
cg00919143	0	0	0	0.0816037	-0.0192492	0	0	0	0	0	0	0	0	0	0	0	0	0	0	0	0	0	0	0	0	0	0	0	0	0	0	0	0	0	0	0	0	0	0	0	0	0	0	0	0	0	0	0	0
cg00919407	0	0	0	0	-0.00616278	0.0123069	0	0	0	0	0	0	-0.0190622	0	0	0	0	0	-0.00817106	0	0	0	0	0	0	0	0	0	0	0	0	0	0	0	0	0	0	0	0	0	0	0	0	0	0	0	0	0.0122223	0
cg00920242	0	0	0	0.0892137	0.0463974	0.0831174	0.365275	0	0.00536291	0	0	0	0.0508611	0	0	0	0	0	0	0	0	0	0	0	0	0	0	0	0	0	0	0	0	0	0	0	0	0	0	0	0	0	0	0	0	0	0	0	0
cg00920372	0	0	0	0	0.001759	0	0	0	0	0	0	0	0.00322356	0	0	0	0	0	0.0016667	0	0	0	0	0	0	0	0	0	0	0	0	0	0	0	0	0	0	0	0	0	0	0	0	0	0	0	0	0	0
cg00920454	0	0	0	0	0	0	0	0	0	0	0	0	0	0	0	0	0	0	0	0	0	0	0	0	0	0	0	0	0	0	0	0	0	0	0	0	0	0	0	0	0	0	0	0	0	0	0	0	0
cg00920973	0	0	0	0	-0.015596	-0.0247202	0	0	0	0	0	0	-0.0402694	0	0	0	0	-0.918139	-0.0199541	0	0	0	0	0	0	0	0	0	0	0	-0.0672741	0	0	0	0	0	0	0	-0.713106	0	0	0	0	0	0	0	0	-0.0273061	0
cg00921109	0	0	0	0	-1.03333	0	0	0	0	0	0	0	0	0	0	0	0	0	0	0	0	0	0	0	0	0	0	0	0	0	0	0	0	0	0	0	0	0	0	0	0	0	0	0	0	0	0	0	0
cg00922630	0	0	0	0	-0.00398096	-0.0111068	0	0	0	0	0	0	-0.0184149	0	0	0	0	0	0	-0.0152116	-0.0347762	0.0486487	-0.0866929	-0.124213	0.00856315	-0.0126375	0.0542407	-0.000204513	-0.0125708	-0.0435442	0	0	0	0	0	0	0	0	0	0	0	0	0	0	0	0	0	0	0
cg00923443	0	0	0	0.00175818	0.00199877	0	0	0	0	0	0	0	0	0	0	0	0	0	0	0	0	0	0	0	0	0	0	0	0	0	0	0	0	0	0	0	0	0	0	0	0	0	0	0	0	0	0	0	0
cg00925802	0	0	0	0.0119736	0.00701079	0	0	0	0	0	0	0	0	0	0	0	0	0	0.0115985	0	0	0	0	0	0	0	0	0	0	0	0	0	0	0	0	0	0	0	0	0	0	0	0	0	0	0	0	0.0131291	0
cg00927851	0	0	0	0.00537032	0.00289095	0	0	0	0.00515932	0	0	0	0.00544107	0	0	0	0	0	0.00436251	0	0	0	0	0	0	0	0	0	0	0	0	0	0	0	0	0	0	0	0	0.0341432	0	0	0	0	0	0	0	0	0
cg00928703	0	0	0	-0.0204516	-0.0158202	-0.0358333	0	0	0	0	0	0	0	0	0	0	0	0	-0.0379681	0	0	0	0	0	0	0	0	0	0	0	0	0	0	0	0	0	0	0	0	0	0	0	0	0	0	0	0	0	0
cg00928732	0	0	0	0.288664	0.144698	0	0	0	0	0	0	0	0.379658	0	0	0	0	0	0.266503	0	0	0	0	0	0	0	0	0	0	0	0	0	0	0	0	0	0	0	0	0	0	0	0	0	0	0	0	0	0
cg00929113	0	0	0	-0.161329	-0.10496	-0.212051	-0.799996	0	0	0	0	0	0	0	0	0	0	0	0	0	0	0	0	0	0	0	0	0	0	0	-0.0938832	0	0	0	0	0	0	0	0	0	0	0	0	0	0	0	0	0	0
cg00929397	0	0	0	0.197045	0.109962	0	0	0	0	0	0	0	0	0	0	0	0	0	0	0	0	0	0	0	0	0	0	0	0	0	0	0	0	0	0	0	0	0	0	0	0	0	0	0	0	0	0	0	0
cg00929516	0	0	0	0.00480617	0.00344247	0	0	0	0	0	0	0	0	0	0	0	0	0	0.00760999	0	0	0	0	0	0	0	0	0	0	0	0	0	0	0	0	0	0	0	0	0	0	0	0	0	0	0	0	0	0
cg00930337	0	0	0	-0.00608022	-0.0033767	-0.00540158	0	0	-0.0094728	0	0	0	0	0	0	0	0	0	-0.00462752	0	0	0	0	0	0	0	0	0	0	0	0	0	0	0	0	0	0	0	0	0	0	0	0	0	0	0	0	0	0
cg00930873	0	0	0	0	0	0	0	0	0	0	0	0	0	0	0	0	0	0	0	0	0	0	0	0	0	0	0	0	0	0	0	0	0	0	0	0	0	0	0	0	0	0	0	0	0	0	0	0	0
cg00933498	0	0	0	0	0	0	0	0	0	0	0	0	0	0	0	0	0	0	0	0	0	0	0	0	0	0	0	0	0	0	0	0	0	0	0	0	0	0	0	0	0	0	0	0	0	0	0	0	0
cg00934241	0	0	0	-0.00392028	-0.00254554	-0.00473232	0	0	0	0	0	0	-0.0078213	0	0	0	0	0	-0.00420379	0	0	0	0	0	0	0	0	0	0	0	0	0	0	0	0	0	0	0	0	0	0	0	0	0	0	0	0	-0.00502021	0
cg00935474	0	0	0	-0.0013928	-0.000702289	-0.00135325	0	0	0	0	0	0	-0.00024654	0	0	0	0	0	0	0	0	0	0	0	0	0	0	0	0	0	0	0	0	0	0	0	0	0	0	0	0	0	0	0	0	0	0	-0.00138024	0
cg00935831	0	0	0	0	-0.00513125	-0.00872466	0	0	0	0	0	0	-0.0129394	0	0	0	0	0	-0.0079919	0	0	0	0	0	0	0	0	0	0	0	0	0	0	0	0	0	0	0	0	0	0	0	0	0	0	0	0	0	0
cg00936991	0	0	0	-0.0190237	-0.010182	-0.0206044	0	0	0	0	0	0	0	0	0	0	0	0	-0.0168561	0	0	0	0	0	0	0	0	0	0	0	0	0	0	0	0	0	0	0	0	0	0	0	0	0	0	0	0	-0.0157585	0
cg00937880	0	0	0	0	0	0	0	0	0	0	0	0	0	0	0	0.572939	0	1.13917	0	0	0	0	0	0	0	0	0	0	0	0	0	0	0	0	0	0	0	0	0	0	0	0	0	0	0	0	0	0	0
cg00939855	0	0	0	-0.00207089	-0.00177894	-0.00366817	0	0	-0.00139177	0	0	0	0	0	0	0	0	0	-0.00480279	0.000427279	-0.0150314	0.0140966	0.00965383	-0.0107479	0.0105586	0.0933873	0.0655549	0.00696714	-0.0148292	-0.0130619	-0.0303456	0	0	0	0	0	0	0	0	-0.0149787	0	0	0	0	0	0	0	0	0
cg00940840	0	0	0	-0.00716522	-0.0132245	0	0	0	0	0	0	0	0	0	0	0	0	0	0	0	0	0	0	0	0	0	0	0	0	0	0	0	0	0	0	0	0	0	0	0	0	0	0	0	0	0	0	0	0
cg00941603	0	0	0	0.000120215	-3.11411e-05	0.000107017	0	0	-0.000406616	0	0	0	3.75049e-05	0	0	0	0	0	0	0	0	0	0	0	0	0	0	0	0	0	0	0	0	0	0	0	0	0	0	0	0	0	0	0	0	0	0	-0.000207659	0
cg00942997	0	0	0	0	-0.00404217	-0.0154772	0	0	0	0	0	0	0	0	0	0	0	0	0	0	0	0	0	0	0	0	0	0	0	0	0	0	0	0	0	0	0	0	0	0	0	0	0	0	0	0	0	-0.0251163	0
cg00943950	0	0	0	0	0	0	0	0	0	0	0	0	0	0	0	0	0	0	0	0	0	0	0	0	0	0	0	0	0	0	0	0	0	0	0	0	0	0	0	0	0	0	0	0	0	0	0	0	0
cg00944045	0	0	0	0	0.00100169	0.00167656	0	0	0	0	0	0	0	0	0	0	0	0	0.00249572	0	0	0	0	0	0	0	0	0	0	0	0	0	0	0	0	0	0	0	0	0	0	0	0	0	0	0	0	0	0
cg00945507	0	0	0	0	0	0	0	0	0	0	0	0	0	0	0	0	0	0	0	0	0	0	0	0	0	0	0	0	0	0	0	0	0	0	0	0	0	0	0	0	0	0	0	0	0	0	0	0	0
cg00945808	0	0	0	0	-0.166535	-0.211296	0	0	0	0	0	0	0	0	0	0	0	0	-0.316872	0	0	0	0	0	0	0	0	0	0	0	0	0	0	0	0	0	0	0	0	0	0	0	0	0	0	0	0	0	0
cg00946032	0	0	0	0	-0.0621869	-0.0735617	0	0	0	0	0	0	-0.212071	0	0	0	0	0	-0.0847544	0	0	0	0	0	0	0	0	0	0	0	0	0	0	0	0	0	0	0	0	0	0	0	0	0	0	0	0	-0.0741244	0
cg00948634	0	0	0.0745848	0.0220681	0.0142961	0	0.236952	0	0	0	0	0	0	0	0	0	0	0	0.0258443	0	0	0	0	0	0	0	0	0	0	0	0	0	0	0	0	0	0	0	0	0	0	0	0	0	0	0	0	0.0352464	0
cg00951719	0	0	0	0	0.00292318	0	0	0	0	0	0	0	0	0	0	0	0.136926	0	0.00574497	0	0	0	0	0	0	0	0	0	0	0	0	0	0	0	0	0	0	0	0	0	0	0	0	0.00844308	0	0	0	0.000544052	0
cg00951891	0	0	0	0	-0.0620741	-0.104168	0	0	0	0	0	0	0	0	0	0	0	0	-0.134186	0	0	0	0	0	0	0	0	0	0	0	0	0	0	0	0	0	0	0	0	0	0	0	0	0	0	0	0	-0.018374	0
cg00952114	0	0	0	0.0333884	0.015923	0.0339797	0	0	0.0275201	0	0	0	0	0	0	0	0	0	0	0	0	0	0	0	0	0	0	0	0	0	0	0	0	0	0	0	0	0	0	-0.489179	0	0	0	0	0	0	0	-0.0136336	0
cg00952468	0	0	0	0	0	0	0	0	0	0	0	0	0	0	0	0	0	0	0	0	0	0	0	0	0	0	0	0	0	0	0	0	0	0	0	0	0	0	0	0	0	0	0	0	0	0	0	0	0
cg00953793	0	0	0	0.000498875	0.000182398	0.00404227	0	0	0	0	0	0	0	0	0	0	0	0	0	0	0	0	0	0	0	0	0	0	0	0	0	0	0	0	0	0	0	0	0	0	0	0	0	0	0	0	0	0.00438124	0
cg00953859	0	0	0	0.0138411	0.00672324	0	0	0	0.00709022	0	0	0	0	0	0	0	0	0	0.0133654	0	0	0	0	0	0	0	0	0	0	0	0	0	0	0	0	0	0	0	0	0	0	0	0	0	0	0	0	0	0
cg00954002	0	0	0	0.105579	0.0558097	0	0	0	0	0	0	0	0	0	0	0	0	0	0	0	0	0	0	0	0	0	0	0	0	0	0	0	0	0	0	0	0	0	0	0	0	0	0	0	0	0	0	0	0
cg00954258	0	0	0	-0.0854515	-0.119461	0	0	0	0	0	0	0	0	0	0	0	0	0	0	0	0	0	0	0	0	0	0	0	0	0	0	0	0	0	0	0	0	0	0	0	0	0	0	0	0	0	0	0	0
cg00954841	0	0	0	-0.00184029	-0.00081363	-0.00075247	0	0	-0.00199407	0	0	0	-0.00181913	0	0	0	0	0	-0.00305981	0	0	0	0	0	0	0	0	0	0	0	0	0	0	0	0	0	0	0	0	0	0	0	0	0	0	0	0	0	0
cg00955230	0	0	0	0	0	0	0	0	0	0	0	0	0	0	0	0	0	0	0	0	0	0	0	0	0	0	0	0	0	0	0	0	0	0	0	0	0	0	0	0	0	0	0	0	0	0	0	0	0
cg00956510	0	0	0	0	0	0	0	0	0	0	0	0	0	0	0	0	0	0	0	0	0	0	0	0	0	0	0	0	0	0	0	0	0	0	0	0	0	0	0	0	0	0	0	0	0	0	0	0	0
cg00957001	0	0	0	-0.069006	-0.0310078	-0.0618408	0	0	-0.00720507	0	0	0	0	0	0	0	0	0	-0.0639532	0	0	0	0	0	0	0	0	0	0	0	0	0	0	0	0	0	0	0	0	0	0	0	0	0	0	0	0	0	0
cg00957471	0	0	0	-0.089156	-0.0436776	-0.0799272	0	0	0	0	0	0	0	0	0	0	0	0	-0.0634101	0	0	0	0	0	0	0	0	0	0	0	0	0	0	0	0	0	0	0	0	0	0	0	0	0	0	0	0	-0.118627	0
cg00957561	0	0	0	-0.0221905	-0.000358174	-0.000139541	0	0	0	0	0	0	0	0	0	0	0	0.183598	-0.000344732	0	0	0	0	0	0	0	0	0	0	0	0	0	0	0	0	0	0	0	0	0	0	0	0	0	0	0	0	0.00315103	0
cg00958552	0	0	0	0	-0.116059	-0.212741	0	0	-0.0514945	0	0	0	-0.266649	0	0	0	0	0	-0.291007	0	0	0	0	0	0	0	0	0	0	0	0	0	0	0	0	0	0	0	0	0	0	0	0	0	0	0	0	0	0
cg00959147	0	0	0	0	0.113027	-0.220552	0	0	0	0	0	0	0	0	0	0	0	0	-0.0825275	0	0	0	0	0	0	0	0	0	0	0	0	0	0	0	0	0	0	0	0	7.3383	0	0	0	0	0	0	0	0.183787	0
cg00959249	0	0	0	-0.117006	-0.0697579	-0.251493	0	0	0	0	0	0	-0.206982	0	0	0	0	0	-0.158116	0	0	0	0	0	0	0	0	0	0	0	0	0	0	0.0436953	0	0	0	0	0	0	0	0	0	0	0	0	0	-0.108792	0
cg00960192	0	0	0	0	0	0	0	0	0	0	0	0	0	0	0	0	0	0	0	0	0	0	0	0	0	0	0	0	0	0	0	0	0	0	0	0	0	0	0	0	0	0	0	0	0	0	0	0	0
cg00963092	0	0	0	0	0	0	0	0	0	0	0	0	0	0	0	0	0	0	0	0	0	0	0	0	0	0	0	0	0	0	0	0	0	0	0	0	0	0	0	0	0	0	0	0	0	0	0	0	0
cg00965104	0	0	0	0.0386938	0.0200698	0	0	0.186243	0	0	0	0	0.0681772	0	0	0	0	0	0.0239912	-0.0928677	-0.0457457	-0.133802	0.0597949	0.0695777	-0.007291	-0.0185432	-0.0939508	0.0388625	-0.0457639	0.0300491	0	0	0	0	0	0	0	0.0858969	0	0	0	0	0	0	0	0	0	0	0
cg00965692	0	0	0	0	-0.0036486	-0.00838664	0	0	0.000913082	0	0	0	-0.00524662	0	0	0	0	0	0	0.00410407	0.0616018	0.00201395	0.0744714	-0.0174213	-0.0257602	-0.0168664	0.0358882	-0.0190856	0.0268757	6.02762e-05	0	0	0	0	0	0	0	0	0	-0.0449859	0	0	0	0	0	0	0	0	0
cg00965883	0	0	0	0.000912491	0.000292556	0.000534629	0	0	-0.000661666	0	0	0	0	0	0	0	0	0	0.000675851	0	0	0	0	0	0	0	0	0	0	0	0	0	0	0	0	0	0	0	0	0	0	0	0	0	0	0	0	0.00081714	0
cg00966157	0	0	0	-0.0215357	-0.0121019	0	0	0	0	0	0	0	-0.00529041	0	0	0	0	0	-0.0208957	0	0	0	0	0	0	0	0	0	0	0	0	0	0	0	0	0	0	0	0	0	0	0	0	0	0	0	0	-0.038287	0
cg00966253	0	0	0	-0.0517608	-0.0365834	0	0	0	0	0	0	0	0	0	0	0	0	0	0	0	0	0	0	0	0	0	0	0	0	0	0	0	0	0	0	0	0	0	0	-0.186298	0	0	0	0	0	0	0	0	0
cg00967479	0	0	0	0.00516521	0.00389975	0	0	0	0	0	0	0	0	0	0	0	0	0	0	0	0	0	0	0	0	0	0	0	0	0	0	0	0	0	0	0	0	0	0	0	0	0	0	0	0	0	0	0	0
cg00967835	0	0	0	0.100793	0.0819208	0	0	0	0	0	0	0	0	0	0	0	0	0	0	0	0	0	0	0	0	0	0	0	0	0	0	0	0	0	0	0	0	0	0	0	0	0	0	0	0	0	0	0	0
cg00967908	0	0	0	0	-0.00113488	0	0	0	-0.000616242	0	0	0	0.00216655	0	0	0	0	0	0	0	0	0	0	0	0	0	0	0	0	0	0	0	0	0	0	0	0	0	0	0	0	0	0	0	0	0	0	-0.00128564	0
cg00968638	0	0	0	0	0	0	0	0	0	0	0	0	0	0	0	0	0	0	0	0	0	0	0	0	0	0	0	0	0	0	0	0	0	0	0	0	0	0	0	0	0	0	0	0	0	0	0	0	0
cg00969724	0	0	0	0	0.0103321	0	0	0	0	0	0	0	0	0	0	0	0	0	0	0	0	0	0	0	0	0	0	0	0	0	0	0	0	0	0	0	0	0	0	0	0	0	0	0	0	0	0	0	0
cg00971828	0	0	0	0	0.00202699	0.00288209	0	0	-0.00670842	0	0	0	0	0	0	0	0	0	0	0	0	0	0	0	0	0	0	0	0	0	0	0	0	0	0	0	0	0	0	0.0133186	0.138078	0	0	0	0	0	0	0.004536	0.0505439
cg00971969	0	0	0	0	0	0	0	0	0	0	0	0	0	0	0	0	0	0	0	0	0	0	0	0	0	0	0	0	0	0	0	0	0	0	0	0	0	0	0	0	0	0	0	0	0	0	0	0	0
cg00973544	0	0	0	0.0111545	-0.00801366	0.0514391	0	0	0	0	0	0	0	0	0	0	0	0	0	0	0	0	0	0	0	0	0	0	0	0	0	0	0	0	0	0	0	0	0	0	0	0	0	0	0	0	0	-0.0406185	0
cg00973592	0	0	0	0.00249859	0.00107888	0.0021073	0	0	0.00146671	0	0	0.116683	0.0041199	0	0	0	0	0	0	0	0	0	0	0	0	0	0	0	0	0	0	0	0	0	0	0	0	0	0	0	0	0	0	0	0	0	0	0.00366553	0
cg00975228	0	0	0	0	-0.0671017	-0.135616	0	0	0	0	0	0	0	0	0	0	0	0	-0.158032	0	0	0	0	0	0	0	0	0	0	0	0	0	0	0	0	0	0	0	0	0	0	0	0	0	0	0	0	0	0
cg00975350	0	0	0	-0.0128786	0.00860985	0.00549861	0	0	0	0	0	0	0	0	0	0	0	0	0.0334807	0	0	0	0	0	0	0	0	0	0	0	0	0	0	0	0	0	0	0	0	0	0	0	0	0	0	0	0	0	0
cg00975442	0	0	0	-0.00791456	-0.00380891	0	0	0	0	0	0	0	-0.0155739	0	0	0	0	0	-0.00648427	0	0	0	0	0	0	0	0	0	0	0	0	0	0	0	0	0	0	0	0	0	0	0	0	0	0	0	0	-0.0096239	0
cg00976065	0	0	0	-0.00803132	-0.00607676	0	-0.133912	0	0.00325991	0	0	0	-0.0109685	0	0	-0.0585637	0	0	0	0	0	0	0	0	0	0	0	0	0	0	0	0	0	0	0	0	0	0	0	0	0	0	0	0.00826496	0	0	0	-0.0092064	0
cg00976203	0	0	0	0.0405604	0.0270223	0.0587257	0	0	0.0107455	0	0	0	0	0	0	0	0	0	0	0	0	0	0	0	0	0	0	0	0	0	0	0	0	0	0	0	0	0	0	0	0	0	0	0	0	0	0	0	0
cg00976917	0	0	0	0	-0.00408842	-0.00961437	0	0	-0.0106377	0	0	0	0	0	0	0	0	0	-0.00860888	-0.0827429	-0.0858852	-0.159583	-0.0381906	-0.0441028	0.0298603	0.000240375	-0.139344	0.0448675	-0.00148853	-0.0785512	0	0	0	0	0	0	0	0	0	0	0	0	0	0	0	0	0	0	0
cg00977108	0	0	0	0.0162047	0.00989366	0.01161	0	0	0	0	0	0	0	0	0	0	0	0	0.014765	0	0	0	0	0	0	0	0	0	0	0	0	0	0	0	0	0	0	0	0	-0.0669272	0	0	0	0	0	0	1.66646	0.00418294	0
cg00980719	0	0	0	0	0.000818775	0	0	0	0	0	0	0	0.00686326	0	0	0	0	0	0	0	0	0	0	0	0	0	0	0	0	0	0	0	0	0	0	0	0	0	0	0	0	0	0	0	0	0	0	0	0
cg00981548	0	0	0	0	0	0	0	0	0	0	0	0	0	0	0	0	0	0	0	0	0	0	0	0	0	0	0	0	0	0	0	0	0	0	0	0	0	0	0	0	0	0	0	0	0	0	0	0	0
cg00982312	0	0	0	0	0	0	0	0	0	0	0	0	0	0	0	0	0	0	0	0	0	0	0	0	0	0	0	0	0	0	0	0	0	0	0	0	0	0	0	0	0	0	0	0	0	0	0	0	0
cg00983568	0	0	0	0	0	0	0	0	0	0	0	0	0	0	0	0	0	0	0	0	0	0	0	0	0	0	0	0	0	0	0	0	0	0	0	0	0	0	0	0	0	0	0	0	0	0	0	0	0
cg00984060	0	0	0	0	0	0	0	0	0	0	0	0	0	0	0	0	0	0	0	0	0	0	0	0	0	0	0	0	0	0	0	0	0	0	0	0	0	0	0	0	0	0	0	0	0	0	0	0	0
cg00985561	0	0	-0.573873	0	-0.00822752	-0.0419634	0	0	-0.157845	0	0	0	0	0	0	0	-1.84993	0	-0.0665604	0	0	0	0	0	0	0	0	0	0	0	0	0	0	0	0	0	0	0	0	0	0	0	0	0	0	0	0	0	0
cg00987824	0	0	0	-0.0346151	-0.0236701	0	0	0	0	0	0	0	-0.0713525	0	0	0	0	0	-0.0193932	0	0	0	0	0	0	0	0	0	0	0	0	0	0	0	0	0	0	0	0	0	0	0	0	0	0	0	0	-0.0899888	0
cg00988050	0	0	0	0.000822687	0.000259976	0.000197148	0	0	0	0	0	0	-0.000353419	0	0	0	0	0	0	0	0	0	0	0	0	0	0	0	0	0	0	0	0	0	0	0	0	0	0	0	0	0	0	0	0	0	0	0	0
cg00988711	0	0	0	0	-0.0101411	0	0	0	-0.00929783	0	0	0	0	0	0	0	0	0	0.0109959	0	0	0	0	0	0	0	0	0	0	0	0	0	0	0	0	0	0	0	0	0	0	0	0	0	0	0	0	0.0201098	0
cg00988788	0	0	0	0.00120518	-0.000929086	0	0	0	0	0	0	0	0	0	0	0	0	0	0	0	0	0	0	0	0	0	0	0	0	0	0	0	0	0	0	0	0	0	0	0	0	0	0	0	0	0	0	0	0
cg00989001	0	0	0	0	0	0	0	0	0	0	0	0	0	0	0	0	0	0	0	0	0	0	0	0	0	0	0	0	0	0	0	0	0	0	0	0	0	0	0	0	0	0	0	0	0	0	0	0	0
cg00989341	0	0	0	0	-0.0385417	-0.0468549	0	0	-0.0558469	0	0	0	0	0	0	0	0	0	0	0	0	0	0	0	0	0	0	0	0	0	0	0	0	0	0	0	0	0	0	0	0	0	0	0	0	0	0	0	0
cg00989791	0	0	0	0	-0.0016615	-0.00313479	0	0	0	0	0	0	0	0	0	0	0	0	0	0	0	0	0	0	0	0	0	0	0	0	0	0	0	0	0	0	0	0	0	-0.0991669	0	0	0	0	0	0	0	-0.00758872	0
cg00991848	0	0	0	0	0	0	0	0	0	0	0	0	0	0	0	0	0	0	0	0	0	0	0	0	0	0	0	0	0	0	0	0	0	0	0	0	0	0	0	0	0	0	0	0	0	0	0	0	0
cg00992842	0	0	0	0	0	0	0	0	0	0	0	0	0	0	0	0	0	0	0	0	0	0	0	0	0	0	0	0	0	0	0	0	0	0	0	0	0	0	0	0	0	0	0	-0.115214	0	0	0	0	0
cg00993368	0	0	0	0.00370279	0.00316799	0	0	0	0	0	0	0	0	0	0	0	-0.00485918	0	0	0	0	0	0	0	0	0	0	0	0	0	0	0	0	0	0	0	0	0	0	0	0	0	0	0	0	0	0	0	0
cg00993893	0	0	0	-0.00323182	-0.00217817	0	0	0	0	0	0	0	-0.00854914	0	0	0	0	0	-0.00202652	0	0	0	0	0	0	0	0	0	0	0	0	0	0	0	0	0	0	0	0	0	0	0	0	0	0	0	0	-0.00405279	0
cg00994804	0	0	0	0.00945816	0.00595638	0.00766749	0	0	0	0	0	0	0	0	0	0	0	0	0	0	0	0	0	0	0	0	0	0	0	0	0	0	0	0	0	0	0	0	0	0.0747592	0.127667	0	0	0	0	0	0	0.0116103	0
cg00995686	0	0	0	-0.030775	-0.026652	-0.05188	0	0	0	0	0	0	0	0	0	0	0	0	-0.0347643	0	0	0	0	0	0	0	0	0	0	0	0	0	0	0	0	0	0	0	0	0	0	-0.6978	0	0	0	0	0	-0.0422132	0
cg00995852	0	0	0	0.0157329	0.00959578	0	0	0	0	0	0	0	0	0	0	0	0	0	0	0	0	0	0	0	0	0	0	0	0	0	0	0	0	0	0	0	0	0	0	0	0	0	0	0	0	0	0	0	0
cg01000173	0	0	0	0	-0.00160082	-0.00824955	0	0	0	0	0	0	-0.01645	0	0	0	0	0	0	0	0	0	0	0	0	0	0	0	0	0	0	0	0	0	0	0	0	0	0	0	0	0	0	0	0	0	0	0.00170039	0
cg01000178	0	0	0	0	-0.00179506	0	0	0	0	0	0	0	-0.00995847	0	0	0	0	0	-0.000123567	0	0	0	0	0	0	0	0	0	0	0	0	0	0	0	0	0	0	0	0	0	0	-0.316528	0	0	0	0	0	-0.00194895	0
cg01001202	0	0	0	0	0.00399972	0.00647012	0	0	0	0	0	0	0.00990288	0	0	0	0	0	0.00797196	0	0	0	0	0	0	0	0	0	0	0	0	0	0	0	0	0	0	0	0	0	0	0	0	0	0	0	0	0	0
cg01001431	0	0	0	0	-0.00108413	0	-0.025709	0	0	0	0	0	0	0	0	0	0	0	-0.00215962	0	0	0	0	0	0	0	0	0	0	0	0	0	0	0	0	0	0	0	0	0	0	0	0	0	0	0	0	-0.00198705	0
cg01001800	0	0	0	0	-0.057794	0	0	0	0	0	0	0	0	0	0	0	0	0	0	0	0	0	0	0	0	0	0	0	0	0	0	0	0	0	0	0	0	0	0	0	0	0	0	0	0	0	0	0	0
cg01002223	0	0	0	0	0	0	0	0	0	0	0	0	0	0	0	0	0	0	0	0	0	0	0	0	0	0	0	0	0	0	0	0	0	0	0	0	0	0	0	0	0	0	0	0	0	0	0	0	0
cg01005773	0	0	0	-0.0110986	-0.0107339	-0.0113044	0	0	0	0	0	0	0	0	0	0	0	0	-0.00316251	0	0	0	0	0	0	0	0	0	0	0	0	0	0	0	0	0	0	0.0211526	0	0	0	0	0	0	0	0	0	-0.0238033	0
cg01006396	0	0	0	0	0	0	0	0	0	0	0	0	0	0	0	0	0	0	0	0	0	0	0	0	0	0	0	0	0	0	0	0	0	0	0	0	0	0	0	0	0	0	0	0	0	0	0	0	0
cg01007604	0	0	0	0	0	0	0	0	0	0	0	0	0	0	0	0	0	0	0	0	0	0	0	0	0	0	0	0	0	0	0	0	0	0	0	0	0	0	0	0	0	0	0	0	0	0	0	0	0
cg01008025	0	0	0	0.105151	0.0810228	0.138553	0	0	-9.46107e-06	0	0	0	0.269127	0	0	0	0	0	0	0	0	0	0	0	0	0	0	0	0	0	0	0	0	0	0	0	0	0	0	0	0	0	0	0	0	0	0	0	0
cg01008443	0	0	0	0	0	0	0	0	0	0	0	0	0	0	0	0	0	0	0	0	0	0	0	0	0	0	0	0	0	0	0	0	0	0	0	0	0	0	0	0	0	0	0	0	0	0	0	0	0
cg01009870	0	0	0	0.020685	0.0130776	0.0216034	0	0	0.00734217	0	0	0	0.0190009	0	0	0	0	0	0.0253744	0	0	0	0	0	0	0	0	0	0	0	0	0	0	0	0	0	0	0	0	0	0	0	0	0	0	0	0	0	0
cg01011077	0	0	0	0	-0.0123179	-0.0241898	0	0	-0.0145334	0	0	0	-0.0249438	0	0	0	0	0	-0.0210043	0	0	0	0	0	0	0	0	0	0	0	0	0	0	0	0	0	0	0	0	0	0	0	0	0	0	0	0	0	0
cg01012005.1	0	0	0	-0.314511	-0.0952319	0	0	0	0	0	0	0	0	0	0	0	0	0	0	0	0	0	0	0	0	0	0	0	0	0	0	0	0	0	0	0	0	0	0	0	0	0	0	0	0	0	0	0	0
cg01012005.2	0	0	0	-0.0280499	0.131819	0	0	0	0	0	0	0	0	0	0	0	0	0	0	0	0	0	0	0	0	0	0	0	0	0	0	0	0	0	0	0	0	0	0	0	0	0	0	0	0	0	0	0	0
cg01013124	0	0	0	0.0157458	0.00818457	0.0195798	0	0	0	0	0	0	0.0346174	0	0	0	0	0	0.00399792	0	0	0	0	0	0	0	0	0	0	0	0	0	0	0	0	0	0	0	0	0	0	0	0	0	0	0	0	0	0
cg01015974	0	0	0	0	0	0	0	0	0	0	0	0	0	0	0	0	0	0	0	0	0	0	0	0	0	0	0	0	0	0	0	0	0	0	0	0	0	0	0	0	0	0	0	0	0	0	0	0	0
cg01016328	0	0	0	0.0507996	0.0290559	0.0569292	0	0	0.0194016	0	0	0	0	0	0	0	0	0	0.0542163	0	0	0	0	0	0	0	0	0	0	0	0	0	0	0	0	0	0	0	0	0	0	0	0	0	0	0	0	0.0631709	0
cg01017056	0	0	0	0.0072597	0.00229737	0	0	0	0	0	0	0	0.0144567	0	0	0	0	0	0	0	0	0	0	0	0	0	0	0	0	0	0	0	0	0	0	0	0	0	0	0	0	0	0	0	0	0	0	-0.00120582	0
cg01018428	0	0	0	0	0	0	0	0	0	0	0	0	0	0	0	0	0	0	0	0	0	0	0	0	0	0	0	0	0	0	0	0	0	0	0	0	0	0	0	0	0	0	0	0	0	0	0	0	0
cg01019040	0	0	0	-0.133925	-0.0767851	-0.120447	0	0	0	0	0	0	0	0	0	0	0	0	-0.112902	0	0	0	0	0	0	0	0	0	0	0	0	0	0	0	0	0	0	0	0	0	0	0	0	0	0	0	0	0	0
cg01019569	0	0	0	0.106359	0.0341828	0	0	0	0	0	0	0	0	0	0	0	0	0	0	0	0	0	0	0	0	0	0	0	0	0	0	0	0	0	0	0	0	0	0	0	0	0	0	0	0	0	0	0	0
cg01019608	0	0	0	0.00193746	-0.00124446	0	0	0	0	0	0	0	0	0	0	0	0	0	0	0	0	0	0	0	0	0	0	0	0	0	0	0	0	0	0	0	0	0	0	0	0	0	0	0	0	0	0	-0.00288911	0
cg01020408	0	0	0	0	0	0	0	0	0	0	0	0	0	0	0	0	0	0	0	0	0	0	0	0	0	0	0	0	0	0	0	0	0	0	0	0	0	0	0	0	0	0	0	0	0	0	0	0	0
cg01020818	0	0	0	0	0	0	0	0	0	0	0	0	0	0	0	0	0	0	0	0	0	0	0	0	0	0	0	0	0	0	0	0	0	0	0	0	0	0	0	0	0	0	0	0	0	0	0	0	0
cg01021339	0	0	0	0.0499071	0.0214625	0	0	0	0	0	0	0	0	0	0	0	0	0	0	0	0	0	0	0	0	0	0	0	0	0	0	0	0	0	0	0	0	0	0	0	0	0	0	0	0	0	0	0	0
cg01022031	0	0	0	-0.0702256	-0.0501072	0	0	0	-0.078692	0	0	0	0	0	0	0	0	0	-0.0837711	-0.0243453	-0.0349021	-0.0721218	0.0960812	-0.0411153	-0.0434026	0.105583	-0.079518	0.0449588	-0.267277	-0.0724595	0	0	0	0	-1.32872	-1.32872	0	0	0	0	0	0	0	0	0	0	0	-0.079218	0
cg01022174	0	0	0	0	0.0020273	0	0	0	-0.00404633	0	0	0	0.00493857	0	0	0	0	0	0.00280289	0	0	0	0	0	0	0	0	0	0	0	0	0	0	0	0	0	0	0	0	0	0	0	0	0	0	0	0	0.00305551	0
cg01022378	0	0	0	0.0121925	0.00713545	0	0	0	0	0	0	0	0.0125464	0	0	0	0	0	0.0125692	0	0	0	0	0	0	0	0	0	0	0	-0.0372509	0	0	0	0	0	0	0	0	0	0	0	0	0	0	0	0	0.00782804	0
cg01022861	0	0	0	0	-0.00485525	-0.00667715	0	0	-0.0032022	0	0	0	-0.0125513	0	0	0	0	0	0	0	0	0	0	0	0	0	0	0	0	0	0	0	0	0	0	0	0	0	0	0	0	0	0	0	0	0	0	0	0
cg01024113	0	0	0	0	-0.567061	-1.01508	0	0	0	0	0	0	0	0	0	0	0	0	0	0	0	0	0	0	0	0	0	0	0	0	0	0	0	0	0	0	0	0	0	0	0	0	0	0	0	0	0	0	0
cg01024458	0	0	0	0	0	0	0	0	0	0	0	0	0	0	0	0	0	0	0	0	0	0	0	0	0	0	0	0	0	0	0	0	0	0	0	0	0	0	0	0	0	0	0	0	0	0	0	0	0
cg01024757	0	0	0	0	0	0	0	0	0	0	0	0	0	0	0	0	0	0	0	0	0	0	0	0	0	0	0	0	0	0	0	0	0	0	0	0	0	0	0	0	0	0	0	0	0	0	0	0	0
cg01025800	0	0	0	0	0	0	0	0	0	0	0	0	0	0	0	0	0	0	0	0	0	0	0	0	0	0	0	0	0	0	0	0	0	0	0	0	0	0	0	0	0	0	0	0	0	0	0	0	0
cg01026068	0	0	0	0.0061708	0.00869081	0.0145445	0	0	0.0109762	0	0	0	0	0	0	0	0	0	0.0245	-0.14548	0.0538887	-0.0249474	0.0517852	0.0224568	0.415383	-0.164482	0.0989057	0.187591	-0.00128071	-0.00929173	0	0	0	0	0	0	0	0	0	0	0	0	0	0	0	0	0	0.025761	0
cg01026140	0	0	0	0	0.0815952	0	0	0	0	0	0	0	0.249924	0	0	0	0	0	0.145045	0	0	0	0	0	0	0	0	0	0	0	0	0	0	0	0	0	0	0	0	0	0	0	0	0	0	0	0	0.195813	0
cg01027277	0	0	0	0	0	0	0	0	0	0	0	0	0	0	0	0	0	0	0	0	0	0	0	0	0	0	0	0	0	0	0	0	0	0	0	0	0	0	0	0	0	0	0	0	0	0	0	0	0
cg01027323	0	0	0	0	0	0	0	0	0	0	0	0	0	0	0	0	0	0	0	0	0	0	0	0	0	0	0	0	0	0	0	0	0	0	0	0	0	0	0	0	0	0	0	0	0	0	0	0	0
cg01027739	0	0	0	0	0	0	0	0	0	0	0	0	0	0	0	0	0	0	0	0	0	0	0	0	0	0	0	0	0	0	0	0	0	0	0	0	0	0	0	0	0	0	0	0	0	0	0	0	0
cg01027805.1	0	0	0	0	0	0	0	0	0	0	0	0	0	0	0	0	0	0	0	0	0	0	0	0	0	0	0	0	0	0	0	0	0	0	0	0	0	0	0	0	0	0	0	0	0	0	0	0	0
cg01027805.2	0	0	0	0	0	0	0	0	0	0	0	0	0	0	0	0	0	0	0	0	0	0	0	0	0	0	0	0	0	0	0	0	0	0	0	0	0	0	0	0	0	0	0	0	0	0	0	0	0
cg01028270	0	0	0	0.00053266	0.000320006	0	0	0	0	0	0	0	0	0	0	0	0	0	0.000710126	0	0	0	0	0	0	0	0	0	0	0	0	0	0	0	0	0	0	0	0	0	0	0	0	0	0	0	0	0.00193341	0
cg01029325	0	0	0	-0.000304668	-0.00500256	0	0	0	0	0	0	0	0	0	0	0	0	0	0	0	0	0	0	0	0	0	0	0	0	0	0	0	0	0	0	0	0	0	0	0	0	0	0	0	0	0	0	0	0
cg01029859	0	0	0	0.000182999	-0.00114121	-0.0016261	0	0	-0.00947631	0	-0.172358	0	0	0	0	0	0	0	-0.00137853	-0.013802	-0.0749387	-0.036213	-0.0113167	-0.0452949	0.0237134	-0.00818067	-0.00806217	0.00486238	0.00582498	-0.00118921	0	0	0	0	0	0	0	0	0	0	0	0	0	0	0	0	0	0	0
cg01029944	0	0	0	0	-0.00148219	0	0	0	0	0	0	0	0	0	0	0	0	0	0	0	0	0	0	0	0	0	0	0	0	0	0	0	0	0	0	0	0	0	0	0	0	0	0	0	0	0	0	0	0
cg01030727	0	0	0	0.00719606	0.00431436	0	0	0	0	0	0	0	0	0	0	0	0	0	0.0120985	0	0	0	0	0	0	0	0	0	0	0	0.0467585	0	0	0	0	0	0	0	0	0	0	0	0	0	0	0	0	0	0
cg01032183	0	0	0	-0.00500573	-0.00323746	-0.00307334	0	0	0	0	0	0	-0.0125706	0	0	0	0	0	-0.00401152	0	0	0	0	0	0	0	0	0	0	0	0	0	0	0	0	0	0	0	0	0	0	0	0	0	0	0	0	-0.00476832	0
cg01032683	0	0	0	0	0.00367729	0	0	0	0	0	0	0	0	0	0	0	0	0	0	0	0	0	0	0	0	0	0	0	0	0	0	0	0	0	0	0	0	0	0	0	0	0	0	0	0	0	0	0	0
cg01033280	0	0	0	0	0	0	0	0	0	0	0	0	0	0	0	0	0	0	0	0	0	0	0	0	0	0	0	0	0	0	0	0	0	0	0	0	0	0	0	0	0	0	0	0	0	0	0	0	0
cg01033486	0	0	0	0	-0.00432298	-0.0152073	0	0	0	0	0	0	-0.027631	0	0	0	0	0	-0.0169705	0	0	0	0	0	0	0	0	0	0	0	0	0	0	0	0	0	0	0	0	0	0	0	0	0	0	0	0	-0.0112111	0
cg01033833	0	0	0	0.0377112	0.0208461	0.0287588	0	0	0	0	0	0	0	0	0	0	0	0	0.0149738	0	0	0	0	0	0	0	0	0	0	0	0	0	0	0	0	0	0	0	0	0	0	0	0	0	0	0	0	0	0
cg01034352	0	0	0	0	0.0054349	0	0	0	0.00438826	0	0	0	0.0160577	0	0	0	0	0	0.00918485	0	0	0	0	0	0	0	0	0	0	0	0	0	0	0	0	0	0	0	0	0	0	0	0	0	0	0	0	0.010773	0
cg01034494	0	0	0	0	0	0	0	0	0	0	0	0	0	0	0	0	0	0	0	0	0	0	0	0	0	0	0	0	0	0	0	0	0	0	0	0	0	0	0	0	0	0	0	0	0	0	0	0	0
cg01036016	0	0	0	0.0363507	0.0200083	0	0	0	0.00760462	0	0	0	0.0597774	0	0	0	0	0	0	0	0	0	0	0	0	0	0	0	0	0	-0.00363789	0	0	0	0	0	0	0	0	0	0	0	0	-0.0502147	0	0	0	0.0496043	0
cg01036197	0	0	0	0	0.00837531	0	0	0	0	0	0	0	0	0	0	0	0	0	0	0	0	0	0	0	0	0	0	0	0	0	0	0	0	0	0	0	0	0	0	0	0	0	0	0	0	0	0	0	0
cg01036505	0	0	0	-0.010235	-0.00395386	-0.00382004	0	0	-0.0119107	0	0	0	0	0	0	0	0	0	-0.00938706	0	0	0	0	0	0	0	0	0	0	0	0	0	0	0	0	0	0	0	0	0	0	0	0	0	0	0	0	-0.00560154	0
cg01037009	0	0	0	0	0.0114695	0	0	0	0	0	0	0	0	0	0	0	0	0	0	0	0	0	0	0	0	0	0	0	0	0	0	0	0	0	0	0	0	0	0	0	0	0	0	0	0	0	0	0	0
cg01038105	0	0	0	-0.00585931	-0.00353971	0	0	0	-0.00382573	0	0	0	0	0	0	0	0	0	-0.00542019	-0.0346951	-0.0178246	0.00414617	-0.00278203	0.0261785	-0.0652486	0.00867631	-0.104271	-0.0115242	-0.0194626	-0.0389436	0	0	0	0	0	0	0	0	0	0	0	0	0	0	0	0	0	-0.00619222	0
cg01038699	0	0	0	0	-0.00342375	-0.0120251	0	0	-0.00577712	0	0	0	0	0	0	0	0	0	0	0	0	0	0	0	0	0	0	0	0	0	0	0	0	0	0	0	0	0	0	0	0	0	0	0	0	0	0	-0.0065878	0
cg01039531	0	0	0	0	0.000362532	0	0	0	0.00250604	0	0	0	0	0	0	0	0	0	3.58957e-06	0	0	0	0	0	0	0	0	0	0	0	0	0	0	0	0	0	0	0	0	0	0	0	0	0	0	0	0	0.000546624	0
cg01039540	0	0	0	0.102559	0.0485473	0	0	0	0.0942243	0	0	0	0.106976	0	0	0	0	0	0.0894815	0	0	0	0	0	0	0	0	0	0	0	0	0	0	0	0	0	0	0	0	0	0	0	0	0	0	0	0	0.0930886	0
cg01040649	0	0	0	0	0	0	0	0	0	0	0	0	0	0	0	0	0	0	0	0	0	0	0	0	0	0	0	0	0	0	0	0	0	0	0	0	0	0	0	0	0	0	0	0	0	0	0	0	0
cg01041720	0	0	0	0	0.0126166	0.0174414	0	0	0	0	0	0	0	0	0	0	0	0	0	0	0	0	0	0	0	0	0	0	0	0	0	0	0	0	0	0	0	0	0	0	0	0	0	0	0	0	0	0.0285291	0
cg01042193	0	0	0	0.00177729	0.00096536	0.00096852	0	0	0	0	0	0	0	0	0	0	0	0	0.00164256	0	0	0	0	0	0	0	0	0	0	0	0	0	0	0	0	0	0	0	0	0	0	0	0	0	0	0	0	0.00156452	0
cg01042844	0	0	0	0	0	0	0	0	0	0	0	0	0	0	0	0	0	0	0	0	0	0	0	0	0	0	0	0	0	0	0	0	0	0	0	0	0	0	0	0	0	0	0	0	0	0	0	0	0
cg01043501	0	0	0	0	0	0	0	0	0	0	0	0	0	0	0	0	0	0	0	0	0	0	0	0	0	0	0	0	0	0	0	0	0	0	0	0	0	0	0	0	0	0	0	0	0	0	0	0	0
cg01045331	0	0	0	0	0	0	0	0	0	0	0	0	0	0	0	0	0	0	0	0	0	0	0	0	0	0	0	0	0	0	0	0	0	0	0	0	0	0	0	0	0	0	0	0	0	0	0	0	0
cg01045442	0	0	0	-0.0151578	-0.00843795	-0.0184443	0	0	-0.0144647	0	0	0	-0.0205659	0	0	0	0	0	-0.014549	0	0	0	0	0	0	0	0	0	0	0	0	0	0	0	0	0	0	0	0	0	0	0	0	0	0	0	0	-0.0138098	0
cg01046634	0	0	0	0.00930538	0.00684882	0.00741849	0	0	0	0	0	0	0.0400025	0	0	0	0	0	0.00536418	0	0	0	0	0	0	0	0	0	0	0	0	0	0	0	0	0	0	0	0	0	0	0	0	0	0	0	0	0.00213714	0
cg01047058	0	0	0	0.05487	0.0223587	0	0	0	0.0427787	0	0	0	0.0401977	0	0	0	0	0	0	0	0	0	0	0	0	0	0	0	0	0	0	0	0	0	0	0	0	0	0	0.212907	0	0	0	0	0	0	0	0	0
cg01047218	0	0	0	0	0.0552209	0	0	0	0	0	0	0	0	0	0	0	0	0	0	0	0	0	0	0	0	0	0	0	0	0	0	0	0	0	0	0	0	0	0	0	0	0	0	0	0	0	0	0	0
cg01047390	0	0	0	0	0.0167793	0.0235652	0	0	0.028012	0	0	0	0	0	0	0	0	0	0.0328981	0	0	0	0	0	0	0	0	0	0	0	0	0	0	0	0	0	0	0	0	0	0	0	0	0	0	0	0	0.0342478	0
cg01049141	0	0	0	0	0	0	0	0	0	0	0	0	0	0	0	0	0	0	0	0	0	0	0	0	0	0	0	0	0	0	0	0	0	0	0	0	0	0	0	0	0	0	0	0	0	0	0	0	0
cg01049455	0	0	0	0	0	0	0	0	0	0	0	0	0	0	0	0	0	0	0	0	0	0	0	0	0	0	0	0	0	0	0	0	0	0	0	0	0	0	0	0	0	0	0	0	0	0	0	0	0
cg01050866	0	0	0	0.00379419	0.00116115	0	0	0	0	0	0	0	0	0	0	0	0	0	0	0	0	0	0	0	0	0	0	0	0	0	0	0	0	0	0	0	0	0	0	0	0	0	0	0	0	0	0	0	0
cg01050998	0	0	0	0	0.00227565	0.000391103	0	0	-0.0030324	0	0	0	0	0	0	0	0	0	0	0	0	0	0	0	0	0	0	0	0	0	0	0	0	0	0	0	0	0	0	0	0	0	0	0	0	0	0	0.00366676	0
cg01051527	0	0	0	0	0.000142583	0	0	0	0	0	0	0	0.00134077	0	0	0	0	0	0	-0.139033	0.0372191	-0.167768	-0.0137716	-0.0621404	0.0471746	0.0268368	-0.0365203	0.0471724	0.359846	-0.0577453	0	0	0	0	0	0	0	0	0	0	0	0	0	0	0	0	0	0.00482119	0
cg01051653	0	0	0	0	-0.181856	-0.250488	0	0	0	0	0	0	0	0	0	0	0	0	-0.381052	0	0	0	0	0	0	0	0	0	0	0	0	0	0	0	0	0	0	0	0	0	0	0	0	0	0	0	0	-0.342841	0
cg01052352	0	0	0	-0.0201604	-0.0132028	-0.0290332	0	0	0	0	0	0	-0.0511358	0	0	-0.424393	0	0	-0.0230357	0	0	0	0	0	0	0	0	0	0	0	0	0	0	0	0	0	0	0	0	0	0	0	0	0	0	0	0	0	0
cg01052585	0	0	0	0	0.0338395	0.0346252	0	0	0	0	0	0	-0.0273506	0	0	0	0	0	0	0	0	0	0	0	0	0	0	0	0	0	0	0	0	0	0	0	0	0	0	0	0	0	0	0	0	0	0	-0.00871455	0
cg01052727	0	0	0	-0.020452	-0.010741	0	0	0	0	0	0	0	0	0	0	0	0	0	0	0	0	0	0	0	0	0	0	0	0	0	0	0	0	0	0	0	0	0	0	0	0	0	0	0	0	0	0	0	0
cg01053290	0	0	0	-0.269076	-0.105816	0	0	0	0	0	0	0	0	0	0	0	0	0	0	0	0	0	0	0	0	0	0	0	0	0	0	0	0	0	0	0	0	0	0	0	0	0	0	0	0	0	0	0	0
cg01053921	0	0	0	0	0.00598783	0	0	0	0	0	0	0	0	0	0	0	0	0	0	0	0	0	0	0	0	0	0	0	0	0	0	0	0	0	0	0	0	0	0	0	0	0	0	0	0	0	0	0	0
cg01054402	0	0	0	0	0	0	0	0	0	0	0	0	0	0	0	0	0	0	0	0	0	0	0	0	0	0	0	0	0	0	0	0	0	0	0	0	0	0	0	0	0	0	0	0	0	0	0	0	0
cg01054501	0	0	0	0.00015384	-0.000260064	0.00130305	0	0	0.00287713	0	0	0	0.000567923	0	0	0	0	0	0	0	0	0	0	0	0	0	0	0	0	0	0	0	0	0	0	0	0	0	0	-0.0355408	0	0	0	0	0	0	0	0	0
cg01056020	0	0	0	0.0529086	0.0395069	0.0541349	0	0	0	0	0	0	0	0	0	0	0	0	0.0731876	0	0	0	0	0	0	0	0	0	0	0	0	0	0	0	0	0	0	0	0	0	0	0	0	0	0	0	0	0	0
cg01056568	0	0	0	0	0	0	0	0	0	0	0	0	0	0	0	0	0	0	0	0	0	0	0	0	0	0	0	0	0	0	0	0	0	0	0	0	0	0	0	0	0	0	0	0	0	0	0	0	0
cg01058499	0	0	0	0	0	0	0	0	0	0	0	0	0	0	0	0	0	0	0	0	0	0	0	0	0	0	0	0	0	0	0	0	0	0	0	0	0	0	0	0	0	0	0	0	0	0	0	0	0
cg01059261	0	0	0	0	0	0	0	0	0	0	0	0	0	0	0	0	0	0	0	0	0	0	0	0	0	0	0	0	0	0	0	0	0	0	0	0	0	0	0	0	0	0	0	0	0	0	0	0	0
cg01059398	0	0	0	0	0	0	0	0	0	0	0	0	0	0	0	0	0	0	0	0	0	0	0	0	0	0	0	0	0	0	0	0	0	0	0	0	0	0	0	0	0	0	0	0	0	0	0	0	0
cg01059743	0	0	0	0	-0.00286484	0	0	0	0	0	0	0	0	0	0	0	0	0	0	0	0	0	0	0	0	0	0	0	0	0	0	0	0	0	0	0	0	0	0	0	0	0	0	0	0	0	0	0	0
cg01061575	0	0	2.07177	0.314568	0.193326	0	0	0	0	0	0	0	0.488491	0	1.92738	0	0	0	0.338143	0	0	0	0	0	0	0	0	0	0	0	0	0	0	0	0	0	1.5563	0	0	0	0	0	0	0	0	0	0	0.381349	0
cg01061817	0	0	0	-0.00427529	-0.00136207	0	0	0	-0.00489394	0	0	0	0.001152	0	0	0	0	0	-0.0032098	0	0	0	0	0	0	0	0	0	0	0	0	0	0	0	0	0	0	0	0	0	0	0	0	0	0	0	0	0	0
cg01063757	0	0	0	-0.0219101	-0.0214568	0	0	0	-0.00528852	0	0	0	0	0	0	0	0	0	0	0	0	0	0	0	0	0	0	0	0	0	0	0	0	0	0	0	0	0	0	0	0	-0.272404	0	0	0	0	0	0	0
cg01063908	0	0	0	-0.012077	-0.00764496	-0.015266	0	0	-0.00756192	0	0	0	0	0	-0.080966	0	0	0	-0.012156	0	0	0	0	0	0	0	0	0	0	0	0	0	0	0	0	0	0	0	0	0	0	0	0	0	0	0	0	0	0
cg01065375	0	0	0	0.00336966	0.00191609	0.00373787	0	0	0.00257888	0	0	0	0	0	0	0	0	0	0.00382824	0	0	0	0	0	0	0	0	0	0	0	0	0	0	0	0	0	0	0	0	0	0	0	0	0	0	0	0	0.00360607	0
cg01065776	0	0	0	0	0	0	0	0	0	0	0	0	0	0	0	0	0	0	0	0	0	0	0	0	0	0	0	0	0	0	0	0	0	0	0	0	0	0	0	0	0	0	0	0	0	0	0	0	0
cg01066008	0	0	0	0.00591061	0.00271646	0.00674448	0	0	0.00465861	0	0	0	0	0	0	0	0	0	0.00525163	0	0	0	0	0	0	0	0	0	0	0	0	0	0	0	0	0	0	0	0	0	0	0	0	0	0	0	0	0	0
cg01067793	0	0	0	-0.0293478	-0.0115089	-0.0452075	0	0	-0.0122441	0	0	0	0	0	0	0	0	0	-0.0313766	0	0	0	0	0	0	0	0	0	0	0	0	0	0	0	0	0	0	0	0	0	0	0	0	0	0	0	0	0	0
cg01068369	0	0	0	-0.00479488	-0.00687944	0	0.160497	0	0	0	0	0	-0.0258312	0	0	0	0	0	-0.0138406	0	0	0	0	0	0	0	0	0	0	0	0	0	0	0	0	0	0	0	0	0	0	0	0	0	0	0	0	0	0
cg01068449	0	0	0	-0.000697852	-0.000358324	0	-0.00528898	0	-0.00172402	0	0	0	0	0	0	0	0	0	0	0	0	0	0	0	0	0	0	0	0	0	0	0	0	0	0	0	0	0	0	0	0	0	0	0	0	0	0	0	0
cg01068768	0	0	0	-0.00524838	-0.00364805	-0.00755187	0	0	-0.00100932	0	0	0	-0.0105045	0	0	0	0	0	0	0	0	0	0	0	0	0	0	0	0	0	0	0	0	0	0	0	0	0	0	0	0	0	0	0	0	0	0	-0.00842371	-0.0002186
cg01070983	0	0	0	0	0.0174003	0.0249396	0	0	0.00073935	0	0	0	0.045402	0	0	0	0	0	0.0354701	0	0	0	0	0	0	0	0	0	0	0	0	0	0	0	0	0	0	0	0	0	0	0	0	0	0	0	0	0.0310097	0
cg01072364	0	0	0	0	-0.000874796	-0.00212304	0	0	0	0	0	0	-0.000128434	0	0	0	0	0	-0.00249141	0	0	0	0	0	0	0	0	0	0	0	0	0	0	0	0	0	0	0	0	0	0	0	0	0	0	0	0	0	0
cg01072588	0	0	0	-0.00887574	-0.00661004	0	0	0	0	0	0	0	0	0	0	0	0	0	-0.0121155	0	0	0	0	0	0	0	0	0	0	0	0	0	0	0	0	0	0	0	0	0	0	0	0	0	0	0	0	-0.0118596	0
cg01073668	0	0	0	0	0	0	0	0	0	0	0	0	0	0	0	0	0	0	0	0	0	0	0	0	0	0	0	0	0	0	0	0	0	0	0	0	0	0	0	0	0	0	0	0	0	0	0	0	0
cg01073946	0	0	0	0.00894904	0.00500255	0.00823619	0	0	0.00535861	0	0	0	0	0	0	0	0	0	0	0	0	0	0	0	0	0	0	0	0	0	0	0	0	0	0	0	0	0	0	0.0608573	0	0	0	0.00348816	0	0	0	0	0
cg01074811	0	0	0	-0.0258873	-0.0142791	0	0	0	0	0	0	0	0	0	0	0	0	0	0	0	0	0	0	0	0	0	0	0	0	0	0	0	0	0	0	0	0	0	0	0	0	0	0	0	0	0	0	0	0
cg01075824	0	0	0	0.0182157	0.00942157	0.0054067	0	0	0	0	0	0	0	0	0	0	0	0	0.0124483	0	0	0	0	0	0	0	0	0	0	0	0	0	0	0	0	0	0	0	0	0	0	0	0	0	0	0	0	0.0186137	0
cg01077341	0	0	0	0	0.0104552	0.0254553	0	0	0.000184069	0	0	0	0.0342985	0	0	0	0	0	0	0	0	0	0	0	0	0	0	0	0	0	0	0	0	0	0	0	0	0	0	0	0	0	0	0	0	0	0	0	0
cg01078984	0	0	0	-0.00182205	-0.00145647	0	0	0	0	0	0	0	0	0	0	0	0	0	0	0	0	0	0	0	0	0	0	0	0	0	0	0	0	0	0	0	0	0	0	0	0	0	0	0	0	0	0	0	0
cg01079397.1	0	0	0	0.27849	0.126765	0	0	0	0	0	0	0	0	0	0	0	0	0	0	0	0	0	0	0	0	0	0	0	0	0	0	0	0	0	0	0	0	0	0	0	0	0	0	0	0	0	0	0	0
cg01079397.2	0	0	0	0	-0.00591562	0	0	0	0	0	0	0	0	0	0	0	0	0	0	0	0	0	0	0	0	0	0	0	0	0	0	0	0	0	0	0	0	0	0	0	0	0	0	0	0	0	0	0	0
cg01079453	0	0	0	0	0.0456241	0	0	0	0.110206	0	0	0	0	0	0	0	0	0	0	0	0	0	0	0	0	0	0	0	0	0	0	0	0	0	0	0	0	0	0	0	0	0	0	0	0	0	0	0	0
cg01079466	0	0	0	0.0472195	0.0380335	0.0604795	0	0	-0.0102087	0	0	0	0.118834	0	0	0	0	0	0.0632448	0.0504751	-0.0886807	0.215474	-0.0531325	0.00611015	0.0556942	0.0290627	-0.176799	0.118432	0.0405972	-0.0356804	0	0	0	0	0	0	0	0	0	0	0	0	0	0	0	0	0	0.0756906	0
cg01079539	0	0	0	0	0	0	0	0	0	0	0	0	0	0	0	0	0	0	0	0	0	0	0	0	0	0	0	0	0	0	0	0	0	0	0	0	0	0	0	0	0	0	0	0	0	0	0	0	0
cg01079563	0	0	0	0	0	0	0	0	0	0	0	0	0	0	0	0	0	0	0	0	0	0	0	0	0	0	0	0	0	0	0	0	0	0	0	0	0	0	0	0	0	0	0	0	0	0	0	0	0
cg01079751	0	0	0	0.00199934	0.00100989	0.000662097	0	0	0	0	0	0	0.000662061	0	0	0	0	0	0	0	0	0	0	0	0	0	0	0	0	0	0	0	0	0	0	0	0	0	0	0	0	0	0	0	0	0	0	0.00225253	0
cg01079812	0	0	0	0.002188	0.00228486	0	0	0	-0.0239752	0	0	0	0	0	0	0	0	0	0	0	0	0	0	0	0	0	0	0	0	0	0	0	0	0	0	0	0	0	0	0	0	0	0	0	0	0	0	0.00824134	0
cg01080993	0	0	0	0.00207978	0.00154799	0	0	0	0	0	0	0	0	0	0	0	0	0	-0.00010164	0	0	0	0	0	0	0	0	0	0	0	0	0	0	0	0	0	0	0	0	0	0	0	0	0	0	0	0	0.00369763	0
cg01081765	0	0	0	0	0.0824865	0.119939	0	0	0.021181	0	0	0	0.037187	0	0	0	0	0	0.112773	0	0	0	0	0	0	0	0	0	0	0	0	0	0	0	0	0	0	0	0	0	0	0	0	0	0	0	0	0.116342	0
cg01084584	0	0	0	0	0.00291285	0.00444496	0	0	0.0048706	0	0	0	0	0	0	0	0	0	0.00493558	0.00161304	0.0214564	-0.0376461	0.0451902	0.0484108	0.0144107	0.00612364	0.0755603	0.00174993	0.0774097	9.25247e-05	0	0	0	0	0	0	0	0	0	0	0	0	0	0	0	0	0	0	0
cg01085196	0	0	0	-0.00241384	-0.00163213	0	0	0	0	0	0	0	0	0	0	0	0	0	0	0	0	0	0	0	0	0	0	0	0	0	0	0	0	0	0	0	0	0	0	0	0	-0.141165	0	0	0	0	0	-0.00526573	0
cg01085723	0	0	0	0	0.00013344	0	0	0	0	0	0	0	0	0	0	0	0	0	-0.00151347	0	0	0	0	0	0	0	0	0	0	0	0	0	0	0	0	0	0	0	0	0	0	0	0	0	0	0	0	-0.00203884	0
cg01087729	0	0	0	0	0	0	0	0	0	0	0	0	0	0	0	0	0	0	0	0	0	0	0	0	0	0	0	0	0	0	0	0	0	0	0	0	0	0	0	0	0	0	0	0	0	0	0	0	0
cg01088086	0	0	0	0.0764502	0.0350338	0.0473822	0	0	0	0	0	0	0.0328064	0	0	0	0	0	0.0594138	0	0	0	0	0	0	0	0	0	0	0	0	0	0	0	0	0	0	0	0	0.511011	0	0	0	0	0	0	0	0.0623584	0
cg01088131	0	0	0	-0.000290229	-0.00033404	0	0	0	0	0	0	0	-0.00273938	0	0	0	0	0	-0.00182632	0	0	0	0	0	0	0	0	0	0	0	0	0	0	0	0	0	0	0	0	0	0	0	0	0	0	0	0	0	0
cg01088303	0	0	0	-0.00938822	-0.00526743	0	0	0	0	0	0	0	0	0	0	0	0	0	0	0	0	0	0	0	0	0	0	0	0	0	0	0	0	0	0	0	0	0	0	0	0	0	0	0	0	0	0	0	0
cg01088385	0	0	0	0	-0.0146092	-0.0312078	0	0	-0.00719045	0	0	0	0	0	0	0	0	0	-0.0192175	0	0	0	0	0	0	0	0	0	0	0	0	0	0	0	0	0	0	0	0	0	0	0	0	0	0	0	0	-0.0346265	0
cg01088404	0	0	0	0	0	0	0	0	0	0	0	0	0	0	0	0	0	0	0	0	0	0	0	0	0	0	0	0	0	0	0	0	0	0	0	0	0	0	0	0	0	0	0	0	0	0	0	0	0
cg01089213	0	0	0	0	0	0	0	0	0	0	0	0	0	0	0	0	0	0	0	0	0	0	0	0	0	0	0	0	0	0	0	0	0	0	0	0	0	0	0	0	0	0	0	0	0	0	0	0	0
cg01089519	0	0	0	0	0	0	0	0	0	0	0	0	0	0	0	0	0	0	0	0	0	0	0	0	0	0	0	0	0	0	0	0	0	0	0	0	0	0	0	0	0	0	0	0	0	0	0	0	0
cg01090134	0	0	0	0	0	0	0	0	0	0	0	0	0	0	0	0	0	0	0	0	0	0	0	0	0	0	0	0	0	0	0	0	0	0	0	0	0	0	0	0	0	0	0	0	0	0	0	0	0
cg01090334	0	0	0	0	0.0490489	0.0825089	0	0	0.0471483	0	0	0	0	0	0	0	0	0	0	0	0	0	0	0	0	0	0	0	0	0	0	0	0	0	0	0	0	0	0	0	0	0	0	0	0	0	0	0.0828983	0.381922
cg01090774	0	0	0	-0.0132737	-0.010886	-0.0118671	-0.0231984	0	-0.000243032	0	0	0	0	0	0	0	0	0	-0.0196909	0	0	0	0	0	0	0	0	0	0	0	0	0	0	0	0	0	0	0	0	0	0	0	0	0	0	0	0	0	0
cg01092932	0	0	0	0	0.00167536	0.00368847	0	0	0	0	0	0	0	0	0	0	0	0	0	0	0	0	0	0	0	0	0	0	0	0	0	0	0	0	0	0	0	0	0	0	0	0	0	0	0	0	0	0.00307276	0
cg01093013	0	0	0	0.00194688	0.00115662	0	0	0	0	0	0	0	0	0	0	0	0	0	0	0	0	0	0	0	0	0	0	0	0	0	0	0	0	0	0	0	0	0	0	0	0	0	0	0	0	0	0	0	0
cg01093365	0	0	0	0	0	0	0	0	0	0	0	0	0	0	0	0	0	0	0	0	0	0	0	0	0	0	0	0	0	0	0	0	0	0	0	0	0	0	0	0	0	0	0	0	0	0	0	0	0
cg01093482	0	0	0	0	0	0	0	0	0	0	0	0	0	0	0	0	0	0	0	0	0	0	0	0	0	0	0	0	0	0	0	0	0	0	0	0	0	0	0	0	0	0	0	0	0	0	0	0	0
cg01093750	0	0	0	0	0.0728295	0	0	0	0	0	0	0	0	0	0	0	0	0	0	0	0	0	0	0	0	0	0	0	0	0	0	0	0	0	0	0	0	0	0	0	0	0	0	0	0	0	0	0	0
cg01096178	0	0	0	-0.000847479	-0.000579674	-0.000319733	0	0	-0.00269344	0	0	0	-0.00160658	0	0	0	0	0	-0.00110247	0	0	0	0	0	0	0	0	0	0	0	0	0	0	0	0	0	0	0	0	0	0	0	0	0	0	0	0	-0.00152837	0
cg01096459	0	0	0	-0.00273955	-0.00194244	0	0	0	0.00186498	0	0	0	0	0	0	0	0	0	-0.00482212	0	0	0	0	0	0	0	0	0	0	0	0	0	0	0	0	0	0	0	0	0	0	0	0	0	0	0	0	0	0
cg01096814	0	0	0	0	0	0	0	0	0	0	0	0	0	0	0	0	0	0	0	0	0	0	0	0	0	0	0	0	0	0	0	0	0	0	0	0	0	0	0	0	0	0	0	0	0	0	0	0	0
cg01097137	0	0	0	-0.0853463	-0.0431736	-0.0620779	0	0	-0.0623931	0	0	0	-0.0605538	0	0	0	0	0	-0.0461341	0	0	0	0	0	0	0	0	0	0	0	0	0	0	0	0	0	0	0	0	0	0	0	0	0	0	0	0	-0.0724022	0
cg01097606	0	0	0	0.00201868	0.000401911	-0.000194377	0	0	0	0	0	0	0	0	0	0	0	0	0.000929961	0	0	0	0	0	0	0	0	0	0	0	0	0	0	0	0	0	0	0	0	0	0	0	0	0	0.00327543	0	0	0.00152974	0
cg01097631	0	0	0	0	-0.00285592	-0.0016934	0	0	0	0	0	0	0	0	0	0	0	0	-0.00461916	0	0	0	0	0	0	0	0	0	0	0	0	0	0	0	0	0	0	0	0	0	0	0	0	0	0	0	0	-0.0069286	0
cg01099217	0	0	0	0.107983	0.0496874	0.135999	0	0	0.0817239	0	0	0	0	0	0	0	0	0	0.0996612	0	0	0	0	0	0	0	0	0	0	0	0	0	0	0	0	0	0	0	0	0	0	0	0	0	0	0	0	0	0
cg01099625	0	0	0	0.0716768	0.0475779	0.097465	0	0	0.0615458	0	0	0	0.148292	0	0	0	0	0	0	0	0	0	0	0	0	0	0	0	0	0	0	0	0	0	0	0	0	0	0	0.209228	0	0	0	0	0	0	0	0.0887957	0
cg01100740	0	0	0	0	-0.129566	0	0	0	0	0	0	0	-0.125598	0	0	0	0	0	0	0	0	0	0	0	0	0	0	0	0	0	0	0	0	0	0	0	0	0	0	0	0	0	0	0	0	0	-8.66054	-0.125744	0
cg01101069	0	0	0	0	1.04268e-05	0	0	0	0	0	0	0	0	0	0	0	0	0	0	0	0	0	0	0	0	0	0	0	0	0	0	0	0	0	0	0	0	0	0	-0.112682	0	0	0	0	0	0	0	0	0
cg01103892	0	0	0	0.00285638	0.0029312	0	0	0	0	0	0	0	0.00705609	0	0	0	0	0	0.00452583	0	0	0	0	0	0	0	0	0	0	0	0	0	0	0	0	0	0	0	0	0	0	0	0	0	0	0	0	0.00546348	0
cg01104009	0	0	0	0.0291619	0.0193327	0.0333647	0	0	0.013391	0	0	0	0	0	0	0	0	0	0.0215052	0	0	0	0	0	0	0	0	0	0	0	0	0	0	0	0	0	0	0	0	0	0	0	0	0	0	0	0	0.0240315	0
cg01105418	0	0	0	-0.00329001	-0.00194119	0	0	0	0	0	0	0	-0.00617244	0	0	0	0	0	0	0.0119049	0.0272936	-0.038165	0.0349504	-0.0629072	0.0143774	-0.115899	0.0217545	-0.00138314	0.0152611	-0.0140124	0	0	0	-0.799209	0	0	0	0	0	0	0	0	0	0	0	0	0	-0.00384686	0
cg01107103	0	0	0	0	0.00374819	0.00539484	0.0262408	0	0	0	0	0	0.0116825	0	0	0	0	0	0.00532188	0	0	0	0	0	0	0	0	0	0	0	0	0	0	0	0	0	0	0	0	0.0376898	0	0	0	0	0	0	0	0.00805598	0
cg01107215	0	0	0	0	0.00265625	0.00569174	0	0	0.0024583	0	0	0	0.010154	0	0	0	0	0	0	0	0	0	0	0	0	0	0	0	0	0	0	0	0	0	0	0	0	0	0	0	0	0	0	0	0	0	0	0.00599503	0
cg01107240	0	0	0	0	0	0	0	0	0	0	0	0	0	0	0	0	0	0	0	0	0	0	0	0	0	0	0	0	0	0	0	0	0	0	0	0	0	0	0	0	0	0	0	0	0	0	0	0	0
cg01107476	0	0	0	0	0	0	0	0	0	0	0	0	0	0	0	0	0	0	0	0	0	0	0	0	0	0	0	0	0	0	0	0	0	0	0	0	0	0	0	0	0	0	0	0	0	0	0	0	0
cg01107503	0	0	0	0	0	0	0	0	0	0	0	0	0	0	0	0	0	0	0	0	0	0	0	0	0	0	0	0	0	0	0	0	0	0	0	0	0	0	0	0	0	0	0	0	0	0	0	0	0
cg01107534	0	0	0	0	-0.00415153	-0.00842818	0	0	0	0	0	0	-0.0160321	0	0	0	0	0	0	0	0	0	0	0	0	0	0	0	0	0	0	0	0	0	0	0	0	0	0	0	0	0	0	0	0	0	0	-0.0133369	0
cg01110553	0	0	0	0.00274442	0.00179538	0.00473641	0	0	0	0	0	0	0.00646978	0	0	0	0	0	0.00366854	0	0	0	0	0	0	0	0	0	0	0	0	0	0	0	0	0	0	0	0	0	0	0	0	0	0	0	0	0.00705267	0
cg01110616	0	0	0	0	0	0	0	0	0	0	0	0	0	0	0	0	0	0	0	0	0	0	0	0	0	0	0	0	0	0	0	0	0	0	0	0	0	0	0	0	0	0	0	0	0	0	0	0	0
cg01112486	0	0	0	-0.0111545	-0.00794763	-0.0114007	0	0	0	0	0	0	-0.031064	0	0	0	0	0	-0.00457837	0	0	0	0	0	0	0	0	0	0	0	0	0	0	0	0	0	0	0	0	0	0	0	0	0	0	0	0	-0.00942262	0
cg01112551	0	0	0	0	0	0	0	0	0	0	0	0	0	0	0	0	0	0	0	0	0	0	0	0	0	0	0	0	0	0	0	0	0	0	0	0	0	0	0	0	0	0	0	0	0	0	0	0	0
cg01114088	0	0	0	0	0	0	0	0	0	0	0	0	0	0	0	0	0	0	0	0	0	0	0	0	0	0	0	0	0	0	0	0	0	0	0	0	0	0	0	0	0	0	0	0	0	0	0	0	0
cg01115712	0	0	0	-0.0393614	-0.0205158	0	0	0	0	0	0	0	0	0	0	0	0	0	-0.029478	0	0	0	0	0	0	0	0	0	0	0	0	0	0	0	0	0	0	0	0	0	0	0	-0.166324	0	0	0	0	-0.0534727	0
cg01118057	0	0	0	0	0.00136235	0	0	0	0.00254875	0	0	0	0	0	0	0	0	0	-0.0025955	0	0	0	0	0	0	0	0	0	0	0	0	0	0	0	0	0	0	0	0	0	0	0	0	0	0	0	0	-0.00598683	0
cg01118512	0	0	0	0.013099	0.00694316	0	0	0	0	0	0	-0.591205	0	0	0	0	0	0	-0.000562921	0	0	0	0	0	0	0	0	0	0	0	0	0	0	0	0	0	0	0	0	0	0	0	0	0	0	0	0	0.000795234	0
cg01118731	0	0	0	0	0.0175553	0.0320067	0	0	0.0413671	0	0	0	0.0558154	0	0	0	0	0	0	0	0	0	0	0	0	0	0	0	0	0	0	0	0	0	0	0	0	0	0	0	0	0	0	0	0	0	0	0	0
cg01119116	0	0	0	-0.00769816	-0.00283713	-0.00433952	0	0	0	0	0	0	-0.00284275	0	0	0	0	0	-0.00193411	0	0	0	0	0	0	0	0	0	0	0	0	0	0	0	0	0	0	0	0	0	0	0	0	0	0	0	0	-8.79754e-05	0
cg01120541	0	0	0	0	-0.0358661	-0.0740731	0	0	0	0	0	0	-0.0492074	0	0	0	0	0	-0.0756208	0	0	0	0	0	0	0	0	0	0	0	0	0	0	0	0	0	0	0	0	0	0	0	0	0	0	0	0	0.0117577	0
cg01120624	0	0	0	0	-0.00568772	-0.00977549	0	0	-0.00332652	0	0	0	0	0	0	0	0	0	-0.0106935	0	0	0	0	0	0	0	0	0	0	0	0	0	0	0	0	0	0	0	0	0	0	0	0	0	0	0	0	0	0
cg01121770	0	0	0	0	-0.162496	-0.268637	0	0	0	0	0	0	-0.589884	0	0	0	0	0	-0.275573	0.0149103	-0.0171514	-1.71329	-0.376455	-0.679185	0.306867	-0.114119	-0.206843	0.0179405	0.706407	0.758969	0	0	0	0	0	0	0	0	0	0	0	0	0	0	0	0	0	-0.324769	0
cg01122656	0	0	0	0	-0.00181533	-0.00519512	0	0	-0.00128453	0	0	0	0	0	0	0	0	0	-0.0034671	0	0	0	0	0	0	0	0	0	0	0	0	0	0	0	0	0	0	0	0	0	0	0	0	0	0	0	0	-0.00284891	0
cg01122770	0	0	0	0	-0.000411948	0	0	0	0	0	0	0	0	0	0	0	0	0	0	0	0	0	0	0	0	0	0	0	0	0	0	0	0	0	0	0	0	0	0	0	0	0	0	-0.0229675	0	0	0	0	0
cg01123520	0	0	0	0	0	0	0	0	0	0	0	0	0	0	0	0	0	0	0	0	0	0	0	0	0	0	0	0	0	0	0	0	0	0	0	0	0	0	0	0	0	0	0	0	0	0	0	0	0
cg01123777	0	0	0	0	0.000321817	-0.00116296	0.00437036	0	0	0	0	0	0.00149803	0	0	0	0	0	0.000700922	0	0	0	0	0	0	0	0	0	0	0	0	0	0	0	0	0	0	0	0	0	0	0	0	0	0	0	0	0	0
cg01124420	0	0	0	0	0	0	0	0	0	0	0	0	0	0	0	0	0	0	0	0	0	0	0	0	0	0	0	0	0	0	0	0	0	0	0	0	0	0	0	0	0	0	0	0	0	0	0	0	0
cg01125381	0	0	0	0	-0.00189398	-0.00121029	-0.0181216	0	0	0	0	0	0	0	0	0	0	0	-0.00213978	0	0	0	0	0	0	0	0	0	0	0	0	0	0	0	0	0	0	0	0	0	0	0	0	-0.0175102	0	0	0	-0.00141971	0
cg01125845	0	0	0	0.0220346	0.012214	0.021139	0	0	0	0	0	0	0.0374223	0	0	0	0	0	0	0	0	0	0	0	0	0	0	0	0	0	0	0	0	0	0	0	0	0	0	0	0	0	0	0	0	0	0	0.0251222	0
cg01126232	0	0	0	-0.019863	-0.0122061	-0.0182878	0	0	0	0	0	0	-0.0296954	0	0	0	0	0	0	0	0	0	0	0	0	0	0	0	0	0	0	0	0	0	0	0	0	0	0	0	0	0	0	0	0	0	0	-0.0217269	0
cg01127608	0	0	0	0	-0.00574075	-0.00479098	0	0	0	0	-0.263209	0	-0.00339929	0	0	0	0	0	0	0	0	0	0	0	0	0	0	0	0	0	0	0	0	0	0	0	0	0	0	0	0	0	0	0	0	0	0	0	0
cg01127764	0	0	0	-0.00202964	-0.000908942	-0.00678728	0	0	0	0	0	0	0	0	0	0	0	0	-0.00220918	0	0	0	0	0	0	0	0	0	0	0	0	0	0	0	0	0	0	0	0	0	0	0	0	0	0	0	0	0	0
cg01128516	0	0	0	0	-0.00269338	-0.00422524	0	0	0.00462428	0	0	0	0	0	0	0	0	0	-0.00451217	0	0	0	0	0	0	0	0	0	0	0	0	0	0	0	0	0	0	0	0	0	0	0	0	0	0	0	0	0	0
cg01128603	0	0	0	0	0	0	0	0	0	0	0	0	0	0	0	0	0	0	0	0	0	0	0	0	0	0	0	0	0	0	0	0	0	0	0	0	0	0	0	0	0	0	0	0	0	0	0	0	0
cg01130242	0	0	0	0	0	0	0	0	0	0	0	0	0	0	0	0	0	0	0	0	0	0	0	0	0	0	0	0	0	0	0	0	0	0	0	0	0	0	0	0	0	0	0	0	0	0	0	0	0
cg01130418	0	0	0	0	-0.00622296	0	0	0	0	0	0	0	0	0	0	0	0	0	0	0	0	0	0	0	0	0	0	0	0	0	0	0	0	0	0	0	0	0	0	0	0	0	0	0	0	0	0	0	0
cg01130580	0	0	0	0.17574	0.134374	0.267555	0	0	0	0	0	0	0	0	0	0	0	0	0	0.217086	-0.241368	0.0377393	-0.0952198	-0.110766	0.00101996	0.0290086	-0.0762643	0.000716195	0.103599	-0.059435	0	0	0	0	0	0	0	0	0	1.17901	0	0	0	0	0	0	0	0.345259	0
cg01130719	0	0	0	0.00204631	0.00428838	0	0	0	0	0	0	0	0	0	0	0	0	0	0	0	0	0	0	0	0	0	0	0	0	0	0	0	0	0	0	0	0	0	0	0	0	0	0	0	0	0	0	0	0
cg01131263	0	0	0	0.106524	0.0338556	0.0813532	0	0	0	0	0	0	0.112408	0	0	0	0	0	0	0	0	0	0	0	0	0	0	0	0	0	0	0	0	0	0	0	0	0	0	0	0	0	0	0	0	0	0	0	0
cg01131483	0	0	0	0.00268857	0.00140992	0.00219028	0	0	0	0	0	0	0	0	0	0	0	0	0	0	0	0	0	0	0	0	0	0	0	0	0	0	0	0	0	0	0	0	0	0	0	0	0	0	0	0	0	-0.000984597	0
cg01131735	0	0	0	0	0	0	0	0	0	0	0	0	0	0	0	0	0	0	0	0	0	0	0	0	0	0	0	0	0	0	0	0	0	0	0	0	0	0	0	0	0	0	0	0	0	0	0	0	0
cg01132510	0	0	0	-0.0329278	-0.014033	0	0	0	0	0	0	0	0	0	0	0	0	0	0	0	0	0	0	0	0	0	0	0	0	0	0	0	0	0	0	0	0	0	0	0	0	0	0	0	0	0	0	0	0
cg01133215	0	0	0	-0.0832187	-0.0390478	0	0	0	0	0	0	0	0	0	0	0	0	0	0	0	0	0	0	0	0	0	0	0	0	0	0	0	0	0	0	0	0	0	0	-0.401875	0	0	0	0	0	0	0	0	0
cg01134518	0	0	0	0.0464779	0.0247587	0.0359929	0	0	0	0	0.243835	0	0.0778939	0	0	0	0	0	0	0	0	0	0	0	0	0	0	0	0	0	0	0	0	0	0	0	0	0	0	0	0.33421	0	0	0	0	0	0	0.0467209	0
cg01135274	0	0	0	0	0	0	0	0	0	0	0	0	0	0	0	0	0	0	0	0	0	0	0	0	0	0	0	0	0	0	0	0	0	0	0	0	0	0	0	0	0	0	0	0	0	0	0	0	0
cg01136078	0	0	0	0.00238907	0.00280622	0	0	0	0	0	0	0	0.00039024	0	0	0	0	0	0.00141881	0	0	0	0	0	0	0	0	0	0	0	0	0	0	0	0	0	0	0	0	0	0	0	0	0	0	0	0	0.00402766	0
cg01136382	0	0	0	-0.151939	-0.0734408	0	-1.01358	0	0	0	0	0	-0.180813	0	0	0	0	0	-0.247747	0	0	0	0	0	0	0	0	0	0	0	0	0	0	0	0	0	0	0	0	0	0	0	0	0	0	0	0	0	0
cg01137065	0	0	0	0	0	0	0	0	0	0	0	0	0	0	0	0	0	0	0	0	0	0	0	0	0	0	0	0	0	0	0	0	0	0	0	0	0	0	0	0	0	0	0	0	0	0	0	0	0
cg01137610	0	0	0	0	-0.00454371	-0.00897003	0	0	-0.00238568	0	0	0	0	0	0	0	0	0	0	0	0	0	0	0	0	0	0	0	0	0	0	0	0	0	0	0	0	0	0	0	0	0	0	0	0	0	0	-0.00947709	0
cg01137681	0	0	0	0	0.00447939	0	0.0384638	0	0.00785122	0	0	0	0	0	0	0	0	0	0.00812669	0	0	0	0	0	0	0	0	0	0	0	0	0	0	0	0	0	0	0	0	0	0	0	0	0	0	0	0	0	0
cg01140515	0	0	0	0.000198639	0.000246057	0.000427472	0	0	0	0	0	0	-0.00289341	0	0	0	0	0	0	0	0	0	0	0	0	0	0	0	0	0	0	0	0	0	0	0	0	0	0	0	0	0	0	0	0	0	0	0.00398367	0
cg01140958	0	0	0	0	-0.000382846	0.000254786	0	0	0	0	0	0	0	0	0	0	0	0	-0.00038809	0	0	0	0	0	0	0	0	0	0	0	-0.00753522	0	0	0	0	0	0	0	0	0	0	0	0	0	0	0	0	0.00055043	0
cg01141533	0	0	0	0	0	0	0	0	0	0	0	0	0	0	0	0	0	0	0	0	0	0	0	0	0	0	0	0	0	0	0	0	0	0	0	0	0	0	0	0	0	0	0	0	0	0	0	0	0
cg01141580	0	0	0	0	-0.0547343	0	-0.265093	0	0	0	0	0	0	0	0	0	0	0	-0.0972274	0	0	0	0	0	0	0	0	0	0	0	0	0	0	0	0	0	0	0	0	0	0	0	0	0	0	0	0	0	0
cg01141741	0	0	0	0	0.000923376	0	-0.0109894	0	0.00100783	0	0	0	0	0	0	0	0	0	0.00140013	0	0	0	0	0	0	0	0	0	0	0	0	0	0	0	0	0	0	0	0	0	0	0	0	0	0	0	0	0.000574882	0
cg01142419	0	0	0	0	0.00828501	0.015702	0	0	0.0196106	0	0	0	0.028626	0	0	0	0	0	0.0186003	0.020354	-0.031472	-0.132914	-0.0465569	0.157579	0.19598	-0.0137922	0.0435387	0.0125715	-0.0497734	0.0193868	0	0	0	0	0	0	0	0	0	0	0	0	0	0	0	0	0	0	0
cg01143372	0	0	0	-0.0073572	-0.00486487	-0.00752523	0	0	-0.00236128	0	0	0	0	0	0	0	0	0	0	0	0	0	0	0	0	0	0	0	0	0	0	0	0	0	0	0	0	0	0	0	0	0	0	0	0	0	0	-0.00909302	0
cg01143391	0	0	0	0.00659009	0.00391156	0	0	0	0.00417445	0	0	0	0	0	0	0	0	0	0.00866015	0	0	0	0	0	0	0	0	0	0	0	0	0	0	0	0	0	0	0	0	-0.0101829	0	0	0	0	0	0	0	0.00500404	0
cg01145031	0	0	0	0	-0.00227996	-0.0049935	0	0	0.00252897	0	0	0	0	0	0	0	0	0	-9.06642e-05	0	0	0	0	0	0	0	0	0	0	0	0	0	0	0	0	0	0	0	0	0	0	0	0	0.0062547	0	0	0	0	0
cg01145947	0	0	0	0	0.050833	0	0	0	0	0	0	0	0.217256	0	0	0	0	0	0.076349	0	0	0	0	0	0	0	0	0	0	0	0	0	0	0	0	0	0	0	0	0	0	0	0	0	0	0	0	0.0725038	0
cg01149078	0	0	0	-0.175647	-0.12602	-0.224198	0	0	0	0	0	0	0	0	0	0	0	0	0	0	0	0	0	0	0	0	0	0	0	0	0	0	0	0	0	0	-0.22671	0	0	0	-2.3237	0	0	0	0	0	0	0	0
cg01150223	0	0	0	0.0747358	0.0467442	0.0744297	0	0	0	0	0	0	0	0	0	0	0	0	0	0	0	0	0	0	0	0	0	0	0	0	0	0	0	0	0	0	0	0	0	0	0	0	0	0	0	0	0	0.0770563	0
cg01150262	0	0	0	0.00664246	0.00221803	0.00101158	0	0	0	0	0	0	0.0128148	0	0	0	0	0	9.99111e-05	0.0565751	-0.105808	-0.00532407	0.0181315	-0.0259109	0.136779	0.0244111	-0.0392397	0.0176269	0.033166	-0.00342923	0	0	0	0	0	0	0	0	0	0	0	0	0	0	0	0	0	0.00548131	0
cg01150494	0	0	0	0	0.208014	0	0	0	0	0	0	0	0	0	0	0	0	0	0.280631	0	0	0	0	0	0	0	0	0	0	0	0	0	0	0	0	0	0	0	0	0	0	0.789006	0	0	0	0	0	0	0
cg01151827	0	0	0	0	-0.00255455	-0.00542725	0	0	0.000598048	0	0	0	0	0	0	0	0	0	0	0	0	0	0	0	0	0	0	0	0	0	0	0	0	0	0	0	0	0	0	0	0	0	0	0	0	0	0	-0.00932143	0
cg01151874	0	0	0	0	0	0	0	0	0	0	0	0	0	0	0	0	0	0	0	0	0	0	0	0	0	0	0	0	0	0	0	0	0	0	0	0	0	0	0	0	0	0	0	0	0	0	0	0	0
cg01153166	0	0	0	0.00633393	0.00535588	0.0187829	0	0	0	0	0	0	9.83794e-05	0	0	0	0	0	0.0050483	0	0	0	0	0	0	0	0	0	0	0	0	0	0	0	0	0	0	0	0	0	0	0	0	0	0	0	0	0.0218832	0
cg01153660	0	0	0	0	-0.0912512	-0.127589	0	0	0	0	0	0	0	0	0	0	0	0	-0.143308	0	0	0	0	0	0	0	0	0	0	0	0	0	0	0	0	0	-0.612434	0	0	0	0	0	0	0	0	0	0	-0.102221	0
cg01153890	0	0	0	0	0.00152377	0.00296412	0	0	0	0	0	0	0.00502896	0	0	0	0	0	0	0	0	0	0	0	0	0	0	0	0	0	0	0	0	0	0	0	0	0	0	0	0	0	0	0	0	0	0	0	0
cg01154505	0	0	0	0.0244805	0.0201145	0.0283858	0	0	0	0	0	0	0	0	0	0	0	0	0.02922	0	0	0	0	0	0	0	0	0	0	0	0	0	0	0	0	0	0	0	0	0	0	0	0	0	0	0	0	0	0
cg01155258	0	0	0	0	0	0	0	0	0	0	0	0	0	0	0	0	0	0	0	0	0	0	0	0	0	0	0	0	0	0	0	0	0	0	0	0	0	0	0	0	0	0	0	0	0	0	0	0	0
cg01155266	0	0	0	0	0.0192563	-0.0360222	0	0	0	0	0	0	-0.112013	0	0	0	0	0	-0.122482	0	0	0	0	0	0	0	0	0	0	0	0	0	0	0	0	0	0	0	0	0	0	0	0	0	0	0	0	-0.0363174	0
cg01156249	0	0	0	0	0	0	0	0	0	0	0	0	0	0	0	0	0	0	0	0	0	0	0	0	0	0	0	0	0	0	0	0	0	0	0	0	0	0	0	0	0	0	0	0	0	0	0	0	0
cg01156435	0	0	0	-0.0929412	-0.236356	-0.668798	0	0	0	0	0	0	-0.845156	0	0	0	0	0	-0.514874	0	0	0	0	0	0	0	0	0	0	0	0	0	0	0	0	0	0	0	0	0	0	0	0	0	0	0	0	0	0
cg01156745	0	0	0	0	0.046904	0.0617449	0	0	0	0	0	0	0.0581883	0	0	0	0	0	0	0	0	0	0	0	0	0	0	0	0	0	0	0	0	0	0	0	0	0	0	0	0	0	0	0	0	0	-1.12412	0	0
cg01156877	0	0	0	0	-0.00781151	-0.00709394	0	0	0	0	0	0	0	0	0	0	0	0	0.00493911	0	0	0	0	0	0	0	0	0	0	0	0	0	0	0	0	0	0	0	0	0	0	0	0	0	0	0	0	-0.0274222	0
cg01156934	0	0	0	0	-0.00446549	0.00150893	0	0	0	0	0	0	0.00890092	0	0	0	0	0	-0.0047117	0	0	0	0	0	0	0	0	0	0	0	0	0	0	0	0	0	0	0	0	0	0	0	0	0	0	0	0	-0.00373959	0
cg01158430	0	0	0	-0.0435691	-0.0189459	-0.0500397	0	0	-0.0286816	0	0	0	-0.0344082	0	0	0	0	0	-0.0362511	0	0	0	0	0	0	0	0	0	0	0	0	0	0	0	0	0	0	0	0	0	0	0	0	0	0	0	0	-0.0338363	0
cg01160956	0	0	0	-0.00966622	-0.00387777	-0.0132298	0	0	0	0	0	0	-0.0198902	0	0	0	0	0	-0.00971573	0	0	0	0	0	0	0	0	0	0	0	0	0	0	0	0	0	0	0	0	0	0	0	0	0	0	0	0	-0.00812204	0
cg01161204	0	0	0	0.00271599	0.00177635	0.00232758	0	0	0	0	0	0	0	0	0	0	0	0	0.000699626	0	0	0	0	0	0	0	0	0	0	0	0	0	0	0	0	0	0	0	0	0	0	0	0	0	0	0	0	0.000637946	0
cg01161521	0	0	0	0	0	0	0	0	0	0	0	0	0	0	0	0	0	0	0	0	0	0	0	0	0	0	0	0	0	0	0	0	0	0	0	0	0	0	0	0	0	0	0	0	0	0	0	0	0
cg01162115	0	0	0	0.0187786	0.0102544	0.0094857	0	0	-0.00141582	0	0	0	0.0260108	0	0	-0.0509757	0	0	0.0155873	0	0	0	0	0	0	0	0	0	0	0	0	0	0	0	0	0	0	0	0	0	0	0	0	0	0	0	0	0.0144313	0
cg01163536	0	0	0	0.0370707	0.0217155	0	0	0	0	0	0	0	0	0	0	0	0	0	0	0	0	0	0	0	0	0	0	0	0	0	0	0	0	0	0	0	0	0	0	0	0	0	0	0	0	0	0	0	0.134652
cg01163805	0	0	0	-0.164657	-0.0902898	0	0	0	0	0	0	0	-0.228412	0	0	0	0	0	-0.188116	0	0	0	0	0	0	0	0	0	0	0	0	0	0	0	0	0	0	0	0	0	0	0	0	0	0	0	0	-0.0840122	0
cg01166318	0	0	0	0.0563849	0.0354982	0.048541	0	0	0.00635466	0	0	0	0	0	0	0	0	0	0.0509884	0	0	0	0	0	0	0	0	0	0	0	0	0	0	0	0	0	0	0	0	0	0	0	0	0	0	0	0	0.069016	0
cg01166712	0	0	0	0	0	0	0	0	0	0	0	0	0	0	0	0	0	0	0	0	0	0	0	0	0	0	0	0	0	0	0	0	0	0	0	0	0	0	0	0	0	0	0	0	0	0	0	0	0
cg01167388	0	0	0	-0.0510434	-0.0344419	-0.0626422	0	0	0	0	0	0	-0.0915596	0	0	0	0	0	-0.0526402	-0.0983972	0.0428663	-0.00918554	0.0477154	-0.198825	0.100848	0.0334217	0.103976	0.00210873	-0.146111	-0.0181766	0	0	0	0	0	0	0	0	0	-0.136675	0	0	0	0	0	0	0	-0.0228616	0
cg01167424	0	0	0	-0.00701118	-0.00320186	0	0	0	0	0	0	0	0	0	0	0	0	0	0	0	0	0	0	0	0	0	0	0	0	0	0	0	0	0	0	0	0	0	0	0	0	0	0	0	0	0	0	0	0
cg01167616	0	0	0	0	0	0	0	0	0	0	0	0	0	0	0	0	0	0	0	0	0	0	0	0	0	0	0	0	0	0	0	0	0	0	0	0	0	0	0	0	0	0	0	0	0	0	0	0	0
cg01167862	0	0	0	0.0993256	0.0806252	0	0	0	0	0	0	0	0	0	0	0	0	0	0	0	0	0	0	0	0	0	0	0	0	0	0	0	0	0	0	0	0	0	0	0	0	0	0	0	0	0	0	0	0
cg01167936	0	0	0	0.00384252	0.0018106	0.0131817	0	0	0	0	0	0	0	0	0	0	0	0	0	0	0	0	0	0	0	0	0	0	0	0	0	0	0	0	0	0	0	0	0	0	0	0	0	0	0	0	0	0.00203159	0
cg01168718	0	0	0	-0.0116366	-0.00821417	-0.0198971	0	0	0	0	0	0	-0.0176259	0	0	0	0	0	0	0	0	0	0	0	0	0	0	0	0	0	0	0	0	0	0	0	0	0	0	0	0	0	0	0	0	0	0	-0.0162842	0
cg01169222	0	0	0	0	0	0	0	0	0	0	0	0	0	0	0	0	0	0	0	0	0	0	0	0	0	0	0	0	0	0	0	0	0	0	0	0	0	0	0	0	0	0	0	0	0	0	0	0	0
cg01169651	0	0	0	0	0	0	0	0	0	0	0	0	0	0	0	0	0	0	0	0	0	0	0	0	0	0	0	0	0	0	0	0	0	0	0	0	0	0	0	0	0	0	0	0	0	0	0	0	0
cg01169686	0	0	0	0	-0.00756058	-0.0135169	0	0	0	0	0	0	0	0	0	0	0	0	0	0	0	0	0	0	0	0	0	0	0	0	0	0	0	0	0	0	0	0	0	0	0	0	0	0	0	0	0	-0.00577949	0
cg01171212	0	0	0	-1.4317e-05	-6.18559e-05	0.00114215	0	0	0	0	0	0	0	0	0	0	0	0	0.000697254	0	0	0	0	0	0	0	0	0	0	0	0	0	0	0	0	0	0	0	0	0	0	0	0	0	0	0	0	0	0
cg01171272	0	0	0	-0.764754	-0.431276	-0.768636	0	0	0	0	0	0	0	0	0	0	0	0	0	0	0	0	0	0	0	0	0	0	0	0	0	0	0	0	0	0	0	0	0	-2.88374	0	0	0	0	0	0	0	0	0
cg01171336	0	0	0	0	-0.00116979	-0.0033114	0	0	0	0	0	0	0	0	0	0	0	0	-0.00237857	0	0	0	0	0	0	0	0	0	0	0	0	0	0	0	0	0	0	0	0	0	0	0	0	0	0	0	0	-0.00209678	0
cg01171786	0	0	0	-0.00655711	-0.00399883	-0.0118932	0	0	0	0	0	0	-0.013754	0	0	0	0	0	-0.00889849	0	0	0	0	0	0	0	0	0	0	0	0	0	0	0	0	0	0	0	0	0	0	0	0	0	0	0	0	-0.0165991	0
cg01173053	0	0	0	-0.0252295	-0.0134861	-0.0653553	0	0	0	0	0	0	0	0	0	0	0	0	0	0	0	0	0	0	0	0	0	0	0	0	0	0	0	0	0	0	0	0	0	0	0	0	0	0	-0.865163	0	0	-0.0996397	0
cg01173774	0	0	0	0	-0.0034055	0	0	0	0	0	0	0	-0.0112406	0	0	0	0	0	-0.0073242	0	0	0	0	0	0	0	0	0	0	0	0	0	0	0	0	0	0	0	0	0	0	0	0	0	0	0	0	-0.0067631	0
cg01174929	0	0	0	0	0.000422093	0	0	0	0	0	0	0	0.00145591	0	0	0	0	0	0	0	0	0	0	0	0	0	0	0	0	0	0	0	0	0	0	0	0	0	0	0	0	0	0	0	0	0	0	-1.0394e-05	0
cg01178121	0	0	0	0.384569	0.201775	0.34073	2.39861	0	0	0	0	0	0.457935	0	0	0	0	0	0.303204	0	0	0	0	0	0	0	0	0	0	0	0	0	0	0	0	0	0	0	0	0	0	0	0	0	0	0	0	0.28698	0
cg01178999	0	0	0	0	0.0369656	0.0574485	0	0	0	0	0	0	0	0.324301	0	0	0	0	0.0582109	0	0	0	0	0	0	0	0	0	0	0	0	0	0	0	0	0	0	0	0	0	0	0	0	0.068492	0	0	0	0	0
cg01179128	0	0	0	0	0.0051839	0.00375074	0	0	0.00954643	0	0	0	0.0230404	0	0	0	0	0	0.0050682	0	0	0	0	0	0	0	0	0	0	0	0	0	0	0	0	0	0	0	0	0	0	0	0	0	0	0	0	0	0
cg01180003	0	0	0	0	0.101678	0	0	0	0	0	0	0	0	0	0	0	0	0	0	0	0	0	0	0	0	0	0	0	0	0	0	0	0	0	0	0	0	0	0	0	0	0	0	0	0	0	0	0	0
cg01180566	0	0	0	0.297012	0.097975	0.148153	0	0	-0.0176265	0	0	0	0	0	0	0	0	0	0.230586	0	0	0	0	0	0	0	0	0	0	0	0	0	0	0	0	0	0	0	0	0	0	0	0	0	0	0	0	0.175996	0
cg01181227	0	0	0	0	-0.142361	-0.258435	0	0	0	0	0	0	-0.356876	0	0	0	0	0	0	0	0	0	0	0	0	0	0	0	0	0	0	0	0	0	0	0	0	0	0	0	0	0	0	0	0	0	0	-0.176663	0
cg01182628	0	0	0	0	0.00529997	0.00934848	0	0	0.00372058	0	0	0	0	0	0	0	0	0	0.00849662	0	0	0	0	0	0	0	0	0	0	0	0	0	0	0	0	0	0	0	0	0	0	0	0	0	0	0	0	0.0123284	0
cg01183821	0	0	0	0.15353	0.00472332	0	0	0	0	0	0	0	0	0	0	0	0	0	0.0640551	0	0	0	0	0	0	0	0	0	0	0	0	0	0	0	0	0	0	0	0	0	0	0	0	0	0	0	0	-0.0982217	0
cg01184817	0	0	0	0	-0.00210506	0	0	0	-0.00461558	0	0	0	0	0	0	0	0	0	0.00101953	0	0	0	0	0	0	0	0	0	0	0	0	0	0	0	0	0	0	0	0	0	0	0	0	0	0	0	0	-0.00886982	0
cg01186017	0	0	0	0.00885644	0.00525396	0.00957855	0	0	0	0	0	0	0.0125969	0	0	0	0	0	0.00793122	0	0	0	0	0	0	0	0	0	0	0	0	0	0	0	0	0	0	0	0	0	0	0	0	0	0	0	0	0.00921637	0
cg01187271	0	0	0	0	0	0	0	0	0	0	0	0	0	0	0	0	0	0	0	0	0	0	0	0	0	0	0	0	0	0	0	0	0	0	0	0	0	0	0	0	0	0	0	0	0	0	0	0	0
cg01190601	0	0	0	-0.00122061	-0.00828123	-0.0129152	0	0	-0.0138061	0	0	0	-0.0326022	0	0	0	0	0	-0.0174971	0	0	0	0	0	0	0	0	0	0	0	0	0	0	0	0	0	0	0	0	0.161461	0	0	0	0	0	0	0	0	0
cg01193422	0	0	0	0	0.00120862	0	0	0	0	0	0	0	0	0	0	0	0	0	0	0	0	0	0	0	0	0	0	0	0	0	0	0	0	0	0	0	0	0	0	0	0	0	0	0	0	0	0	0	0
cg01193554	0	0	0	0	-0.0017158	0	0	0	0	0	0	0	0	0	0	0	0	0	0	0	0	0	0	0	0	0	0	0	0	0	0	0	0	0	0	0	0	0	0	0	0	0	0	0	0	0	0	0	0
cg01193706	0	0	0	0.00184688	0.0019916	0	0	0	0	0	0	0	0	0	0	0	0	0	0	0	0	0	0	0	0	0	0	0	0	0	0	0	0	0	0	0	0	0	0	0	0	0	0	0	0	0	0	0	0
cg01193810	0	0	0	0.187536	0.0938791	0.143521	0	0	0	0	0	0	0.324962	0	0	0	0	0	0	0	0	0	0	0	0	0	0	0	0	0	0	0	0	0	0	0	0	0	0	0	0	0	0	0	0	0	0	0.201155	0
cg01194026	0	0	0	-0.0067054	-0.00409764	-0.00876775	0	0	-0.00304443	0	0	0	0	0	0	0	0	0	-0.00657064	0	0	0	0	0	0	0	0	0	0	0	0	0	0	0	0	0	0	0	0	-0.0583474	0	0	0	0	0	0	0	-0.00965105	0
cg01194087	0	0	0	0	-0.000546966	-0.000320836	0	0	-0.00228065	0	0	0	0	0	0	0	0	0	0.00238048	0	0	0	0	0	0	0	0	0	0	0	0	0	0	0	0	0	0	0	0	0	0	0	0	0	0	0	0	0.00168855	0
cg01194316	0	0	0	0.0638364	0.0390956	0	0	0	0	0	0	0	0.0975555	0	0	0	0	0	0.0608116	0	0	0	0	0	0	0	0	0	0	0	0	0	0	0	0	0	0	0	0	0.367593	0	0	0	0	0.811411	0	0	0.0770516	0
cg01195112	0	0	0	0	0	0	0	0	0	0	0	0	0	0	0	0	0	0	0	0	0	0	0	0	0	0	0	0	0	0	0	0	0	0	0	0	0	0	0	0	0	0	0	0	0	0	0	0	0
cg01196619	0	0	0	0	-0.000616531	0.000923702	0	0	0	0	0	0	0	0	0	0	0	0	0	0	0	0	0	0	0	0	0	0	0	0	0	0	0	0	0	0	0	0	0	0	0	0	0	0	0	0	0	-0.00620852	0
cg01197044	0	0	0	0	0.00236453	0.00475862	0	0	0	0	0	0	0.00583999	0	0	0	0	0	0	0	0	0	0	0	0	0	0	0	0	0	0	0	0	0	0	0	0	0	0	0	0	0	0	0	0	0	0	0	0
cg01197537	0	0	0	0	-0.0980136	-0.205713	0	0	0	0	0	0	0	0	0	0	0	0	-0.128283	0	0	0	0	0	0	0	0	0	0	0	0	0	0	0	0	0	0	0	0	0	0	0	0	0	0	0	0	0	0
cg01197840	0	0	0	0	0.000437534	0.00132797	0	0	-0.00164578	0	-0.106629	0	-0.0011738	0	0	0	0	0	-0.000896566	0.00153563	0.0241679	-0.00722296	-0.0171095	0.0164868	-0.0273022	-0.0448847	-0.0181996	-0.0261744	-0.00421151	0.0166239	0	0	0	0	0	0	0	0	0	0	0	0	0	0	0	0	0	0.000149279	0
cg01198287	0	0	0	0.00307579	0.00233883	0	0	0	0	0	0	0	0	0	0	0	0	0	0	0	0	0	0	0	0	0	0	0	0	0	0	0	0	0	0	0	0	0	0	0	0	0	0	0	0	0	0	0	0
cg01198746	0	0	0	0.00485975	0.00340318	0.00591278	0	0	0.0120171	0	0	0	0	0	0	0	0	0	0.00507116	0	0	0	0	0	0	0	0	0	0	0	0	0	0	0	0	0	0	0	0	0	0	0	0	0	0	0	0	0	0
cg01199420	0	0	0	0	0.00295819	0.00528161	0	0	0	0	0	0	0	0	0	0	0	0	0.00662125	0	0	0	0	0	0	0	0	0	0	0	0	0	0	0	0	0	0	0	0	0	0	0	0	0	0	0	0	0.00502837	0
cg01200261	0	0	0	-0.00446956	-0.00256747	0	0	0	0	0	0	0	0	0	0	0	0	0	-0.00555237	0	0	0	0	0	0	0	0	0	0	0	0	0	0	0	0	0	0	0	0	0	0	0	0	0	0	0	0	0	0
cg01200904	0	0	0	0	-0.138775	-0.399652	0	0	0	0	0	0	-0.27671	0	0	0	0	0	-0.30372	0	0	0	0	0	0	0	0	0	0	0	0	0	0	0	0	0	0	0	0	0	0	0	0	0	0	0	0	0	0
cg01201498	0	0	0	0	-0.0115316	-0.0235247	0	0	0	0	0	0	0	0	0	0	0	0	-0.0370232	0	0	0	0	0	0	0	0	0	0	0	0	0	0	0	0	0	0	0	0	0	0	0	0	0	0	0	0	-0.0368736	0
cg01202361	0	0	0	-0.00155289	-0.00130894	0	0	0	0	0	0	0	0	0	0	0	0	0	0	0	0	0	0	0	0	0	0	0	0	0	0	0	0	0	0	0	0	0	0	0	0	0	0	0	0	0	0	0	0
cg01202508	0	0	0	-0.00700451	-0.00396671	0	0	0	0	0	0	0	0	0	0	0	0	0	-0.00605962	0	0	0	0	0	0	0	0	0	0	0	0	0	0	0	0	0	0	0	0	0	0	0	0	0	0	0	0	-0.00793371	0
cg01203708	0	0	0	0	-0.000834308	0.00211129	0	0	5.58496e-05	0	0	0	-0.0034036	0	0	0	0	0	0.00189887	0	0	0	0	0	0	0	0	0	0	0	0	0	0	0	0	0	0	0	0	0	0	0	0	0	0	0	0	0	0
cg01204422	0	0	0	0	-0.00313139	-0.0063261	0	0	0	0	0	0	0	0	0	0	0	0	0	0	0	0	0	0	0	0	0	0	0	0	0	0	0	0	0	0	0	0	0	-0.0490363	0	0	0	0	0	0	0	0	0
cg01204444	0	0	0	0.0247386	0.0166829	0.0222076	0	0	0.0114149	0	0	0	0	0	0	0	0	0	0.0283459	0	0	0	0	0	0	0	0	0	0	0	0	0	0	0	0	0	0	0	0	0	0	0	0	0	0	0	0	0	0
cg01204508	0	0	0	0	0.0224893	0.0386367	0	0	0	0	0	0	0.0194946	0	0	0	0	0	0.0444708	0	0	0	0	0	0	0	0	0	0	0	0	0	0	0	0	0	0	0	0	0	0	0	0	0	0	0	0	0.0361494	0
cg01206394	0	0	0	-0.00087487	-0.000534499	-0.000570284	0	0	0	0	0	0	0	0	0	0	0	0	0	0	0	0	0	0	0	0	0	0	0	0	0	0	0	0	0	0	0	0	0	-0.0119924	0	0	0	0	0	0	0	0	0
cg01206957	0	0	0	0	-0.059831	0	0	0	0	0	0	0	0	0	0	0	0	0	-0.055571	0	0	0	0	0	0	0	0	0	0	0	0	0	0	0	0	0	0	0	0	0	0	0	0	0	0	0	-0.740074	-0.0191946	-0.705203
cg01208948	0	0	0	0.00063354	0.000454144	0.001138	0	0	0	0	0	0.197889	0.0087509	0	0	0	0	0	0.00222807	0	0	0	0	0	0	0	0	0	0	0	0	0	0	0	0	0	0	0	0	0	0	0	0	0	0	0	0	0.00201786	0
cg01209550	0	0	0	0.000938096	0.0041411	0.0044337	0	0	0.00192053	0	0	0	0.00152796	0	0	0	0	0	0	0	0	0	0	0	0	0	0	0	0	0	0	0	0	0	0	0	0	0	0	0	0	0	0	0	0	0	0	0.011037	0
cg01209857	0	0	0	0	0	0	0	0	0	0	0	0	0	0	0	0	0	0	0	0	0	0	0	0	0	0	0	0	0	0	0	0	0	0	0	0	0	0	0	0	0	0	0	0	0	0	0	0	0
cg01211097	0	0	0	0	0	0	0	0	0	0	0	0	0	0	0	0	0	0	0	0	0	0	0	0	0	0	0	0	0	0	0	0	0	0	0	0	0	0	0	0	0	0	0	0	0	0	0	0	0
cg01211648	0	0	0	0.0023937	0.00122621	0.0025324	0	0	0	0	0	0	0.0024232	0	0	0	0	0	0.00272703	0	0	0	0	0	0	0	0	0	0	0	0	0	0	0	0	0	0	0	0	0	0	0	0	-0.0160281	0	0	0	0	0
cg01212216	0	0	0	0	0	0	0	0	0	0	0	0	0	0	0	0	0	0	0	0	0	0	0	0	0	0	0	0	0	0	0	0	0	0	0	0	0	0	0	0	0	0	0	0	0	0	0	0	0
cg01213012	0	0	0	0	0	0	0	0	0	0	0	0	0	0	0	0	0	0	0	0	0	0	0	0	0	0	0	0	0	0	0	0	0	0	0	0	0	0	0	0	0	0	0	0	0	0	0	0	0
cg01213047	0	0	0	0	0.014551	0	-0.165977	0	0	0	0	0	0	0	0	0	0	0	0	0	0	0	0	0	0	0	0	0	0	0	0	0	0	0	0	0	0	0	0	0	0	0	0	0	0	0	0	-0.00333991	0
cg01213247	0	0	0	0.0073626	0.00410882	0	0	0	0	0	0	0	0	0	0	0	0	0	0	0.0254409	0.0565567	0.00261598	0.0936106	0.0135982	-0.0317893	0.021828	0.0543352	-0.0281759	0.00237491	0.00861644	0	0	0	0	0	0	0	0	0	0	0	0	0	0	0	0	0	0.00777721	0
cg01213941	0	0	0	0	0	0	0	0	0	0	0	0	0	0	0	0	0	0	0	0	0	0	0	0	0	0	0	0	0	0	0	0	0	0	0	0	0	0	0	0	0	0	0	0	0	0	0	0	0
cg01214458	0	0	0	0	0.00183862	0.0036531	0	0	0.00111817	0	0	0	0	0	0	0	0	-0.690075	0	0	0	0	0	0	0	0	0	0	0	0	0.000605365	0	0	0	0	0	0	0	0	0	0	0	0	0	0	0	0	0	0
cg01220605	0	0	0	-0.00175616	-0.000710821	0	0	0	0	0	0	0	-0.000595658	0	0	0	0	0	0	-0.0120146	-0.0233785	-0.0086423	0.119549	0.0161425	0.00932991	0.0204643	0.0246173	0.00229784	0.017474	-0.00790884	0	0	0	0	0	0	0	0	0	0	0	0	0	0	0	0	0	0.00100399	0
cg01220800	0	0	0	-0.0089382	-0.00918552	0	0	0	0	0	0	0	0	0	0	0	0	0	0	0	0	0	0	0	0	0	0	0	0	0	0	0	0	0	0	0	0	0	0	0	0	0	0	0	0	0	0	0	0
cg01221637	0	0	0	0	0	0	0	0	0	0	0	0	0	0	0	0	0	0	0	0	0	0	0	0	0	0	0	0	0	0	0	0	0	0	0	0	0	0	0	0	0	0	0	0	0	0	0	0	0
cg01222249	0	0	0	0.0348135	0.018797	0.0325625	0.146871	0	0.000476602	0	0	0	0.0550184	0	0	0	0	0	0.043676	0	0	0	0	0	0	0	0	0	0	0	0	0	0	0	0	0	0	0	0	0	0	0	0	-0.0948411	0	0	0	0.0407596	0
cg01223055	0	0	0	0.0719122	0.0392486	0	0	0	0	0	0	0	0	0	0	0	0	0	0	0	0	0	0	0	0	0	0	0	0	0	0	0	0	0	0	0	0	0	0	0	0	0	0	0	0	0	0	0	0
cg01224972	0	0	0	0	0.00761386	0	0	0	0	0	0	0	0	0	0	0	0	0	0	0	0	0	0	0	0	0	0	0	0	0	0	0	0	0	0	0	0	0	0	0	0	0	0	0	0	0	0	0	0
cg01225942	0	0	0	0	0	0	0	0	0	0	0	0	0	0	0	0	0	0	0	0	0	0	0	0	0	0	0	0	0	0	0	0	0	0	0	0	0	0	0	0	0	0	0	0	0	0	0	0	0
cg01227169	0	0	0	-0.0425463	0.0998982	0.12942	0	0	0	0	0	0	0	0	0	0	0	0	0	0	0	0	0	0	0	0	0	0	0	0	0	0	0	0	0	0	0	0	0	0	0	0	0	0	0	0	0	0.152856	0
cg01227261	0	0	0	0	0.00202396	0	0	0	0	0	0	0	0	0	0	0	0	0	0	0	0	0	0	0	0	0	0	0	0	0	0	0	0	0	0	0	0	0	0	0	0	0	0	0	0	0	0	0	0
cg01227361	0	0	0	0	-0.0370627	0	0	0	-0.0467783	0	0	0	0	0	0	0	0	0	-0.0490711	0	0	0	0	0	0	0	0	0	0	0	0	0	0	0	0	0	0	0	0	0	0	0	0	0	0	0	0	-0.0698967	0
cg01228014	0	0	0	-0.0139931	-0.00830569	-0.012409	0	0	0	0	0	0	0	0	0	0	0	0	0	0	0	0	0	0	0	0	0	0	0	0	0	0	0	0	0	0	0	0	0	0	0	-0.157722	0	0	0	0	0	0	0
cg01229752	0	0	0	0	0	0	0	0	0	0	0	0	0	0	0	0	0	0	0	0	0	0	0	0	0	0	0	0	0	0	0	0	0	0	0	0	0	0	0	0	0	0	0	0	0	0	0	0	0
cg01232138	0	0	0	0	-0.0204309	-0.0222948	-0.063414	0	-0.0123476	0	0	0	-0.00865046	0	0	0	0	0	0	0	0	0	0	0	0	0	0	0	0	0	0	0	0	0	0	0	0	0	0	0	0	0	0	0	0	0	0	-0.0076504	0
cg01232381	0	0	0	-0.00234031	-0.00094024	-0.000469844	0	0	0.00077492	0	0	0	-0.00151596	0	0	0	0	0	-0.00135159	0	0	0	0	0	0	0	0	0	0	0	0	0	0	0	0	0	0	0	0	0	0	0	0	0	0	0	0	0	0
cg01232762	0	0	0	0	0	0	0	0	0	0	0	0	0	0	0	0	0	0	0	0	0	0	0	0	0	0	0	0	0	0	0	0	0	0	0	0	0	0	0	0	0	0	0	0	0	0	0	0	0
cg01233692	0	0	0	0	-0.0319879	-0.0329935	0	-0.0626703	0	0	0	0	-0.0704904	0	0	0	0	0	0	0	0	0	0	0	0	0	0	0	0	0	0	0	0	0	0	0	0	0	0	0	0	0	0	0	0	0	0	-0.056225	0
cg01234044	0	0	0	0	0	0	0	0	0	0	0	0	0	0	0	0	0	0	0	0	0	0	0	0	0	0	0	0	0	0	0	0	0	0	0	0	0	0	0	0	0	0	0	0	0	0	0	0	0
cg01234063	0	0	0	0	0	0	0	0	0	0	0	0	0	0	0	0	0	0	0	0	0	0	0	0	0	0	0	0	0	0	0	0	0	0	0	0	0	0	0	0	0	0	0	0	0	0	0	0	0
cg01234945	0	0	0	-0.0371782	-0.0174162	0	0	0	0	0	0	0	0	0	0	0	0	0	0	0	0	0	0	0	0	0	0	0	0	0	0	0	0	0	0	0	0	0	0	0	0	0	0	0	0	0	0	0	0
cg01235968	0	0	0	-0.00659947	0.0070073	-0.0790173	0	0	0	0	0	0	-0.0257874	0	0	0	0	0	-0.00652344	0	0	0	0	0	0	0	0	0	0	0	0	0	0	0	0	0	0	0	0	-0.0887376	0	0	0	0	0	0	0	0.0360527	0
cg01236822	0	0	0	0	-0.00729882	0	0	0	0	0	0	0	0	0	0	0	0	0	0	0	0	0	0	0	0	0	0	0	0	0	0	0	0	0	0	0	0	0	0	0	0	0	0	0	0	0	0	0	0
cg01238435	0	0	0	0	0	0	0	0	0	0	0	0	0	0	0	0	0	0	0	0	0	0	0	0	0	0	0	0	0	0	0	0	0	0	0	0	0	0	0	0	0	0	0	0	0	0	0	0	0
cg01238824	0	0	0	0	0	0	0	0	0	0	0	0	0	0	0	0	0	0	0	0	0	0	0	0	0	0	0	0	0	0	0	0	0	0	0	0	0	0	0	0	0	0	0	0	0	0	0	0	0
cg01239560	0	0	0	0	0	0	0	0	0	0	0	0	0	0	0	0	0	0	0	0	0	0	0	0	0	0	0	0	0	0	0	0	0	0	0	0	0	0	0	0	0	0	0	0	0	0	0	0	0
cg01239622	0	0	0	0	0.0690622	0	0	0	0	0	0	0	0.231043	0	0	0	0	0	0.175693	0	0	0	0	0	0	0	0	0	0	0	0.0921869	0	0	0	0	0	0	0	0	0	0	0	0	-0.00784156	0	0	0	0	0
cg01239827	0	0	0	0.0117882	0.0112448	0.0256135	0	0	0.0126097	0	0	0	0.00972025	0	0	0	0	0	0.0284461	0	0	0	0	0	0	0	0	0	0	0	0	0	0	0	0	0	0	0	0	0	0	0	0	0	0	0	0	0	0
cg01240843	0	0	0	0.00820361	0.00528277	0	0	0	0	0	0	0	0	0	0	0	0	0	0	0	0	0	0	0	0	0	0	0	0	0	0	0	0	0	0	0	0	0	0	0	0	0	0	0	0	0	0	0	0
cg01241756	0	0	0	-0.00255024	-0.000547401	0	0	0	0.00189466	0	0	0	-0.0083317	0	0	0	0	0	0	0	0	0	0	0	0	0	0	0	0	0	0	0	0	0	0	0	0	0	0	-0.0478975	0	0	0	0	0	0	0	0	0
cg01241934	0	0	0	0	0	0	0	0	0	0	0	0	0	0	0	0	0	0	0	0	0	0	0	0	0	0	0	0	0	0	0	0	0	0	0	0	0	0	0	0	0	0	0	0	0	0	0	0	0
cg01242319	0	0	0	0.000762363	0.00101137	0	0	0	0.000487066	0	0	0	-0.001176	0	0	0	0	0	0	0	0	0	0	0	0	0	0	0	0	0	0	0	0	0	0	0	0	0	0	0	0	0	0	0	0	0	0	0	0
cg01243072	0	0	0	0	0	0	0	0	0	0	0	0	0	0	0	0	0	0	0	0	0	0	0	0	0	0	0	0	0	0	0	0	0	0	0	0	0	0	0	0	0	0	0	0	0	0	0	0	0
cg01243266	0	0	0	0.0289774	0.0170274	0.0275256	0	0	0	0	0	0	0.0425858	0	0	0	0	0	0.0312114	0	0	0	0	0	0	0	0	0	0	0	0	0	0	0	0	0	0	0	0	0	0	0	0	0	0	0	0	0	0
cg01243312	0	0	0	0.0106469	0.00596072	0	0	0	0.00636431	0	0	0	0	0	0	0	0	0	0.0107256	0	0	0	0	0	0	0	0	0	0	0	0	0	0	0	0	0	0	0	0	0	0	0	0	0	0	0	0	0	0
cg01243922	0	0	0	0	-0.00586659	0	0	0	0	0	0	0	-0.0120253	0	0	0	0	0	-0.0109726	0	0	0	0	0	0	0	0	0	0	0	0	0	0	0	0	0	0	0	0	0	0	0	0	0	0	0	0	0	0
cg01244841	0	0	0	0	-0.00227465	-0.00392181	0	0	0	0	0	0	0	0	0	0	0	0	-0.00552666	0.0450887	0.0175391	-0.00409596	0.017764	0.00621061	0.00360852	-0.0262535	-0.0105397	-0.00466652	0.0539797	0.0416521	0.0014099	0	0	0	0	0	0	0	0	0	0	0	0	0	0	0	0	-0.00708053	0
cg01245471	0	0	0	0	0.0149609	0	0	0	0	0	0	0	-0.0679599	0	0	0	0	0	0	0	0	0	0	0	0	0	0	0	0	0	0	0	0	0	0	0	0	0	0	0	0	0	0	0	0	0	0	0	0
cg01246498	0	0	0	0	0.0152177	0.0268175	0	0	0	0	0	0	0	0	0	0	0.033342	0	0.0248047	0	0	0	0	0	0	0	0	0	0	0	0	0	0	0	0	0	0	0	0	0	0	0	0	0	0	0	0	0.0280659	0
cg01246749	0	0	0	0	0	0	0	0	0	0	0	0	0	0	0	0	0	0	0	0	0	0	0	0	0	0	0	0	0	0	0	0	0	0	0	0	0	0	0	0	0	0	0	0	0	0	0	0	0
cg01247852	0	0	0	0	0	0	0	0	0	0	0	0	0	0	0	0	0	0	0	0	0	0	0	0	0	0	0	0	0	0	0	0	0	0	0	0	0	0	0	0	0	0	0	0	0	0	0	0	0
cg01248517	0	0	0	-0.0459094	-0.0233455	-0.052971	0	0	0	0	0	0	0	0	0	0	0	0	-0.0410385	0	0	0	0	0	0	0	0	0	0	0	0	0	0	0	0	0	0	0	0	0	0	0	0	0	0	0	0	0	0
cg01250422	0	0	0	0	-0.00159215	0	-0.00175304	0	0	0	0	0	-0.00791024	0	0	0	0	0	0	0	0	0	0	0	0	0	0	0	0	0	0	0	0	0	0	0	0	0	0	0	0	0	0	0	0	0	0	-0.00352319	0
cg01251574	0	0	0	-0.0414839	-0.0265532	-0.0466354	0	0	-0.00564845	0	0	0	0	0	0	0	0	0	-0.0361736	0	0	0	0	0	0	0	0	0	0	0	0	0	0	0	0	0	0	0	0	0	0	0	0	0	0	0	0	-0.0538386	0
cg01252496	0	0	0	0	0	0	0	0	0	0	0	0	0	0	0	0	0	0	0	0	0	0	0	0	0	0	0	0	0	0	0	0	0	0	0	0	0	0	0	0	0	0	0	0	0	0	0	0	0
cg01252899	0	0	0	0.0102145	0.00649236	0.0107921	0	0	0	0	0	0	0.00486781	0	0	0	0	0	0.0132913	0	0	0	0	0	0	0	0	0	0	0	0	0	0	0	0	0	0	0	0	0	0	0	0	0	0	0	0	0.0159314	0
cg01253807	0	0	0	-0.0135798	-0.00614441	0	0	0	0	0	0	0	0	0	0	0	0	0	0	0	0	0	0	0	0	0	0	0	0	0	0	0	0	0	0	0	0	0	0	0	0	0	0	0	0	0	0	0	0
cg01253880	0	0	0	0	0.0106814	0	0	0	0	0	0	0	0.020266	0	0	0	0	0	0	0	0	0	0	0	0	0	0	0	0	0	0	0	0	0	0	0	0	0	0	0	0	0	0	0	0	0	0	0.0307121	0
cg01254459	0	0	0	0	0	0	0	0	0	0	0	0	0	0	0	0	0	0	0	0	0	0	0	0	0	0	0	0	0	0	0	0	0	0	0	0	0	0	0	0	0	0	0	0	0	0	0	0	0
cg01255766	0	0	0	0.00742014	0.000177592	0.00562791	0	0	0	0	0	0	0.0243034	0	0	0	0	0	0.00934586	0	0	0	0	0	0	0	0	0	0	0	0	0	0	0	0	0	0	0	0	0	0	0	0	0	0	0	0	0	0
cg01255800	0	0	0	-0.00510951	-0.00214359	-0.00227727	0	0	0	0	0	0	0	0	0	0	0	0	0.000335728	0	0	0	0	0	0	0	0	0	0	0	0	0	0	0	0	0	0	0	0	0	0	0	0	0	0	0	0	0	0
cg01257520	0	0	0	0	0	0	0	0	0	0	0	0	0	0	0	0	0	0	0	0	0	0	0	0	0	0	0	0	0	0	0	0	0	0	0	0	0	0	0	0	0	0	0	0	0	0	0	0	0
cg01257828	0	0	0	-0.0160695	-0.000501441	0.0075526	0	0	0	0	0	0	0	0	0	0	0	0	-3.31838e-05	0	0	0	0	0	0	0	0	0	0	0	0	0	0	0	0	0	0	0	0	0	0	0	0	0	0	0	0	0.00782641	0
cg01258695	0	0	0	-0.0547632	-0.0190913	0	0	0	0	0	0	0	0	0	0	0	0	0	-0.00776857	0	0	0	0	0	0	0	0	0	0	0	0	0	0	0	0	0	0	0	0	0	0	0	0	0	0	0	0	-0.0333096	0
cg01258963	0	0	0	0	-0.034493	0	0	0	0	0	0	0	0	0	0	0	0	0	0	0	0	0	0	0	0	0	0	0	0	0	0	0	0	0	0	0	0	0	0	0	0	0	0	0	0	0	0	0	0
cg01260478	0	0	0	0	0.00756292	0	0.0372389	0	-0.00115086	0	0	0	0	0	0	0	0	0	0.0135492	0	0	0	0	0	0	0	0	0	0	0	0	0	0	0	0	0	0	0	0	0	0	0	0	0	0	0	0	0.0153055	0
cg01261238	0	0	0	0	0	0	0	0	0	0	0	0	0	0	0	0	0	0	0	0	0	0	0	0	0	0	0	0	0	0	0	0	0	0	0	0	0	0	0	0	0	0	0	0	0	0	0	0	0
cg01261503	0	0	0	0	0	0	0	0	0	0	0	0	0	0	0	0	0	0	0	0	0	0	0	0	0	0	0	0	0	0	0	0	0	0	0	0	0	0	0	0	0	0	0	0	0	0	0	0	0
cg01261613	0	0	0	0.0303224	0.0124689	0.0260495	0	0	0	0	0	0	0	0	0	0	0	0	0	0	0	0	0	0	0	0	0	0	0	0	0	0	0	0	0	0	0	0	0	0	0	0	0	0	0	0	0	0.0267545	-0.49001
cg01262663	0	0	0	0.00422535	0.00106415	0	0	0	0	0	0	0	0	0	0	0	0	0	0.00175471	0	0	0	0	0	0	0	0	0	0	0	0	0	0	0	0	0	0	0	0	-0.00168484	0	0	0	0	0	0	0	0	0
cg01262913	0	0	0	0	0	0	0	0	0	0	0	0	0	0	0	0	0	0	0	0	0	0	0	0	0	0	0	0	0	0	0	0	0	0	0	0	0	0	0	0	0	0	0	0	0	0	0	0	0
cg01263679	0	0	0	0.0163866	0.0070359	0.00953354	0	0	0	0	0	0	0.0055463	0	0	0	0	0	0	0	0	0	0	0	0	0	0	0	0	0	0	0	0	0	0	0	0	0	0	0	0	0	0	0	0	0	0	0.015027	0
cg01264497	0	0	0	0	0	0	0	-0.00398458	0	0	0	0	0	0	0	0	-0.0865549	0	0	0	0	0	0	0	0	0	0	0	0	0	0	0	0	0	0	0	0	0	0	0	0	0	0	0	0	0	0	0	0
cg01266390	0	0	0	-0.0337018	-0.0165341	-0.0291275	0	0	0	0	0	0	-0.0367244	0	0	0	0	0	0	0	0	0	0	0	0	0	0	0	0	0	0	0	0	0	0	0	0	0	0	0	0	0	0	0	0	0	0	-0.0380322	0
cg01266508	0	0	0	0	0	0	0	0	0	0	0	0	0	0	0	0	0	0	0	0	0	0	0	0	0	0	0	0	0	0	0	0	0	0	0	0	0	0	0	0	0	0	0	0	0	0	0	0	0
cg01267062	0	0	0	-0.00187349	-0.00146601	-0.000945874	0	0	0	0	0	0	-0.00334124	0	0	0	0	0	0	0	0	0	0	0	0	0	0	0	0	0	-0.0108225	0	0	0	0	0	0	0	0	0	0	0	0	0	0	0	0	-0.000923529	0
cg01267365	0	0	0	0.123883	0.0818621	0	1.12035	0	0	0	0	0	0	0	0	0	0	0	0.265556	0	0	0	0	0	0	0	0	0	0	0	0	0	0	0	0	0	0	0	0	0	0	0	0	0	0	0	0	0.286122	0
cg01268650	0	0	0	-0.00189153	-0.000978149	0	0	0	0	0	0	0	0	0	0	0	0	0	0	0	0	0	0	0	0	0	0	0	0	0	0	0	0	0	0	0	0	0	0	0	0	0	0	0	0	0	0	0	0
cg01268748	0	0	0	0	0.000935779	0.00342232	0	0	0.00309957	0	0	0	0	0	0	0	0	0	0	0	0	0	0	0	0	0	0	0	0	0	0	0	0	0	0	0	0	0	0	0	0	0	0	0	0	0	0	0	0
cg01268872	0	0	0	0	9.29352e-05	-0.000627164	0	0	0	0	0	0	-0.00249955	0	0	0	0	0	0	0	0	0	0	0	0	0	0	0	0	0	0	0	0	0	0	0	0	0	0	0	0	0	0	0	0	0	0	0	0
cg01270409	0	0	0	-0.0021939	-0.00102874	-0.00175261	0	0	0	0	0	0	0	0	0	0	0	0	-0.0031461	0	0	0	0	0	0	0	0	0	0	0	0	0	0	0	0	0	0	0	0	0	0	0	0	0	0	0	0	-0.00224057	0
cg01272334	0	0	0	0	0	0	0	0	0	0	0	0	0	0	0	0	0	0	0	0	0	0	0	0	0	0	0	0	0	0	0	0	0	0	0	0	0	0	0	0	0	0	0	0	0	0	0	0	0
cg01272490	0	0	0	0.00897236	0.00422529	0.0114946	0	0	0.0051417	0	0	0	0	0	0	0	0	0	0.0119049	0	0	0	0	0	0	0	0	0	0	0	0	0	0	0	0	0	0	0	0	0	0	0	0	0	0	0	0	0	0
cg01273180	0	0	0	0	0.171094	0	0	0	0	0	0	0	0	0	0	0	0	0	0	0	0	0	0	0	0	0	0	0	0	0	0	0	0	0	0	0	0	0	0	0	0	0	0	0	0	0	0	0	0
cg01273460	0	0	0	0.00532412	0.00396085	0.00241261	0	0	0	0	0	0	0.0113319	0	0	0	0	0	0	0	0	0	0	0	0	0	0	0	0	0	0	0	0	0	0	0	0	0	0	0	0	0	0	0	0	0	0	0.00825025	0
cg01273518	0	0	0	0.0102173	0.00604121	0.0116266	0	0	0	0	0	0	0.0219167	0	0	0	0	0	0	0	0	0	0	0	0	0	0	0	0	0	0	0	0	0	0	0	0	0	0	0	0	0	0	0	0	0	0	0.0166958	0
cg01275157	0	0	0	0.591389	0.350754	0	0	0	0	0	0	0	0.616733	0	0	0	0	0	0.460574	0	0	0	0	0	0	0	0	0	0	0	0.176583	0	0	0	0	0	0	0	0	0	0	0	0	0	0	0	4.16639	0	0
cg01275810	0	0	0	0.00375348	0.000626726	0.00120947	0	0	0	0	0	0	0.0036749	0	0	0	0	0	0.00168871	0	0	0	0	0	0	0	0	0	0	0	0	0	0	0	0	0	0	0	0	0	0	0	0	-0.0259103	0	0	0	0	0
cg01276922	0	0	0	-0.0678635	-0.0303723	0	0	0	0	0	0	0	0	0	0	0	0	0	0	0	0	0	0	0	0	0	0	0	0	0	0	0	0	0	0	0	0	0	0	0	0	0	0	0	0	0	0	0	0
cg01277258	0	0	0	0.00568018	0.00353167	0	0	0	0	0	0	0	0	0	0	0	0	0	0.00513558	0	0	0	0	0	0	0	0	0	0	0	0	0	0	0	0	0	0	0	0	0	0	0	0	0	0	0	0	0.00674243	0
cg01279020	0	0	0	0	0	0	0	0	0	0	0	0	0	0	0	0	0	0	0	0	0	0	0	0	0	0	0	0	0	0	0	0	0	0	0	0	0	0	0	0	0	0	0	0	0	0	0	0	0
cg01280724	0	0	0	-0.00843251	-0.0042918	-0.00992166	0	0	0	0	0	0	-0.0120222	0	0	0	0	0	-0.006726	0	0	0	0	0	0	0	0	0	0	0	0	0	0	0	0	0	0	0	0	0.0312562	0	0	0	0	0	0	0	-0.00564173	0
cg01280744	0	0	0	0	0.00306036	0.00387552	0.0925285	0	0.00398083	0	0	0	0.00666306	0	0	0	0	0	0.00687253	0	0	0	0	0	0	0	0	0	0	0	0	0	0	0	0	0	0	0	0	0.174377	0	0	0	0	0	0	0	0	0
cg01284284	0	0	0	-0.00589785	-0.00456324	-0.0155931	0	0	-0.00406675	0	0	0	0	0	0	0	0	0	-0.00350285	0	0	0	0	0	0	0	0	0	0	0	0	0	0	0	0	0	0	0	0	0	0	0	0	0	0	0	0	0	0
cg01286580	0	0	0	0.00626888	0.00289451	0.00509144	0	0	0	0	0	0	0	0	0	0	0	0	0.00418979	-0.0313442	-0.106726	0.00704708	-0.0279396	-0.0513065	-0.0218194	-0.00735612	0.0191341	-0.0114311	-0.0131699	0.0124368	0	0	0	0	0	0	0	0	0	0	0	0	0	0	0	0	0	0	0
cg01288470	0	0	0	0	-0.00335995	0	0	0	-0.00633305	0	0	0	-0.0147832	0	0	0	0	0	0	0	0	0	0	0	0	0	0	0	0	0	0	0	0	0	0	0	0	0	0	0	0	0	0	0	0	0	0	-0.0100885	0
cg01290613	0	0	0	0.135029	0.0836608	0	0	0	0	0	0	0	0	0	0	0	0	0	0.166995	0	0	0	0	0	0	0	0	0	0	0	0	0	0	0	0	0	0	0	0	0	0	0	0	0	0	0	0	0.152345	0
cg01291262	0	0	0	0	0	0	0	0	0	0	0	0	0	0	0	0	0	0	0	0	0	0	0	0	0	0	0	0	0	0	0	0	0	0	0	0	0	0	0	0	0	0	0	0	0	0	0	0	0
cg01292679	0	0	0	0.00311548	0.00105103	0.00333551	0	0	-0.00169634	0	0	0	0.00629291	0	0	0	0	0	0.00524993	0	0	0	0	0	0	0	0	0	0	0	0	0	0	0	0	0	0	0	0	0	0	0	0	0	0	0	0	-0.00245625	0
cg01292864	0.758654	0.694323	0	0	0	0	0	0	0	0	0	0	0	0	0.13033	0	0	0	0	0	0	0	0	0	0	0	0	0	0	0	0	0	0	0	0	0	0	0	0	0	0	0	0	0	0	0	0	0	0
cg01293271	0	0	0	0	0	0	0	0	0	0	0	0	0	0	0	0	0	0	0	0	0	0	0	0	0	0	0	0	0	0	0	0	0	0	0	0	0	0	0	0	0	0	0	0	0	0	0	0	0
cg01293622	0	0	0	0.0334487	0.0147448	0.00641911	0	0	-0.0153369	0	0	0	0	0	0	0	0	0	0	0	0	0	0	0	0	0	0	0	0	0	0	0	0	0	0	0	0	0	0	0	0	0	0	0	0	0	0	0	0
cg01293647	0	0	0	0.00325752	0.0004236	0	0	0	0.0218309	0	0	0	-0.0121959	0	0	0	0	0	-0.00766133	0	0	0	0	0	0	0	0	0	0	0	0	0	0	0	0	0	0	0	0	0	0	0	0	0	0	0	0	0.0044763	0
cg01293763	0	0	0	0	0	0	0	0	0	0	0	0	0	0	0	0	0	0	0	0	0	0	0	0	0	0	0	0	0	0	0	0	0	0	0	0	0	0	0	0	0	0	0	0	0	0	0	0	0
cg01294450	0	0	0	-0.247295	-0.156348	-0.2409	0	0	0	0	0	0	0	0	0	0	0	0	-0.319158	0	0	0	0	0	0	0	0	0	0	0	0	0	0	0	0	0	0	0	0	0	0	0	0	0	0	0	0	-0.276837	0
cg01294452	0	0	0	0	0	0	0	0	0	0	0	0	0	0	0	0	0	0	0	0	0	0	0	0	0	0	0	0	0	0	0	0	0	0	0	0	0	0	0	0	0	0	0	0	0	0	0	0	0
cg01296942	0	0	-0.349839	0	-0.0174889	0	0	0	0	0	0	0	-0.0496323	0	0	0	0	0	0	0	0	0	0	0	0	0	0	0	0	0	0	0	0	0	0	0	0	0	0	0	0	0	0	0	0	0	0	0	0
cg01297276	0	0	0	0.00412021	0.00107249	0	0	0	0	0	0	0	0	0	0	0	0	0	0	0	0	0	0	0	0	0	0	0	0	0	0	0	0	0	0	0	0	0	0	0	0	0	0	0	0	0	0	0	0
cg01298452	0	0	0	0	0	0	0	0	0	0	0	0	0	0	0	0	0	0	0	0	0	0	0	0	0	0	0	0	0	0	0	0	0	0	0	0	0	0	0	0	0	0	0	0	0	0	0	0	0
cg01301023	0	0	0	0	0.0154861	0	0	0	0	0	0	0	0	0	0	0	0	0	0.0273922	0	0	0	0	0	0	0	0	0	0	0	0	0	0	0	0	0	0	0	0	0	0	0	0	0	0	0	0	0.0234843	0
cg01301067	0	0	0	-0.00334034	-0.00210647	0	0	0	0	0	0	0	0	0	0	0	0	0	0	0	0	0	0	0	0	0	0	0	0	0	0	0	0	0	0	0	0	0	0	0	0	0	0	0	0	0	0	0	0
cg01301138	0	0	0	-0.123019	-0.0560033	-0.100738	0	0	0	0	0	0	0	0	0	0	0	0	0	0	0	0	0	0	0	0	0	0	0	0	0	-1.5045	-1.51852	0	0	0	0	0	0	0	0	0	-1.30537	0	0	0	0	-0.122118	0
cg01301326	0	0	0	-0.00626841	-0.00900401	-0.015847	0	0	0	0	0	0	0	0	0	0	0	0	-0.0168762	0	0	0	0	0	0	0	0	0	0	0	0	0	0	0	0	0	0	0	0	0	0	0	0	0	0	0	0	-0.0217742	0
cg01301379	0	0	0	0	-0.0427595	-0.0875684	0	0	0	0	0	0	-0.111365	0	0	0	0	0	-0.0900563	0	0	0	0	0	0	0	0	0	0	0	0	0	0	0	0	0	0	0	0	0	0	0	0	0	0	0	0	-0.106592	0
cg01302905	0	0	0	-0.00121171	-0.000288045	-0.00202587	0	0	-0.00397658	0	0	0	-0.004603	0	0	0	0	0	0	0	0	0	0	0	0	0	0	0	0	0	0	0	0	0	0	0	0	0	0	0	0	0	0	0	0	0	0	0	0
cg01304040	0	0	0	0	0	0	0	0	0	0	0	0	0	0	0	0	0	0	0	0	0	0	0	0	0	0	0	0	0	0	0	0	0	0	0	0	0	0	0	0	0	0	0	0	0	0	0	0	0
cg01307387	0	0	0	0	-0.0429161	-0.0424148	0	0	0	0	0	0	0	0	0	0	0	0	-0.0948724	0	0	0	0	0	0	0	0	0	0	0	0	0	0	0	0	0	0	0	0	-0.108217	0	0	0	0	0	0	0	-0.068808	0
cg01307652	0	0	0	0.00289455	-0.0149792	0	0	0	0	0	0	0	-0.0428177	0	0	0	0	0	-0.0989141	0	0	0	0	0	0	0	0	0	0	0	0	0	0	0	0	0	0	0	0	0	0	0	0	0	0	0	0	-0.0280761	0
cg01307653	0	0	0	0	0	0	0	0	0	0	0	0	0	0	0	0	0	0	0	0	0	0	0	0	0	0	0	0	0	0	0	0	0	0	0	0	0	-0.115066	0	0	0	0	0	0	0	0	0	0	0
cg01308925	0	0	0	0.00838907	0.00513081	0.00547589	0	0	0	0	0	0	0.00667989	0	0	0	0	0	0.0107444	0	0	0	0	0	0	0	0	0	0	0	0	0	0	0	0	0	0	0	0	0	0	0	0	0	0	0	0	0	0
cg01309159	0	0	0	0	-0.0843022	0	0	0	-0.105775	0	0	0	0	0	0	0	0	0	-0.172877	0	0	0	0	0	0	0	0	0	0	0	0	0	0	0	0	0	0	0	0	0	0	0	0	0	0	0	0	-0.203271	0
cg01309929	0	0	0	0	0.0104785	0.0117886	0	0	0.0216804	0	0	0	0.0271913	0	0	0	0	0	0	0	0	0	0	0	0	0	0	0	0	0	0	0	0	0	0	0	0	0	0	0	0	0	0	-0.041634	0	0	0	0.0248209	0
cg01311296	0	0	0	0	-0.00275564	0	0	0	0	0	0	0	0	0	0	0	0	0	0	0	0	0	0	0	0	0	0	0	0	0	0	0	0	0	0	0	0	0	0	0	0	0	0	0	0	0	0	0	0
cg01312261	0	0	0	0	-0.00615816	0	0	0	0	0	0	0	0	0	0	0	0	0	0	0	0	0	0	0	0	0	0	0	0	0	0	0	0	0	0	0	0	0	0	0	0	0	0	0	0	0	0	0	0
cg01313856	0	0	0	-0.0124883	-0.0105215	-0.0214618	0	0	0	0	0	0	0	0	0	0	0	0	-0.0141019	0	0	0	0	0	0	0	0	0	0	0	0	0	0	0	0	0	0	0	0	0	0	0	0	0	0	0	0	-0.0195149	0
cg01314094	0	0	0	0	0.00267172	0.000974346	0	0	0	0	0	0	0.00974824	0	0	0	0	0	0.00393469	0	0	0	0	0	0	0	0	0	0	0	0	0	0	0	0	0	0	0	0	0	0	0	0	0	0	0	0	0	0
cg01314454	0	0	0	0.0165892	0.00803545	0	0	0	0	0	0	0	0	0	0	0	0	0	0.0191989	0	0	0	0	0	0	0	0	0	0	0	0	0	0	0	0	0	0	0	0	0	0	0	0	0	0	0	0	0.0107027	0
cg01314601	0	0	0	-0.00925489	-0.00461254	-0.00934518	0	0	-0.000265332	0	0	0	0	0	0	0	0	0	-0.00947394	0.0132192	0.0397207	0.00428234	0.0482714	-0.0447041	0.0119286	0.0134467	0.0388157	0.0109605	-0.0228512	-0.000608985	0	0	0	0	0	0	0	0	0	-0.0031	0	0	0	0	0	0	0	-0.0107147	0
cg01314755	0	0	0	-0.0118614	-0.00712807	0	0	0	-0.0133912	0	0	0	-0.0220707	0	0	0	0	0	0	0	0	0	0	0	0	0	0	0	0	0	0	0	0	0	0	0	0	0	0	0	0	0	0	0	0	0	0	0	0
cg01315721	0	0	0	0.0164565	0.0123915	0	0	0	0.0419122	0	0	0	0	0	0	0	0	0	0.0332978	0	0	0	0	0	0	0	0	0	0	0	0	0	0	0	0	0	0	0	0	0	0	0	0	0	0	0	0	0.0322485	0
cg01316866	0	0	0	0	-0.00200261	-0.00319273	0	0	0	0	0	0	0.00246558	0	0	0	0	0	-0.00517452	0	0	0	0	0	0	0	0	0	0	0	0	0	0	0	0	0	0	0	0	0	0	0	0	0	0	0	0	0	0
cg01316934	0	0	0	0	0.00148519	0	0	0	0	0	0	0	0.00125147	0	0	0	0	0	0	0	0	0	0	0	0	0	0	0	0	0	0	0	0	0	0	0	0	0	0	0	0	0	0	0	0	0	0	0.00366659	0
cg01317356	0	0	0	0	0	0	0	0	0	0	0	0	0	0	0	0	0	0	0	0	0	0	0	0	0	0	0	0	0	0	0	0	0	0	0	0	0	0	0	0	0	0	0	0	0	0	0	0	0
cg01319039	0	0	0	0	0.0116795	0.0199327	0	0	0.00460204	0	0	0	0	0	0	0	0	0	0.0204655	0	0	0	0	0	0	0	0	0	0	0	0	0	0	0	0	0	0	0	0	0	0	0	0	0	0	0	0	0.0293292	0
cg01319431	0	0	0	0.0115118	0.0204399	0	0	0	0	0	0	0	0	0	0	0	0	0	0	0	0	0	0	0	0	0	0	0	0	0	0	0	0	0	0	0	0	0	0	0	0	0	0	0	0	0	0	0	0
cg01319626	0	0	0	0.0175475	0.010635	0	0	0	0	0	0	0	0	0	0	0	0	0	0	0	0	0	0	0	0	0	0	0	0	0	0	0	0	0	0	0	0	0	0	0	0	0	0	0	0	0	0	0	0
cg01319629	0	0	0	0	-0.000836199	0	0	0	-0.000353269	0	0	0	-0.000312472	0	0	0	0	0	0	0	0	0	0	0	0	0	0	0	0	0	0	0	0	0	0	0	0	0	0	0	-0.0709742	0	0	-0.0156592	0	0	0	0.000146785	0
cg01320719	0	0	0	0	0	0	0	0	0	0	0	0	0	0	0	0	0	0	0	0	0	0	0	0	0	0	0	0	0	0	0	0	0	0	0	0	0	0	0	0	0	0	0	0	0	0	0	0	0
cg01322554	0	0	0	0	0	0	0	0	0	0	0	0	0	0	0	0	0	0	0	0	0	0	0	0	0	0	0	0	0	0	0	0	0	0	0	0	0	0	0	0	0	0	0	0	0	0	0	0	0
cg01324452	0	0	0	0	-0.0138234	-0.0296648	0	0	0	0	0	0	0	0	0	0	0	0	0	0	0	0	0	0	0	0	0	0	0	0	0	0	0	0	0	0	0	0	0	0	0	0	0	0	0	0	0	-0.0020114	0
cg01324791	0	0	0	-0.0132452	-0.00813947	-0.0169673	0	0	0	0	0	0	0	0	0	0	0	0	-0.01328	0	0	0	0	0	0	0	0	0	0	0	0	0	0	0	0	0	0	0	0	0	0	0	0	0	0	0	0	-0.014009	0
cg01324959	0	0	0	0	0	0	0	0	0	0	0	0	0	0	0	0	0	0	0	0	0	0	0	0	0	0	0	0	0	0	0	0	0	0	0	0	0	0	0	0	0	0	0	0	0	0	0	0	0
cg01325609	0	0	0	0	0.00188251	0.00367567	0	0	0	0	0	0	0.0075633	0	0	0	0	0	0	0	0	0	0	0	0	0	0	0	0	0	0	0	0	0	0	0	0	0	0	0	0	0	0	0	0	0	0	0.00452794	0
cg01326050	0	0	0	0	0.00492632	0.00955079	0	0	0.00492937	0	0	0	0	0	0	0	0	0	0.00762177	0	0	0	0	0	0	0	0	0	0	0	0	0	0	0	0	0	0	0	0	0	0	0	0	0	0	0	0	0	0
cg01326399	0	0	0	0	0	0	0	0	0	0	0	0	0	0	0	0	0	0	0	0	0	0	0	0	0	0	0	0	0	0	0	0	0	0	0	0	0	0	0	0	0	0	0	0	0	0	0	0	0
cg01326566	0	0	0	-0.0595467	-0.0810839	0	0	0	0	0	0	0	0	0	0	0	0	0	-0.178698	0	0	0	0	0	0	0	0	0	0	0	0	0	0	0	0	0	0	0	0	0	0	0	0	0	0	0	0	-0.18337	-0.220826
cg01327047	0	0	0	-0.0013759	-0.00178902	-0.00596983	0	0	0	0	0	0	0	0	0	0	0	0	0	0	0	0	0	0	0	0	0	0	0	0	0	0	0	0	0	0	0	0	0	0	0	0	0	0	0	0	0	0	0
cg01328691	0	0	0	-0.00479929	-0.00371399	0	0	0	0	0	0	0	-0.0132692	0	0	0	0	0	0	0	0	0	0	0	0	0	0	0	0	0	0	0	0	0	0	0	0	0	0	0	0	0	0	0	0	0	0	0	0
cg01328716	0	0	0	0	-0.000993294	0	0	0	0	0	0	0	0	0	0	0	0	0	0	0	0	0	0	0	0	0	0	0	0	0	0	0	0	0	0	0	0	0	0	0	0	0	0	0	0	0	0	0	0
cg01328839	0	0	0	0	0	0	0	0	0	0	0	0	0	0	0	0	0	0	0	0	0	0	0	0	0	0	0	0	0	0	0	0	0	0	0	0	0	0	0	0	0	0	0	0	0	0	0	0	0
cg01329059	0	0	0	-0.00391348	-0.00207155	0	0	0	0	0	0	0	0	0	0	0	0	0	0	0	0	0	0	0	0	0	0	0	0	0	0	0	0	0	0	0	0	0	0	0	0	0	0	0	0	0	0	0	0
cg01329421	0	0	0	1.32979	0.920393	0	5.50605	0	0	0	0	0	1.92428	0	0	0	0	0	1.18526	0	0	0	0	0	0	0	0	0	0	0	0	0	0	0	0	0	0	0	0	0	0	0	0	0	0	0	0	0.963877	0
cg01329441	0	0	0	0	0.0194933	0.03724	0	0	0.0229498	0	0	0	0	0	0	0.358265	0	0	0	0	0	0	0	0	0	0	0	0	0	0	0	0	0	0	0	0	0	0	0	0	0	0	0	0	0	0	0	0.0472423	0
cg01329995	0	0	0	0	0	0	0	0	0	0	0	0	0	0	0	0	0	0	0	0	0	0	0	0	0	0	0	0	0	0	0	0	0	0	0	0	0	0	0	0	0	0	0	0	0	0	0	0	0
cg01330940	0	0	0	0	-0.00373065	-0.00735984	0	0	-0.00674274	0	0	0	0	0	0	0	0	0	-0.00462091	0	0	0	0	0	0	0	0	0	0	0	0	0	0	0	0	0	0	0	0	0	0	0	0	0	0	0	0	0	0
cg01332968	0	0	0	0	0	0	0	0	0	0	0	0	0	0	0	0	0	0	0	0	0	0	0	0	0	0	0	0	0	0	0	0	0	0	0	0	0	0	0	0	0	0	0	0	0	0	0	0	0
cg01333192	0	0	0	0	0.0272477	0	0	0	0	0	0	0	0	0	0	0	0	0	0	0	0	0	0	0	0	0	0	0	0	0	0	0	0	0	0	0	0	0	0	0	0	0	0	0	0	0	0	0	0
cg01333334	0	0	0	0.00307527	0.00390784	0.0176119	0	0	0.0179004	0	0	0	0	0	0	0	0	0	0.0168491	0	0	0	0	0	0	0	0	0	0	0	0	0	0	0	0	0	0	0	0	0	0	0	0	0	0	0	0	0.0064392	0
cg01334218	0	0	0	0.000296839	-0.000869383	0	0	0	0	0	0	0	-0.00126457	0	0	0	0	0	-0.000908241	0	0	0	0	0	0	0	0	0	0	0	0	0	0	0	0	0	0	0	0	0	0	0	0	0	0	0	0	-0.00134972	0
cg01334355	0	0	0	0	0.0106638	0.0457816	0	0	-0.00976314	0	0	0	0.046316	0	0	0	0	0	0.0260604	0	0	0	0	0	0	0	0	0	0	0	0	0	0	0	-0.332377	-0.332377	0	0	0	0	0	0	0	0	0	0	0	0	0
cg01334806	0	0	0	0.0282767	0.0168889	0	0	0	0	0	0	0	0	0	0	0	0	0	0	0	0	0	0	0	0	0	0	0	0	0	0	0	0	0	0	0	0	0	0	0	0	0	0	0	0	0	0	0	0
cg01334830	0	0	0	0	0	0	0	0	0	0	0	0	0	0	0	0	0	0	0	0	0	0	0	0	0	0	0	0	0	0	0	0	0	0	0	0	0	0	0	0	0	0	0	0	0	0	0	0	0
cg01335367	0	0	0	0	0	0	0	0	0	0	0	0	0	0	0	0	0	0	0	0	0	0	0	0	0	0	0	0	0	0	0	0	0	0	0	0	0	0	0	0	0	0	0	0	0	0	0	0	0
cg01336022	0	0	0	0	0	0	0	0	0	0	0	0	0	0	0	0	0	0	0	0	0	0	0	0	0	0	0	0	0	0	0	0	0	0	0	0	0	0	0	0	0	0	0	0	0	0	0	0	0
cg01336082	0	0	0	-0.00282803	-0.00164345	-0.00329635	0	0	0.000300854	0	0	0	-0.00480596	0	0	0	0	0	0	0	0	0	0	0	0	0	0	0	0	0	0	0	0	0	0	0	0	0	0	0	0	0	0	0	0	0	0	-0.00391744	0
cg01336859	0	0	0	0	0	0	0	0	0	0	0	0	0	0	0	0	0	0	0	0	0	0	0	0	0	0	0	0	0	0	0	0	0	0	0	0	0	0	0	0	0	0	0	0	0	0	0	0	0
cg01337054	0	0	0	0	-0.0336618	-0.0780336	0	0	0	0	0	0	0	0	0	0	0	0	0	0	0	0	0	0	0	0	0	0	0	0	0	0	0	0	0	0	0	0	0	0	0	-0.159225	0	0	0	0	0	0	0
cg01337143	0	0	0	0.0102337	0.00442218	0	0	0	0	0	0	0	0.0105831	0	0	0	0	0	0	0	0	0	0	0	0	0	0	0	0	0	0	0	0	0	0	0	0	0	0	0.119096	0	0	0	0	0	0	0	0	0
cg01337511	0	0	0	0	0.00503522	0.00956242	0	0	-0.00391666	0.25899	0	0	0.0231646	0	0	0	0	0	0	0	0	0	0	0	0	0	0	0	0	0	0	0	0	0	0	0	0	0	0	0	0	0	0	0	0	0	0	0.0112353	0
cg01338393	0	0	0	0	0	0	0	0	0	0	0	0	0	0	0	0	0	0	0	0	0	0	0	0	0	0	0	0	0	0	0	0	0	0	0	0	0	0	0	0	0	0	0	0	0	0	0	0	0
cg01339203	0	0	0	0.0407087	0.0218621	0	0	0	0	0	0	0	0	0	0	0	0	0	0.0379373	0	0	0	0	0	0	0	0	0	0	0	0	0	0	0	0	0	0	0	0	0	0	0	0	0	0	0	0	0	0
cg01340046	0	0	0	0	-0.00191968	0.00493581	0	0	0	0	0	0	0	0	0	0	0	0	0	0.0567325	-0.0171236	0.00944103	0.00772185	0.00817186	0.0575281	0.0313086	0.0201504	0.011266	-0.0324365	-0.00962322	-0.0128793	0	0	0	0	0	0	0	0	0	0	0	0	0	0	0	0	0	0
cg01340118	0	0	0	0	-0.0070216	-0.00857316	0	0	0.0015322	0	0	0	0	0	0	0	0	0	-0.00755372	0	0	0	0	0	0	0	0	0	0	0	0	0	0	0	0	0	0	0	0	0	0	0	0	0	0	0	0	-0.0119821	0
cg01340195	0	0	0	0	-0.00764204	0	0	0	-0.00765888	0	0	0	0	0	0	-0.234625	0	0	0	-0.00230493	-0.107964	-0.16793	-0.0515726	-0.0263428	-0.0533095	-0.0334298	0.00464088	-0.040071	0.00958755	-0.0949851	0	0	0	0	0	0	0	0	0	0	0	0	0	0	0	0	0	-0.0134309	0
cg01341452	0	0	0	0	-0.00097123	0	0	0	0	0	0	0	0.0092191	0	0	0	0	0	0.00746171	0	0	0	0	0	0	0	0	0	0	0	0	0	0	0	0	0	0	0	0	0	0	0	0	0	0	0	0	0	0
cg01341696	0	0	0	0	0.0107594	0.0124226	0.159208	0	0	0	0	0	0.0266667	0	0	0	0	0	0	0	0	0	0	0	0	0	0	0	0	0	0	0	0	0	0	0	0	0	0	0	0	0	0	0	0	0	0	0	0
cg01342051	0	0	0	0	0	0	0	0	0	0	0	0	0	0	0	0	0	0	0	0	0	0	0	0	0	0	0	0	0	0	0	0	0	0	0	0	0	0	0	0	0	0	0	0	0	0	0	0	0
cg01342157	0	0	0	0	0.00106742	0.00298243	0	0	0	0	0	0	0.00519143	0	0	0	0	0	0	0	0	0	0	0	0	0	0	0	0	0	0	0	0	0	0	0	0	0	0	0	0	0	0	0	0	0	0	0	0
cg01342627	0	0	0	0.00453892	0.0030866	0	0.0548041	0	0	0	0	0	0	0	0	0	0	0	0	0	0	0	0	0	0	0	0	0	0	0	0	0	0	0	0	0	0	0	0	0	0	0	0	0	0	0	0	0.00584953	0
cg01343642	0	0	0	0	-0.0110772	-0.0168317	0	0	0.0103745	0	0	0	0	0	0	0	-0.796233	0	0	0	0	0	0	0	0	0	0	0	0	0	0	0	0	0	0	0	0	0	0	0	0	0	0	0	0	0	0	0	0
cg01343704	0	0	0	0.0338626	0.0651743	0	0	0	0.0612769	0	0	0	-0.0325436	0	0	0	0	0	0.233949	0	0	0	0	0	0	0	0	0	0	0	0	0	0	0	0	0	0	0	0	0	0	0	0	0	0	0	0	0.147552	0.216888
cg01344347	0	0	0	-0.0213767	-0.0133378	-0.024806	0	0	0	0	0	0	0	0	0	0	0	0	0	0	0	0	0	0	0	0	0	0	0	0	0	0	0	0	0	0	0	0	0	0	0	0	0	0	0	0	0	-0.0271408	0
cg01344546	0	0	0	-0.00282279	-0.00214036	-0.00255475	0	0	0	0	0	0	-0.00526559	0	0	0	0	0	0	0	0	0	0	0	0	0	0	0	0	0	0	0	0	0	0	0	0	0	0	0	0	0	0	0	0	0	0	-0.00302667	0
cg01345395	0	0	0	0	0	0	0	0	0	0	0	0	0	0	0	0	0	0	0	0	0	0	0	0	0	0	0	0	0	0	0	0	0	0	0	0	0	0	0	0	0	0	0	0	0	0	0	0	0
cg01346827	0	0	0	0	-0.0154246	-0.0239768	0	0	-0.0198707	0	0	0	-0.0350573	0	0	0	0	0	-0.0293745	0	0	0	0	0	0	0	0	0	0	0	0	0	0	0	0	0	0	0	0	-0.378038	0	0	0	0	0	0	0	0	0
cg01347849	0	0	0	-0.00439145	-0.00307129	-0.00598319	0	0	-0.00440917	0	0	0	0	0	0	0	0	0	-0.00518171	0	0	0	0	0	0	0	0	0	0	0	0	0	0	0	0	0	0	0	0	0	0	0	0	0	0	0	0	0	0
cg01349535	0	0	0	-0.00587536	-0.00460092	-0.00859602	0	0	0	0	0	0	-0.0117271	0	0	0	0	0	-0.00774403	0	0	0	0	0	0	0	0	0	0	0	0	0	0	0	0	0	0	0	0	0	0	0	0	0	0	0	0	0	0
cg01351315	0	0	-0.228171	-0.00837459	-0.00507963	-0.0107337	0	0	-0.00609579	0	0	0	0	0	0	0	0	0	0	0	0	0	0	0	0	0	0	0	0	0	0	0	0	0	0	0	0	0	0	0	0	0	0	0	0	0	0	-0.0129816	0
cg01351663	0	0	0	0	0.0482532	0	0	0	0	0	0	0	0	0	0	0	0	0	0	0	0	0	0	0	0	0	0	0	0	0	0	0	0	0	0	0	0	0	0	0	0	0	0	0	0	0	0	0	0
cg01351677	0	0	0	0	-0.000495429	-0.000545558	0	0	0	0	0	0	-0.000257632	0	0	0	0	0	0	0	0	0	0	0	0	0	0	0	0	0	0	0	0	0	0	0	0	0	0	-0.00323586	0	0	0	0	0	0	0	0	0
cg01352789	0	0	-1.2497	-0.0254427	-0.0122566	-0.0368626	0	0	-0.0146375	0	0	0	0	0	0	0	0	0	-0.00739679	0	0	0	0	0	0	0	0	0	0	0	0	0	0	0	0	0	0	0	0	0	0	0	0	0	0	0	0	0	0
cg01352953	0	0	0	-0.00384507	-0.00208235	0	0	0	0	0	0	0	0	0	0	0	0	0	0	0	0	0	0	0	0	0	0	0	0	0	0	0	0	0	0	0	0	0	0	0	0	0	0	0	0	0	0	0	0
cg01353448	0	0	0	0	0	0	0	0	0	0	0	0	0	0	0	0	0	0	0	0	0	0	0	0	0	0	0	0	0	0	0	0	0	0	0	0	0	0	0	0	0	0	0	0	0	0	0	0	0
cg01353533	0	0	0	0	-0.00145279	0	0	0	0	0	0	0	0	0	0	0	0	0	-0.00423383	0	0	0	0	0	0	0	0	0	0	0	0	0	0	0	0	0	0	0	0	0	0	0	0	0	0	0	0	-0.00419363	0
cg01355478	0	0	0	0	0.00788216	0.000246547	0	0	0	0	0	0	0.0345615	0	0	0	0	0	0	0	0	0	0	0	0	0	0	0	0	0	0	0	0	0	0	0	0	0	0	0	0	0	0	0	0	0	0	0	0
cg01356224	0	0	0	-0.0314878	-0.0229024	0	-0.27986	0	0	0	0	0	-0.0578232	0	0	0	0	0	0	0	0	0	0	0	0	0	0	0	0	0	0	0	0	0	0	0	0	0	0	0	0	0	0	0	0	0	0	-0.0352502	0
cg01356694	0	0	0	0	0	0	0	0	0	0	0	0	0	0	0	0	0	0	0	0	0	0	0	0	0	0	0	0	0	0	0	0	0	0	0	0	0	0	0	0	0	0	0	0	0	0	0	0	0
cg01357874	0	0	0	0.0343428	0.0261794	0.0573567	0	0	0	0	0	0	0	0	0	0	0	0	0.0470165	0	0	0	0	0	0	0	0	0	0	0	0	0	0	0	0	0	0	0	0	0	0	0	0	0	0	0	0	0.0286101	0
cg01358290	0	0	0	0.00603402	0.00384145	0.0204554	0	0	0	0	0	0	0.0475949	0	0	0	0	0	0.0304821	0	0	0	0	0	0	0	0	0	0	0	0	0	0	0	0	0	0	0	0	0	0	0	0	0	0	0	0	0	0
cg01358620	0	0	0	0	0	0	0	0	0	0	0	0	0	0	0	0	0	0	0	0	0	0	0	0	0	0	0	0	0	0	0	0	0	0	0	0	0	0	0	0	0	0	0	0	0	0	0	0	0
cg01359274	0	0	0	0	0.0141278	0	0	0	0	0	0	0	0	0	0	0	0	0	0.0231672	0	0	0	0	0	0	0	0	0	0	0	0	0	0	0	0	0	0	0	0	0	0	0	0	0	0	0	0	0.0327659	0
cg01359371	0	0	0	-0.100753	-0.0600879	-0.0976989	0	0	0	0	-3.03255	0	-0.136562	0	0	0	0	0	-0.109718	0	0	0	0	0	0	0	0	0	0	0	0	0	0	0	0	0	-0.291538	0	0	0	0	0	0	0	0	0	0	-0.0998613	-2.12086
cg01359455	0	0	0	-0.00486866	-0.00184028	0	0	0	0	0	0	0	-0.00637197	0	0	0	0	0	-0.0030259	0	0	0	0	0	0	0	0	0	0	0	0	0	0	0	0	0	0	0	0	0	0	0	0	0	0	0	0	-0.00517161	0
cg01360156	0	0	0	-0.000761823	-0.000841622	-0.000677167	0	0	0	0	0	0	0.000365182	0	0	0	0	0	-0.00256139	0	0	0	0	0	0	0	0	0	0	0	0	0	0	0	0	0	0	0	0	0	0	0	0	-0.0627259	0	0	0	-0.00506228	0
cg01360368	0	0	0	-0.0199018	-0.0079217	0	0	0	0	0	0	0	-0.0134829	0	0	0	0	0	-0.012984	0	0	0	0	0	0	0	0	0	0	0	0	0	0	0	0	0	0	0	0	-0.0591615	0	0	0	0	0	0	0	-0.015547	0
cg01360767	0	0	0	0	0	0	0	0	0	0	0	0	0	0	0	0	0	0	0	0	0	0	0	0	0	0	0	0	0	0	0	0	0	0	0	0	0	0	0	0	0	0	0	0	0	0	0	0	0
cg01361021	0	0	0	0	0	0	0	0	0	0	0	0	0	0	0	0	0	0	0	0	0	0	0	0	0	0	0	0	0	0	0	0	0	0	0	0	0	0	0	0	0	0	0	0	0	0	0	0	0
cg01361776	0	0	0	-0.0288717	-0.0179447	-0.0304356	-0.319954	0	-0.0205619	0	0	0	0	0	0	0	0	0	-0.0270934	0	0	0	0	0	0	0	0	0	0	0	0	0	0	0	0	0	0	0	0	0	0	0	0	0	0	0	0	-0.023356	0
cg01362022	0	0	0	-0.0792891	-0.0454594	0	0	0	0	0	0	0	-0.0741779	0	0	0	0	0	0	0	0	0	0	0	0	0	0	0	0	0	0	0	0	0	0	0	0	0	0	0	0	0	0	0	0	0	0	0	0
cg01363010	0	0	0	0	0.00159826	0.00492888	0	0	-0.0084816	0	0	0	0.00230884	0	0	0	0	0	0	0	0	0	0	0	0	0	0	0	0	0	0	0	0	0	0	0	0	0	0	0	0	0	0	0	0	0	0	0.00258787	0
cg01363325	0	0	0	0.000528682	0.000229931	0	0	0	0	0	0	0	0	0	0	0	0	0	-0.000970128	0	0	0	0	0	0	0	0	0	0	0	0	0	0	0	0	0	0	0	0	0	0	0	0	0	0	0	0	-0.00155577	0
cg01365416	0	0	0	0	0	0	0	0	0	0	0	0	0	0	0	0	0	0	0	0	0	0	0	0	0	0	0	0	0	0	0	0	0	0	0	0	0	0	0	0	0	0	0	0	0	0	0	0	0
cg01365700	0	0	0	0.000133305	0.000195606	0	0	0	0	0	0	0	0	0	0	0	0	0	0	0	0	0	0	0	0	0	0	0	0	0	0	0	0	0	0	0	0	0	0	0	0	0	0	0	0	0	0	0	0
cg01366864	0	0	0	-0.0489604	-0.0322332	0	0	0	0	0	0	0	0	0	0	0	0	0	0	0	0	0	0	0	0	0	0	0	0	0	0	0	0	0	0	0	0	0	0	0	0	0	0	0	0	0	0	0	0
cg01368226	0	0	0	0	-0.000877611	-0.0039169	0	0	0.00167085	0	0	0	-4.48873e-05	0	0	0	0	0	0	0	0	0	0	0	0	0	0	0	0	0	0	0	0	0	0	0	0	0	0	0	0	0	0	0	0	0	0	-0.00466764	0
cg01369215	0	0	0	0	-0.00820169	-0.0138651	0	0	0	0	-0.980431	0	-0.0225238	0	0	0	0	0	-0.0123201	0	0	0	0	0	0	0	0	0	0	0	0	0	0	0	0	0	0	0	0	0	0	0	0	0	0	0	0	0	0
cg01369393	0	0	0	0	0	0	0	0	0	0	0	0	0	0	0	0	0	0	0	0	0	0	0	0	0	0	0	0	0	0	0	0	0	0	0	0	0	0	0	0	0	0	0	0	0	0	0	0	0
cg01369969	0	0	0	0	0	0	0	0	0	0	0	0	0	0	0	0	0	0	0	0	0	0	0	0	0	0	0	0	0	0	0	0	0	0	0	0	0	0	0	0	0	0	0	0	0	0	0	0	0
cg01370449	0	0	0	0	0.00116806	0	0	0	0	0	0	0	0	0	0	0	0	0	0	0	0	0	0	0	0	0	0	0	0	0	0	0	0	0	0	0	0	0	0	0	0	0	0	0	0	0	0	0	0
cg01370575	0	0	0	-0.00770899	-0.00414496	-0.00829922	0	0	0	0	0	0	0	0	0	-1.03819	0	0	0	0	0	0	0	0	0	0	0	0	0	0	0	0	0	0	0	0	0	0	0	0	0	0	0	0	0	0	0	-0.00879059	0
cg01371095	0	0	-0.0431678	-0.0275775	-0.0264002	-0.0338948	0	0	0	0	0	0	0	0	0	0	0	0	-0.0421646	0	0	0	0	0	0	0	0	0	0	0	0	0	0	0	0	0	0	0	0	0	0	0	0	0	0	0	0	0	0
cg01372366	0	0	0	0	0	0	0	0	0	0	0	0	0	0	0	0	0	0	0	0	0	0	0	0	0	0	0	0	0	0	0	0	0	0	0	0	0	0	0	0	0	0	0	0	0	0	0	0	0
cg01373206	0	0	0	-0.000535133	-0.000956077	-0.00134584	0	0	-0.00078885	0	0	0	-0.0027321	0	0	0	0	0	0	0	0	0	0	0	0	0	0	0	0	0	0	0	0	0	0	0	0	0	0	0	0	0	0	0	0	0	0	-0.0023174	0
cg01374277	0	0	0	0	0	0	0	0	0	0	0	0	0	0	0	0	0	0	0	0	0	0	0	0	0	0	0	0	0	0	0	0	0	0	0	0	0	0	0	0	0	0	0	0	0	0	0	0	0
cg01374343	0	0	0	0.0244277	0.0116043	0	0.112735	0	0.00221447	0	0	0	0	0	0	0	0	0	0	0	0	0	0	0	0	0	0	0	0	0	0	0	0	0	0	0	0	0	0	0	0	0	0	0	0	0	0	0.0191387	0
cg01374344	0	0	0	0.0081538	0.00486472	0.00735379	0	0	0	0	0	0	0.0106648	0	0	0	0	0	0.00870609	0	0	0	0	0	0	0	0	0	0	0	0	0	0	0	0	0	0	0	0	0	0	0	0	0	0	0	0	0.00748172	0
cg01374899	0	0	0	-0.00737271	-0.0042927	0	0	0	0	0	0	0	-0.00954985	0	0	0	0	0	-0.00738025	0	0	0	0	0	0	0	0	0	0	0	0	0	0	0	0	0	0	0	0	0	0	0	0	0	0	0	0	0	0
cg01376699	0	0	0	0	-0.00659223	0	0	0	0.00819315	0	0	0	0.0134221	0	0	0	0	0	-0.011209	0	0	0	0	0	0	0	0	0	0	0	0	0	0	0	0	0	0	0	0	0	0	0	0	0	0	0	0	0	0
cg01376725	0	0	0	0.0881549	0.0635437	0.011764	0	0	0.0469829	0	0	0	0	0	0	0	0	0	0.0597768	0	0	0	0	0	0	0	0	0	0	0	0	0	0	0	0	0	0	0	0	0	0	0	0	0.155834	0	0	0	0	0
cg01378367	0	0	0	0	-0.00572818	-0.00984091	0	0	-0.00650656	0	0	0	0	0	0	0	0	0	-0.0134649	0	0	0	0	0	0	0	0	0	0	0	0	0	0	0	0	0	0	0	0	-0.128353	0	0	0	0	0	0	0	0	0
cg01378910	0	0	0	0	0	0	0	0	0	0	0	0	0	0	0	0	0	0	0	0	0	0	0	0	0	0	0	0	0	0	0	0	0	0	0	0	0	0	0	0	0	0	0	0	0	0	0	0	0
cg01379609	0	0	0	0	0	0	0	0	0	0	0	0	0	0	0	0	0	0	0	0	0	0	0	0	0	0	0	0	0	0	0	0	0	0	0	0	0	0	0	0	0	0	0	0	0	0	0	0	0
cg01380208	0	0	0	0.000546139	0.000146514	0	0	0	-0.00215812	0	0	0	0	0	0	0	0	0	0.000576102	0	0	0	0	0	0	0	0	0	0	0	0	0	0	0	0	0	0	0	0	0	0	0	0	0	0	0	0	0	0
cg01381410	0	0	0	0.00164486	0.000984986	0.00246359	0	0	0.000690998	0	0	0	0.000629625	0	0	0	0	0	0	0	0	0	0	0	0	0	0	0	0	0	0	0	0	0	0	0	0	0	0	0	0	0	0	0	0	0	0	0	0
cg01382164	0	0	0	0	-0.0119294	0	0	0	0	0	0	0	-0.0613255	0	0	0	0	0	0	0	0	0	0	0	0	0	0	0	0	0	0	0	0	0	0	0	0	0	0	0	0.0843582	0	0	0	0	0	0	-0.0355976	0
cg01382846	0	0	0	-0.100209	-0.0345994	-0.0248969	0	0	0	0	0	0	0.021814	0	0	0	0	0	-0.00177289	0	0	0	0	0	0	0	0	0	0	0	0	0	0	0	0	0	0	0	0	0	0	0	0	0	0	0	0	-0.136096	0
cg01383681	0	0	0	0.042603	0.0328039	0.121021	0	0	0	0	0	0	0	0	0	0	0	0	0.0331792	0	0	0	0	0	0	0	0	0	0	0	0	0	0	0	0	0	0	0	0	0	0	0	0	-0.0280012	0	0	0	0	0
cg01384290	0	0	0	-0.00530317	-0.00344358	-0.00728646	0	0	0	0	0	0	-0.0117594	0	0	0	0	0	-0.00681053	0	0	0	0	0	0	0	0	0	0	0	0	0	0	0	0	0	0	0	0	0	0	0	0	0	0	0	0	0	0
cg01385056	0	0	0	0.41928	0.167881	0	0	0	-0.144689	0	0	0	0.323109	0	0	0	0	0	0.292563	0	0	0	0	0	0	0	0	0	0	0	0	0	0	0	0	0	0	0	0	0	0	0	0	0	0	0	0	0.434858	0
cg01385439	0	0	0	-0.0529176	-0.0318769	-0.0518997	0	-0.190469	0	0	0	0	0	0	0	0	0	0	-0.0509345	0	0	0	0	0	0	0	0	0	0	0	0	0	0	0	-0.179622	-0.179622	0	0	0	0	0	0	0	0	0	0	0	0	0
cg01385512	0	0	0	0	0.00265388	0.00778983	0	0	0	0	0	0	0	0	0	0	0	0	0.00572227	0.0540942	0.0321162	0.00729093	0.0567287	-0.0770283	-0.173336	-0.0733331	-0.0104004	-0.0924183	0.218868	-0.025241	0	0	0	0	0	0	0	0	0	0	0	0	0	0	0	0	0	0	0
cg01387835	0	0	0	0.00541839	0.00344297	0.00517305	0	0	0.00480128	0	0	0	0.00878453	0	0	0	0	0	0	0	0	0	0	0	0	0	0	0	0	0	0.00658779	0	0	0	0	0	0	0	0	0	0	0	0	0	0	0	0	0.00477922	0
cg01387937	0	0	0	0	0	0	0	0	0	0	0	0	0	0	0	0	0	0	0	0	0	0	0	0	0	0	0	0	0	0	0	0	0	0	0	0	0	0	0	0	0	0	0	0	0	0	0	0	0
cg01391058	0	0	0	-0.00210499	-0.000956661	0	0	0	0	0	0	0	-0.00153764	0	0	0	0	0	-0.00213932	0	0	0	0	0	0	0	0	0	0	0	0	0	0	0	0	0	0	0	0	0	0	0	0	0	0	0	0	-0.000903454	0
cg01391858	0	0	0	0	0	0	0	-0.115593	0	0	0	0	0	0	0	0	0	0	0	0	0	0	0	0	0	0	0	0	0	0	0	0	0	0	0	0	0	-0.287728	0	0	0	0	0	0	0	0	0	0	0
cg01392682	0	0	0	0	-0.00106541	-0.0322446	0	0	0	0	0	0	0	0	0	0	0	0	-0.0172428	0	0	0	0	0	0	0	0	0	0	0	0	0	0	0	0	0	0	0	0	0	0	0	0	-0.0507595	0	0	0	-0.00958853	0
cg01392943	0	0	0	-0.00736908	-0.00328305	-0.00554423	0	0	0	0	0	0	-0.00700186	0	0	0	0	0	-0.00545952	0	0	0	0	0	0	0	0	0	0	0	0	0	0	0	0	0	0	0	0	0	0	0	0	0	0	0	0	-0.00756085	0
cg01393027	0	0	0	0	-0.000237894	-0.00270082	0	0	0	0	0	0	0.00406832	0	0	0	0	0	-0.00490545	0	0	0	0	0	0	0	0	0	0	0	0	0	0	0	0	0	0	0	0	0	0	0	0	0.0150007	0	0	0	0.00130316	0
cg01393477	0	0	0	0	0	0	0	0	0	0	0	0	0	0	0	0	0	0	0	0	0	0	0	0	0	0	0	0	0	0	0	0	0	0	0	0	0	0	0	0	0	0	0	0	0	0	0	0	0
cg01393721	0	0	0	0	0	0	0	0	0	0	0	0	0	0	0	0	0	0	0	0	0	0	0	0	0	0	0	0	0	0	0	0	0	0	0	0	0	0	0	0	0	0	0	0	0	0	0	0	0
cg01393939	0	0	0	0	-0.00103182	0	-0.0714131	0	0	0	0	0	0	0	0	-0.318945	0	0	0	0	0	0	0	0	0	0	0	0	0	0	0	0	0	0	0	0	0	0	0	0	0	0	0	0	0	0	0	0	0
cg01394860	0	0	0	-0.0221919	-0.0143839	0	0	0	0	0	0	0	-0.0644597	0	0	0	0	0	-0.030097	0	0	0	0	0	0	0	0	0	0	0	0	0	0	0	0	0	0	0	0	0	0	0	0	0	0	0	0	0	0
cg01397139	0	0	0	0	0	0	0	0	0	0	0	0	0	0	0.197784	0	0	0	0	0	0	0	0	0	0	0	0	0	0	0	0	0	0	0	0	0	0	0	0	0	0	0	0	0	0	0	0	0	0
cg01397373	0	0	0	-0.000219709	-0.000467698	-0.000661913	0	0	-0.00208432	0	0	0	0	0	0	0	0	0	-0.000766764	0	0	0	0	0	0	0	0	0	0	0	0	0	0	0	0	0	0	0	0	0	0	0	0	0	0	0	0	-0.00220532	0
cg01398149	0	0	0	0	0.00635016	0	0	0	0	0	0	0	0	0	0	0	0	0	0	0	0	0	0	0	0	0	0	0	0	0	0	0	0	0	0	0	0	0	0	0	0	0	0	0	0	0	0	0	0
cg01398352	0	0	0	0	-0.00926989	0	0	0	0	0	0	0	-0.0169794	0	0	0	0	0	-0.0131504	0	0	0	0	0	0	0	0	0	0	0	0	0	0	0	0	0	0	0	0	0	0	0	0	0	0	0	0	0	0
cg01399119	0	0	0	0	-0.00568614	0	0	0	0.0176304	0	0	0	-0.00922881	0	0	0	0	0	0	0	0	0	0	0	0	0	0	0	0	0	0	0	0	0	0	0	0	0	0	0	0	0	0	0	0	0	0	0	0
cg01399875	0	0	0	0	-0.0082481	-0.018433	0	0	0	0	0	0	0	0	0	0	0	0	-0.00667429	0	0	0	0	0	0	0	0	0	0	0	0	0	0	0	0	0	0	0	0	0	0	0	0	0	0	0	0	-0.0195912	0
cg01400401	0	0	0	0	0	0	0	0	0	0	0	0	0	0	0	0	0	0	0	0	0	0	0	0	0	0	0	0	0	0	0	0	0	0	0	0	0	0	0	0	0	0	0	0	0	0	0	0	0
cg01401198	0	0	0	-0.0187854	-0.0100794	-0.0194716	0	0	-0.0216303	0	0	0	0	0	0	0	0	0	0	0	0	0	0	0	0	0	0	0	0	0	-0.0988985	0	0	0	0	0	0	-0.275476	0	0	0	0	0	0	0	0	0	-0.0190824	0
cg01403539	0	0	0	0	-0.00677872	0	0	0	0	0	0	0	0	0	0	0	0	0	0	0	0	0	0	0	0	0	0	0	0	0	0	0	0	0	0	0	0	0	0	0	0	0	0	0	0	0	0	0	0
cg01403803	0	0	0	-0.0013333	-0.0012843	-0.00551714	0	0	0	0	0	0	0	0	0	0	0	0	-0.00523928	0	0	0	0	0	0	0	0	0	0	0	0	0	0	0	0	0	0	0	0	0	0	0	0	0	0	0	0	0	0
cg01403858	0	0	0	0	9.04496e-05	-0.00195802	0	0	0.0052792	0	0	0	0	1.57999	0	0	0	0	-0.000823276	0	0	0	0	0	0	0	0	0	0	0	0.0538619	0	0	0	0	0	0	0	0	0	0	0	0	0.0646421	0	0	0	-0.00219842	0.104149
cg01405801	0	0	0	0	0	0	0	0	0	0	0	0	0	0	0	0	0	0	0	0	0	0	0	0	0	0	0	0	0	0	0	0	0	0	0	0	0	0	0	0	0	0	0	0	0	0	0	0	0
cg01406602	0	0	0	0	0.00932644	0	0	0	0	0	0	0	0	0	0	0	0	0	0	0	0	0	0	0	0	0	0	0	0	0	0	0	0	0	0	0	0	0	0	0	0	0	0	0	0	0	0	0	0
cg01407797	0	0	0	0	0	0	0	0	0	0	0	0	0	0	0	0	0	0	0	0	0	0	0	0	0	0	0	0	0	0	0	0	0	0	0	0	0	0	0	0	0	0	0	0	0	0	0	0	0
cg01408643	0	0	0	0	0	0	0	0	0	0	0	0	0	0	0	0	0	0	0	0	0	0	0	0	0	0	0	0	0	0	0	0	0	0	0	0	0	0	0	0	0	0	0	0	0	0	0	0	0
cg01408700	0	0	0	0	-0.0115068	0	0	0	0	0	0	0	0	0	0	0	0	0	-0.0197225	0	0	0	0	0	0	0	0	0	0	0	0	0	0	0	0	0	0	0	0	-0.160293	0	0	0	0	0	0	0	-0.0210344	0
cg01409850	0	0	0	0.0122736	0.00731242	0	0	0	0	0	0	0	0	0	0	0	0	0	0	0	0	0	0	0	0	0	0	0	0	0	0	0	0	0	0	0	0	0	0	0	0	0	0	0	0	0	0	0	0
cg01409964	0	0	0	0	0.00820083	0.0138729	0	0	0.00678685	0	0	0	0	0	0	0	0	0	0	0	0	0	0	0	0	0	0	0	0	0	0	0	0	0	0	0	0	0	0	0	0	0	0	0	0	0	0	0.0194464	0
cg01410982	0	0	0	-0.323157	-0.176737	-0.219653	0	0	0	-1.45755	0	0	0	0	0	0	0	0	-0.343548	0	0	0	0	0	0	0	0	0	0	0	0	0	0	0	0	0	0	0	0	0	0	0	0	0	0	0	0	-0.352482	0
cg01412053	0	0	0	-0.00198801	-0.00646875	0	0	0	0	0	0	0	-0.044357	0	0	0	0	0	0.0173174	0	0	0	0	0	0	0	0	0	0	0	0	0	0	0.145136	0	0	0	0	0	0	0	0	0	0	0	0	0	-0.020252	0
cg01413040	0	0	0	0	-0.00382353	-0.00943905	0	0	-0.00480014	0	0	0	0	0	0	0	0	0	0	0	0	0	0	0	0	0	0	0	0	0	0	0	0	0	0	0	0	0	0	0	0	0	0	0	0	0	0	0	0
cg01414173	0	0	0	0	0	0	0	0	0	0	0	0	0	0	0	0	0	0	0	0	0	0	0	0	0	0	0	0	0	0	0	0	0	0	0	0	0	0	0	0	0	0	0	0	0	0	0	0	0
cg01416702	0	0	0	0.00309054	0.00148977	0.00290773	0	0	0	0	0	0	0	0	0	0	0	0	0	0	0	0	0	0	0	0	0	0	0	0	0	0	0	0	0	0	0	0	0	0	0	0	0	0	0	0	0	0	0
cg01416924	0	0	0	-0.00635037	-0.00286474	-0.0089686	0	0	0	0	0	0	-0.0137759	0	0	0	0	0	-0.00763877	0	0	0	0	0	0	0	0	0	0	0	0	0	0	0	0	0	0	0	0	0.000132871	0	0	0	0	0	0	0	0	0
cg01418317	0	0	0	-0.0309084	-0.0206735	-0.0252647	-0.361561	0	0	0	0	0	0	0	0	0	0	0	-0.0346524	0	0	0	0	0	0	0	0	0	0	0	0	0	0	0	0	0	0	0	0	0	0	0	0	0	0	0	0	-0.0423579	0
cg01418409	0	0	0	0	0	0	0	0	0	0	0	0	0	0	0	0	0	0	0	0	0	0	0	0	0	0	0	0	0	0	0	0	0	0	0	0	0	0	0	0	0	0	0	0	0	0	0	0	0
cg01418441	0	0	0	0.0388558	0.0220306	0.0480147	0	0	0	0	0	0	0	0	0	0	0	0	0.0130933	0	0	0	0	0	0	0	0	0	0	0	0	0	0	0	0	0	0	0	0	0	0	0	0	0	0	0	0	0.047526	0
cg01422094	0	0	0	0.0134119	0.00688499	0	0	0	0.00943128	0	0	0	0	0	0	0	0	0	0.0118215	0	0	0	0	0	0	0	0	0	0	0	0	0	0	0	0	0	0	0	0	0	0	0	0	0	0	0	0	0.0114587	0
cg01422896	0	0	0	0	0	0	0	0	0	0	0	0	0	0	0	0	0	0	0	0	0	0	0	0	0	0	0	0	0	0	0	0	0	0	0	0	0	0	0	0	0	0	0	0	0	0	0	0	0
cg01423660	0	0	0	-0.0091276	-0.00467963	-0.00695447	0	0	-0.00504588	0	0	0	0	0	0	0	0	0	-0.00774318	0	0	0	0	0	0	0	0	0	0	0	0	0	0	0	0	0	0	0	0	0	0	0	0	0	0	0	0	0	0
cg01423828	0	0	0	0	0	0	0	0	0	0	0	0	0	0	0	0	0	0	0	0	0	0	0	0	0	0	0	0	0	0	0	0	0	0	0	0	0	0	0	0	0	0	0	0	0	0	0	0	0
cg01426713	0	0	0	0	0	0	0	0	0	0	0	0	0	0	0	0	0	0	0	0	0	0	0	0	0	0	0	0	0	0	0	0	0	0	0	0	0	0	0	0	0	0	0	0	0	0	0	0	0
cg01427367	0	0	0	-0.0271387	-0.0432895	-0.055556	0	0	0.0619769	0	0	0	-0.185625	0	0	0	0	0	-0.106614	0	0	0	0	0	0	0	0	0	0	0	0	0	0	0	0	0	0	0	0	0.386067	0	0	0	0	0	0	0	-0.0773431	0
cg01427666	0	0	0	0	0	0	0	0	0	0	0	0	0	0	0	0	0	0	0	0	0	0	0	0	0	0	0	0	0	0	0	0	0	0	0	0	0	0	0	0	0	0	0	0	0	0	0	0	0
cg01427985	0	0	0	0	0.00477957	0.00600508	0	0	0	0	0	0	0	0	0	0	0	0	0.00564199	0	0	0	0	0	0	0	0	0	0	0	0	0	0	0	0	0	0	0	0	0	0	0	0	0	0	0	0	0.017299	0
cg01428112	0	0	0	0	0	0	0	0	0	0	0	0	0	0	0	0	0	0	0	0	0	0	0	0	0	0	0	0	0	0	0	0	0	0	0	0	0	0	0	0	0	0	0	0	0	0	0	0	0
cg01428630	0	0	0	0.00484968	0.00320527	0.00594107	0	0	-0.00221767	0	0	0	0	0	0	0	0	0	0	0	0	0	0	0	0	0	0	0	0	0	-0.0180416	0	0	0	0	0	0	0	0	0	0	0	0	0	0	0	0	0	0
cg01428642	0	0	0	-0.00143141	-0.0015042	-0.0019654	0	0	0	0	0	0	0	0	0	0	0	0	-0.0022312	0.0139533	0.0089512	-0.0158267	0.0243916	0.00711272	0.0574927	0.0222897	-0.0516658	0.0326631	-0.00495754	0.0225477	0	0	0	0	0	0	0	0	0	0.0175406	0	0	0	-0.0347998	0	0	0	-0.00320004	0
cg01429475	0	0	0	0.0104644	0.00660894	0	0	0	0	0	0	0	0.0173494	0	0	0	0	0	0.01142	0.00164654	0.0221466	-0.00743658	0.0735873	0.0290716	0.102001	0.085938	0.0339294	0.0288971	0.0904008	0.0302779	0	0	0	0	0	0	0	0	0	0	0	0	0	0	0	0	0	0.0122702	0
cg01429507	0	0	0	-0.00516396	-0.00399877	-0.00783202	0	0	-0.00763055	0	0	0	-0.00735523	0	0	0	0	0	-0.00784165	0	0	0	0	0	0	0	0	0	0	0	0	0	0	0	0	0	0	0	0	0	0	0	0	0	0	0	0	-0.0103143	0
cg01429989.1	0	0	0	0	0.00214318	0	0	0	0	0	0	0	0	0	0	0	0	0	0	0	0	0	0	0	0	0	0	0	0	0	0	0	0	0	0	0	0	0	0	0	0	0	0	0	0	0	0	0	0
cg01429989.2	0	0	0	0.00725926	0.00441135	0	0	0	0	0	0	0	0	0	0	0	0	0	0	0	0	0	0	0	0	0	0	0	0	0	0	0	0	0	0	0	0	0	0	0	0	0	0	0	0	0	0	0	0
cg01431336	0	0	0	-0.0457895	-0.0198075	-0.0704077	0	0	0	0	0	0	0	0	0	0	0	0	0	0	0	0	0	0	0	0	0	0	0	0	0	0	0	0	0	0	0	0	0	0	0	0	0	0.128417	0	0	0	-0.0710736	0
cg01431979	0	0	0	0	0.0167214	0	0	0	0	0	0	0	0.0547317	0	0	0	0	0	0.0298415	0	0	0	0	0	0	0	0	0	0	0	0	0	0	0	0	0	0	0	0	0	0	0	0	0	0	0	0	0.003138	0
cg01432400	0	0	0	-0.0176561	-0.0110107	0	0	0	0	0	0	0	0	0	0	0	0	0	0	0	0	0	0	0	0	0	0	0	0	0	0	0	0	0	0	0	0	0	0	0	0	0	0	0	0	0	0	0	0
cg01432620	0	0	0	0	0	0	0	0	0	0	0	0	0	0	0	0	0	0	0	0	0	0	0	0	0	0	0	0	0	0	0	0	0	0	0	0	0	0	0	0	0	0	0	0	0	0	0	0	0
cg01432812	0	0	0	0	0	0	0	0	0	0	0	0	0	0	0	0	0	0	0	0	0	0	0	0	0	0	0	0	0	0	0	0	0	0	0	0	0	0	0	0	0	0	0	0	0	0	0	0	0
cg01432993	0	0	0	0	0.00233921	0.00383422	0	0	0	0	0	0	0	0	0	0	0	0	0	0	0	0	0	0	0	0	0	0	0	0	0	0	0	0	0	0	0	0	0	0	0	0	0	0	0	0	0	0	0
cg01433318	0	0	0	0	0.00429851	-0.00699888	0	0	-0.016201	0	0	0	0	0	0	0	0	0	0.00831209	0	0	0	0	0	0	0	0	0	0	0	0	0	0	0	0	0	0	0	0	0	0	0	0	0	0	0	0	-0.00153885	0
cg01434367	0	0	0	0	-0.000957822	0.000150869	0	0	-0.00107767	0	0	0	0	0	0	0	0	0	0	0	0	0	0	0	0	0	0	0	0	0	0	0	0	0	0	0	0	0	0	0	0	0	0	0	0	0	0	0.00212133	0
cg01434508	0	0	0	0	0.00377241	0.0062454	0	0	0	0	0	0	0	0	0	0	0	0	0.00763612	0	0	0	0	0	0	0	0	0	0	0	0	0	0	0	0	0	0	0	0	0	0	0	0	0	0	0	0	0.00859225	0
cg01434924	0	0	0	-0.0469925	-0.0273257	-0.0573595	0	0	0	0	0	0	0	0	0	0	0	0	-0.0512694	0	0	0	0	0	0	0	0	0	0	0	0	0	0	0	0	0	0	0	0	0	0	0	0	0	0	0	0	-0.0515113	0
cg01438021	0	0	0	0.0434163	0.031838	0.0513937	0	0	0	0	0	0	0	0	0	0	0	0	0.0733728	0	0	0	0	0	0	0	0	0	0	0	0	0	0	0	0	0	0	0	0	0	0	0	0	0	0	0	0	0.0299468	0
cg01440864	0	0	0	0	0	0	0	0	0	0	0	0	0	0	0	0	0	0	0	0	0	0	0	0	0	0	0	0	0	0	0	0	0	0	0	0	0	0	0	0	0	0	0	0	0	0	0	0	0
cg01441091	0	0	0	0	-0.00235677	-0.00294904	0.0196853	0	-0.00294473	0	-0.488803	0	-0.00778574	0	0	0	0	0	0	0	0	0	0	0	0	0	0	0	0	0	-0.000746093	0	0	0	0	0	0	0	0	0	0	0	0	0	0	0	0	-0.00266249	0
cg01441716	0	0	0	0.0133735	0.0130394	-0.00258195	0	-0.312831	0	0	0	0	0	0	0	0	0	0	0.0111805	0	0	0	0	0	0	0	0	0	0	0	0	0	0	0	0	0	0	0	0	0	0	0	0	0	0	0	0	0	-0.0806746
cg01441777	0	0	0	0	0	0	0	0	0	0	0	0	0	0	0	0	0	0	0	0	0	0	0	0	0	0	0	0	0	0	0	0	0	0	0	0	0	0	0	0	0	0	0	0	0	0	0	0	0
cg01443426	0	0	0	0	0.0492167	0	0	0	0	0	0	0	0	0	0	0	0	0	0	0	0	0	0	0	0	0	0	0	0	0	0	0	0	0	0	0	0	0	0	0	0	0	0	0	0	0	0	0	0
cg01444045	0	0	0	0	-0.000111983	0	0	0	0	0	0	0	0	0	0	0	0	0	0	0	0	0	0	0	0	0	0	0	0	0	0	0	0	0	0	0	0	0	0	0	0	0	0	0	0	0	0	0	0
cg01444080	0	0	0	-0.000181686	-0.000156009	0.000914956	0	0	0	0	0	0	0	0	0	0	0	0	-0.00174279	0	0	0	0	0	0	0	0	0	0	0	0	0	0	0	0	0	0	0	0	0	0	0	0	0	0	0	0	-0.00124394	0
cg01444413	0	0	0	0.0517518	0.0280377	0	0	0	0	0	0	0	0	0	0	0	0	0	0.0288752	0	0	0	0	0	0	0	0	0	0	0	0	0	0	0	0	0	0	0	0	0	0	0	0	0	0	0	0	0	0
cg01445252	0	0	0	0	0	0	0	0	0	0	0	0	0	0	0	0	0	0	0	0	0	0	0	0	0	0	0	0	0	0	0	0	0	0	0	0	0	0	0	0	0	0	0	0	0	0	0	0	0
cg01447281	0	0	0	0	0	0	0	0	0	0	0	0	0	0	0	0	0	0	0	0	0	0	0	0	0	0	0	0	0	0	0	0	0	0	0	0	0	0	0	0	0	0	0	0	0	0	0	0	0
cg01447515	0	0	0	0.00163648	0.001594	0.00206869	0	0	0.00167308	0	0	0	0.00254169	0	0	0	0	0	0.00347792	0	0	0	0	0	0	0	0	0	0	0	0	0	0	0	0	0	0	0	0	0	0	0	0	0	0	0	0	0	0
cg01447660	0	0	0	0	0	0	0	0	0	0	0	0	0	0	0	0	0	0	0	0	0	0	0	0	0	0	0	0	0	0	0	0	0	0	0	0	0	0	0	0	0	0	0	0	0	0	0	0	0
cg01448483	0	0	0	0	0	0	0	0	0	0	0	0	0	0	0	0	0	0	0	0	0	0	0	0	0	0	0	0	0	0	0	0	0	0	0	0	0	0	0	0	0	0	0	0	0	0	0	0	0
cg01449601	0	0	0	0.0130897	0.00688664	0	0	0	0	0	0	0	0	0	0	0	0	0	0	0	0	0	0	0	0	0	0	0	0	0	0	0	0	0	0	0	0	0	0	0	0	0	0	0	0	0	0	0	0
cg01450059	-0.0415626	0	0	-0.0159515	-0.0111611	-0.0214167	0	0	-0.0117991	0	0	0	-0.0348415	0	0	0	0	0	-0.0234085	0	0	0	0	0	0	0	0	0	0	0	0	-0.0539836	-0.0461334	0	0	0	0	0	0	-0.0850507	0	0	0	0	0	0	0	-0.0296628	0
cg01450606	0	0	0	0	0	0	0	0	0	0	0	0	0	0	0	0	0	0	0	0	0	0	0	0	0	0	0	0	0	0	0	0	0	0	0	0	0	0	0	0	0	0	0	0	0	0	0	0	0
cg01450764	0	0	0	0	-0.0013651	-0.00325667	0	0	0	0	0	0	-0.00728924	0	0	0	0	0	-0.00153116	0	0	0	0	0	0	0	0	0	0	0	0	0	0	0	0	0	0	0	0	-0.00265256	0	0	0	0	0	0	0	-0.00373272	0
cg01450839	0	0	0	-0.00411517	-0.00309482	0	0	0	0.00148829	0	0	0	0	0	0	0	0	0	-0.00513526	-0.0336524	0.00402133	-0.119389	0.135029	0.0275913	0.0387286	0.0111448	0.0483472	0.0182977	-0.308723	-0.0667287	0	0	0	0	0	0	0	0	0	0	0	0	0	0	0	0	0	0	0
cg01450842	0	0	0	0	0	0	0	0	0	0	0	0	0	0	0	0	0	0	0	0	0	0	0	0	0	0	0	0	0	0	0	0	0	0	0	0	0	0	0	0	0	0	0	0	0	0	0	0	0
cg01451179	0	0	0	0	0.0290222	0	0	0	0	0	0	0	0	0	0	0	0	0	0	0	0	0	0	0	0	0	0	0	0	0	0	0	0	0	0	0	0	0	0	0	0	0	0	0	0	0	0	0	0
cg01452506	0	0	0	-0.242978	-0.119303	0	0	0	0	0	0	0	0	0	0	0	0	0	-0.238801	0	0	0	0	0	0	0	0	0	0	0	0	0	0	0	0	0	0	0	0	0	0	0	0	0	0	0	0	-0.332851	0
cg01452820	0	0	0	0	0	0	0	0	0	0	0	0	0	0	0	0	0	0	0	0	0	0	0	0	0	0	0	0	0	0	0	0	0	0	0	0	0	0	0	0	0	0	0	0	0	0	0	0	0
cg01454704	0	0	0	0.00377464	0.00157277	-0.00220542	0	0	-0.00385945	0	0	0	0	0	0	0	0	0	0	0	0	0	0	0	0	0	0	0	0	0	0	0	0	0	0	0	0	0	0	0	0	0	0	0	0	0	0	0.000607841	0
cg01454752	0	0	0	0	0	0	0	0	0	0	0	0	0	0	0	0	0	0	0	0	0	0	0	0	0	0	0	0	0	0	0	0	0	0	0	0	0	0	0	0	0	0	0	0	0	0	0	0	0
cg01455644	0	0	0	0	-0.000560043	-0.00113437	-0.00549891	0	0	0	0	0	0	0	0	0	0	0	0	0	0	0	0	0	0	0	0	0	0	0	0	0	0	0	0	0	0	0	0	0	0	0	0	0	0	0	0	-0.000317477	0
cg01455867	0	0	0	0	0	0	0	0	0	0	0	0	0	0	0	0	0	0	0	0	0	0	0	0	0	0	0	0	0	0	0	0	0	0	0	0	0	0	0	0	0	0	0	0	0	0	0	0	0
cg01456011	0	0	0	0.00655428	0.0035419	0.00566357	0	0	0.00858699	0	0	0	0.00854918	0	0	0	0	0	0	0	0	0	0	0	0	0	0	0	0	0	0	0	0	0	0	0	0	0	0	0	0	0	0	0	0	0	0	0.00720744	0
cg01456511	0	0	0	0	0.0135397	0.0147336	0	0	0	0	0	0	0	0	0	0	0	0	0.0229055	0	0	0	0	0	0	0	0	0	0	0	0	0	0	0	0	0	0	0	0	0	0	0	0	0	0	0	0	0.0263839	0
cg01456628	0	0	0	-0.002409	-0.00158739	0	0	0	-0.00328298	0	0	0	0	0	0	0	0	0	-0.00167284	0	0	0	0	0	0	0	0	0	0	0	0	0	0	0	0	0	0	0	0	-0.0197764	0	0	0	0	0	0	0	-0.00335696	0
cg01456885	0	0	0	-0.14094	-0.0764803	0	0	0	0	0	0	0	0	0	0	0	0	0	0	0	0	0	0	0	0	0	0	0	0	0	0	0	0	0	0	0	0	0	0	0	0	0	0	0	0	0	0	-0.145389	0
cg01458681	0	0	0	0	0.0181992	0	0.252318	0	0.00889504	0	0	0	0	0	0	0	0	0	0.037236	0	0	0	0	0	0	0	0	0	0	0	0	0	0	0	0	0	0	0	0	0	0	0	0	0	0	0	0	0	0
cg01459308	0	0	0	0	-0.000313996	-0.000356565	0	0	-0.00442194	0	0	0	0	0	0	0	0	0	0	0	0	0	0	0	0	0	0	0	0	0	0	0	0	0	0	0	0	0	0	0	0	0	0	0	0	0	0	-0.000268681	0
cg01459453	0	0	0	0	0	0	0	0	0	0	0	0	0	0	0	0	0	0	0	0	0	0	0	0	0	0	0	0	0	0	0	0	0	0	0	0	0	0	0	0	0	0	0	0	0	0	0	0	0
cg01459514	0	0	0	-0.0122332	-0.0109449	1.47805e-06	0	0	0	0	1.00403	0	0	0	0	0	0	0	-0.031756	0	0	0	0	0	0	0	0	0	0	0	0	0	0	0	0	0	0	0	0	0	0	0	0	0	0	0	0	-0.0274604	0
cg01460217	0	0	0	0.00268109	0.00194615	0	0	0	0	0	-0.3789	0	0	0	0	0	0	0	0	-0.00501769	0.0123966	-0.0960598	0.0356397	0.0126798	-0.0404014	-0.055558	0.0144683	-0.0242819	0.0977912	0.02236	0	0	0	0	0	0	0	0	0	0	0	0	0	0	0	0	0	0	0
cg01460788	0	0	0	0	-0.0795824	-0.0845736	0	0	0	0	0	0	0	0	0	0	0	0	0	0	0	0	0	0	0	0	0	0	0	0	0	0	0	0	0	0	0	0	0	0	0	0	0	0	0	0	0	-0.0346387	0
cg01460805	0	0	0	-0.0628326	-0.0283879	0	0	0	0	0	0	0	0	0	0	0	0	0	-0.0611686	0	0	0	0	0	0	0	0	0	0	0	0	0	0	0	0	0	0	0	0	0	0	0	0	0	0	0	0	0	0
cg01460860	0	0	0	0	-0.0380993	0	0	0	0	0	0	0	0	0	0	0	0	0	0	0	0	0	0	0	0	0	0	0	0	0	0	0	0	0	0	0	0	0	0	0	0	0	0	0	0	0	0	0	0
cg01461078	0	0	0	-0.00114807	-0.00118982	-0.00124497	0	0	0	0	0	0	0	0	0	0	0	0	-0.00142656	0	0	0	0	0	0	0	0	0	0	0	0	0	0	0	0	0	0	0	0	0	0	0	0	0	0	0	0	-0.00180396	0
cg01462040	0	0	0	0	0.00185937	0.00229868	0.0286694	0	0	0	0	0	0	0	0	0	0	0	0.00771523	0	0	0	0	0	0	0	0	0	0	0	0	0	0	0	0	0	0	0	0	0	0	0	0	0	0	0	0	0	0
cg01462418	0	0	0	0	0	0	0	0	0	0	0	0	0	0	0	0	0	0	0	0	0	0	0	0	0	0	0	0	0	0	0	0	0	0	0	0	0	0	0	0	0	0	0	0	0	0	0	0	0
cg01463338	0	0	0	-0.0015933	-0.00745173	0	0	0	0	0	0	0	0	0	0	0	0	0	0	0	0	0	0	0	0	0	0	0	0	0	0	0	0	0	0	0	0	0	0	0	0	0	0	0	0	0	0	0	0
cg01463565	0	0	0	0	0	0	0	0	0	0	0	0	0	0	0	0	0	0	0	0	0	0	0	0	0	0	0	0	0	0	0	0	0	0	0	0	0	0	0	0	0	0	0	0	0	0	0	0	0
cg01464821	0	0	0	0.0360413	0.0351189	0	0	0	0.0539347	0	0	0	0.104613	0	0	0	0	0	0.0747841	0	0	0	0	0	0	0	0	0	0	0	0	0	0	0	0	0	0	0	0	0	0	0	0	0	0	0	0	0.0614756	0
cg01465824	0	0	0	-0.00716813	-0.00315161	-0.00522207	0	0	0	0	0	0	-0.00739937	0	0	0	0	0	-0.00368972	0	0	0	0	0	0	0	0	0	0	0	0	0	0	0	0	0	0	0	0	0	0	0	0	0	0	0	0	0	0
cg01466224	0	0	0	0.00837642	0.005485	0.0104523	0	0	0	0	0	0	0	0	0	0	0	0	0	0	0	0	0	0	0	0	0	0	0	0	0	0	0	0	0	0	0	0	0	0	0	0	0	0	0	0	0	0.0133399	0
cg01466662	0	0	0	-0.00614155	-0.00163661	-0.00359052	0	0	0.00372925	0	0	0	0.0179992	0	0	0	0	0	-0.00286902	0	0	0	0	0	0	0	0	0	0	0	0	0	0	0	0	0	0	0	0	0	0	0	0	0	0	0	0	-0.00361843	0
cg01468418	0	0	0	0	-0.00544696	0	0	0	0	0	0	0	-0.0261525	0	0	0	0	0	0	0	0	0	0	0	0	0	0	0	0	0	0	0	0	0	0	0	0	0	0	0	0	0	0	0	0	0	0	-0.0128779	0
cg01468874	0	0	0	0	-0.0010583	-0.000746241	0	0	-0.00335179	0	0	0	-0.00285641	0	0	0	0	0	0	0	0	0	0	0	0	0	0	0	0	0	0	0	0	0	0	0	0	0	0	0	0	0	0	0	0	0	0	-0.00258295	0
cg01469140	0	0	0	0	-0.0549293	-0.0985561	0	0	0	0	0	0	-0.168593	0	0	0	0	0	-0.112657	0	0	0	0	0	0	0	0	0	0	0	0	0	0	0	0	0	0	0	0	0	0	0	0	0	0	0	0	-0.122526	0
cg01471217	0	0	0	-0.0363191	-0.0360173	-0.052417	0	0	0	0	0	0	-0.110415	0	0	0	0	0	-0.0896853	0	0	0	0	0	0	0	0	0	0	0	0	0	0	0	0	0	0	0	0	-1.58636	0	0	0	0	0	0	0	-0.119754	0
cg01472737	0	0	0	0	0.000194062	0	0	0	0	0	0	0	0	0	0	0	0	0	0	0.0230482	0.0463278	0.00735894	0.00137916	0.0761532	-0.0280551	-0.0409867	0.0698041	-0.0436664	0.0128958	0.0860717	0	0	0	0	0	0	0	0	0	0	0	0	0	0	0	0	0	-0.00254283	0
cg01473155	0	0	0	0	0.0066088	-0.00240516	0	0	-0.00756554	0	0	0	0	0	0	0	0	0	0	0	0	0	0	0	0	0	0	0	0	0	0	0	0	0	0	0	0	0	0	0	0	0	0	0	0	0	0	0	0
cg01475095	0	0	0	0	0	0	0	0	0	0	0	0	0	0	0	0	0	0	0	0	0	0	0	0	0	0	0	0	0	0	0	0	0	0	0	0	0	0	0	0	0	0	0	0	0	0	0	0	0
cg01475649	0	0	0	0	0	0	0	0	0	0	0	0	0	0	0	0	0	0	0	0	0	0	0	0	0	0	0	0	0	0	0	0	0	0	0	0	0	0	0	0	0	0	0	0	0	0	0	0	0
cg01475790	0	0	0	0.0157357	0.0117172	0	0	0	0	0	0	0	0	0	0	0	0	0	0	0	0	0	0	0	0	0	0	0	0	0	0	0	0	0	0	0	0	0	0	0	0	0	0	0	0	0	0	0	0
cg01475857	0	0	0	0	0.0288477	0.00755421	0	0	0.0734947	0	0	0	0.0237946	0	0	0	0	0	0.0244862	0	0	0	0	0	0	0	0	0	0	0	0	0	0	0	0	0	0	0	0	0	0	0	0	0	0	0	0	0	0
cg01476234	0	0	0	0.000574631	-0.000419461	0.000908133	0	0	-0.0101731	0	0	0	0	0	0	0	0	0	0	0	0	0	0	0	0	0	0	0	0	0	0	0	0	0	0	0	0	0	0	0	0	0	0	0	0	0	0	0.00297136	0
cg01476332	0	0	0	0	0.00168552	0.00280111	0.0431764	0	0.00143204	0	0	0	0	0	0	0	0	0	0.00356803	0	0	0	0	0	0	0	0	0	0	0	0	0	0	0	0	0	0	0	0	0	0	0	0	0	0	0	0	0	0
cg01476696	0	0	0	0	-0.0105478	-0.0239745	0	0	0.00399932	0	0	0	0	0	0	0	0	0	-0.0277752	0	0	0	0	0	0	0	0	0	0	0	0.0617906	0	0	0	0	0	0	0	0	0	0	0	0	0.0419468	0	0	0	0	0
cg01483295	0	0	0	-0.2906	-0.144966	-0.43208	0	0	0	0	0	0	-0.409685	0	0	0	0	0	-0.392893	0	0	0	0	0	0	0	0	0	0	0	0	0	0	0	0	0	0	0	0	0	0	0	0	0	0	0	0	-0.208357	0
[truncated: 35,556 more rows]
[truncated: 1 more columns]

## Sheet: Table S3. Ensemble.Static
CGid	EnsembleAge.Static_ElasticNoAgeTraf	EnsembleAge.Static.Top_ElasticNoAgeTraf
Intercept	2.01363	5.79273
cg00001209	0	0
cg00001364	0	0
cg00001582	0	0
cg00002920	0	0
cg00003994	0	0
cg00004555	0	0
cg00005112	0	0
cg00005271	0	0
cg00006213	0	0
cg00009248	0	0
cg00010926	0	0
cg00010977	0	0
cg00013189	0	0
cg00014011	0	0
cg00015001	0	0
cg00015319	0	0
cg00016215	0	0
cg00017571	0	0
cg00017737	0	0
cg00019068	0	0
cg00020468	0	0
cg00021588	0	0
cg00022035	0	0
cg00023292	0	0
cg00027030	0	0
cg00029553	0	0
cg00029755	0	0
cg00031262	0	0
cg00032045	0	0
cg00032807	0	0
cg00032872	0	0
cg00035308	0	0
cg00036621	0	0
cg00036705	0	0
cg00036788	0	0
cg00037619	0	0
cg00038306	0	0
cg00038376	0	0
cg00038849	0	0
cg00039469	0	0
cg00039845	0	0
cg00042664	0	0
cg00044472	0	0
cg00045146	0	0
cg00045149	0.0637185	0.174398
cg00046033	0	0
cg00046073	0	0
cg00046146	0	0
cg00046614	0	0
cg00046850	0	0
cg00049527	0	0
cg00049667	0	0
cg00049718	0	0
cg00050268	0	0
cg00051782	0	0
cg00054169	0	0
cg00054831	0	0
cg00055211	0	0
cg00056596	0	0
cg00059117	0	0
cg00059486	0	0
cg00060304	0	0
cg00060633	0	0
cg00060978	0	0
cg00061684	0	0
cg00065997	0	0
cg00066554	0	0
cg00067370	0	0
cg00067520	0	0
cg00067701	0	0
cg00067884	0	0
cg00068326	0	0
cg00068760	0	0
cg00069876	0	0
cg00071267	0	0
cg00072466	0	0
cg00072485	0	0
cg00073543	-0.114463	0
cg00075753	0	0
cg00077667	0	0
cg00078463	0	0
cg00079224	0	0
cg00080475	0	0
cg00082691	0	0
cg00084503	0	0
cg00084577	0	0
cg00087116	0	0
cg00087778	0	0
cg00090384	0	0
cg00090461	0	0
cg00091093	0	0
cg00091964	0	-0.0436441
cg00092013	0	0
cg00092936	0	0
cg00095474	0	0
cg00096766	0	0
cg00096922	0	0
cg00098422	0	0
cg00101175	0	0
cg00101279	0	0
cg00101491	0	0
cg00101675	0	0
cg00102584	0	0
cg00103439	0	0
cg00103598	0	0
cg00103762	0	0
cg00104779	0	0
cg00106630	0	0
cg00106940	0	0
cg00109076	0	0
cg00109300	0	0
cg00109303	0	0
cg00109643	0	0
cg00109797	0	0
cg00110098	0	0
cg00112642	0	0
cg00113533	0	0
cg00114412	0	0
cg00114602	0	0
cg00115173	0	0
cg00116110	0	0
cg00116234	0	0
cg00116289	0	0
cg00116653	0	0
cg00117955	0	0.229449
cg00119476	0	0
cg00120227	0	0
cg00122769	0	0
cg00124810	0	0
cg00126993	0	0
cg00127523	0	0
cg00128439	0	0
cg00130134	0	0
cg00130771	0	0
cg00131490	0	0
cg00133237	0	0
cg00134217	0	0
cg00134706	0	0
cg00137175	0	0
cg00139115	0	0
cg00140840	0	0
cg00141625	0	0
cg00143077	0	0
cg00143530	0	0
cg00143792	0	0
cg00145315	0	0
cg00146111	0	0
cg00146174	0	0
cg00146676	0	0
cg00147440	0	0
cg00149440	0	0
cg00152260	0	0
cg00152482	0	0
cg00153046	0	0
cg00154486	0	0
cg00156720	0	0
cg00156769	0	0
cg00158333	0	0.268674
cg00159243	0	0
cg00159476	0	0
cg00160892	0	0
cg00162326	0	0
cg00165325	0	0
cg00166579	0	0
cg00166917	0	0
cg00167491	0	0
cg00167853	0	0
cg00168721	0	0
cg00169860	0	0
cg00170518	0	0
cg00174373	0	0
cg00174687	0	0
cg00175324	0	0
cg00176482	0	0
cg00177385	0	0
cg00178703	0	0
cg00179574	0	0
cg00179765	0	0
cg00180589	0	0
cg00180801	0	0
cg00180917	0	0
cg00181100	0	0
cg00181698	0	0.0191259
cg00183899	0	0
cg00187380	0	0
cg00187832	0	0
cg00189226	0	0
cg00190744	0	0
cg00190912	0	0
cg00191058	0	0
cg00192066	0	0
cg00193158	0	0
cg00193345	0	0
cg00194857	0	0
cg00195533	0	0
cg00195577	0	0
cg00196544	-0.00203938	0
cg00197024	0	0
cg00197325	0	0
cg00199899	0	0
cg00200794	0	0
cg00201390	0	0
cg00203745	0	0
cg00204390	0	0
cg00204462	0	0
cg00205229	0	0
cg00205619	0	0
cg00206304	0	0
cg00207040	0	0
cg00207813	0	0
cg00207962	0	0
cg00208586	0.00808356	0
cg00211337	0	0
cg00211372	0	0
cg00211803	0	0
cg00214262	0	0
cg00216013	0	0
cg00216659	0	0
cg00217702	0	0
cg00218407	0	0
cg00220188	0	0
cg00220465	0	0
cg00222474	0	0
cg00225449	0.059383	0
cg00228489	0	0
cg00234132	0	0
cg00234378	0	0
cg00235789	0	0
cg00236075	0	0
cg00236139	0	0
cg00236396	0	0
cg00238638	0	0
cg00238826	0	0
cg00240737	0	0
cg00240849	0	0
cg00242883	0	0
cg00243488	0	-0.0923217
cg00244134	0	0
cg00244213	0	0
cg00246767	0	0
cg00247020	0	0
cg00247864	0	0
cg00247972	0	0
cg00249321	0	0
cg00249744	0	0
cg00249943	0	0
cg00250826	0	0
cg00251344	0	0
cg00251385	0	0
cg00251628	0	0
cg00251636	0	0
cg00252404	0	0
cg00252955	0	0
cg00253748	0	0
cg00256784	0	0
cg00257941	0	0
cg00257950	0	0
cg00258173	0	0
cg00258262	0.0488434	0.119787
cg00259292	0	-0.080113
cg00259935	0	0
cg00261570	0	0
cg00264615	0	0
cg00266822	0	0
cg00267853	0	0
cg00269503	0	0
cg00270194	0	0
cg00271154	0	0
cg00271703	0	0
cg00272971	0	0
cg00273046	0	0
cg00274492	0	0
cg00279054	0	0
cg00279752	0	0
cg00280963	0	0
cg00281640	0	0
cg00282490	0	0
cg00282792	0	0
cg00284078	0	0
cg00286137	0	0
cg00286320	0	0
cg00286916	0	0
cg00289591	0	0
cg00290302	0	0
cg00290812	0	0
cg00292639	0	0
cg00293511	0	0
cg00294442	0	0
cg00295657	0	0
cg00295725	0	0
cg00296110	0	0
cg00296428	0	0
cg00297075	0	0
cg00297805	0	0
cg00297951	0	0
cg00298032	0	0
cg00298301	0	0
cg00298697	0	0
cg00299517	0	0
cg00300233	0	0
cg00301020	0	0
cg00304629	0	0
cg00304877	0	0
cg00306239	0	0
cg00307913	0	0
cg00308441	0	0
cg00308763	0	0
cg00309259	0	0
cg00309562	0	0
cg00310182	0	0
cg00310215	0	0
cg00311846	0	0
cg00311934	0	0
cg00312241	0	0
cg00314427	0	0
cg00315292	0	0
cg00316483	0	0
cg00319727	0	0
cg00320782	0	0
cg00321644	0	0
cg00323008	0	0
cg00323590	0	0
cg00323965	0	0
cg00324422	0	0
cg00324991	0	0
cg00325115	0	0
cg00325217	0	0
cg00325725	0	0
cg00330845	0	0
cg00331096	0	0
cg00331190	0	0
cg00331900	0	0
cg00332221	0	0
cg00332561	0	0
cg00334236	0	0
cg00339654	0	0
cg00339708	0	0
cg00343067	0	0
cg00343217	0	0
cg00345769	0	0
cg00345983	0	0
cg00349017	0	0
cg00349375	0	0
cg00350004	0	0
cg00351264	0	0
cg00359086	0	0
cg00360524	0	0
cg00362487	0	0
cg00362836	0	0
cg00364500	0	0
cg00366950	0	0
cg00367497	0	0
cg00367518	0	0
cg00369613	0	0
cg00370355	0	0
cg00370841	0	0
cg00372284	0	0
cg00374382	0	0
cg00376184	0	0
cg00379717	0	0
cg00379872	0	0
cg00380167	0	0
cg00381965	0	0
cg00382005	0	0
cg00383161	0	0
cg00383766	0	0
cg00384342	0	0
cg00385093	0	0
cg00386499	0	0
cg00386797	0	0
cg00386839	0	0
cg00388556	0	0
cg00389526	0	0
cg00391579	0	0
cg00393155	0	0
cg00393367	0	0
cg00396618	0	0
cg00398876	-0.12974	0
cg00399596	0	0
cg00399624	0	0
cg00400141	0	0
cg00401084	0	0
cg00401116	0	0
cg00401433	0	0
cg00402434	0	0
cg00403457	0	0
cg00403869	0	0
cg00407148	0.354259	0.505678
cg00409684	0	0.173606
cg00411555	0	0
cg00411965	0	0
cg00414520	0	0
cg00416783	0	0
cg00418090	0	0
cg00418401	0	0
cg00419202	0	0
cg00422594	0	0
cg00422730	0	0
cg00423854	0	0
cg00424048	0	0
cg00424298	0	0
cg00424367	0	0
cg00424624	0	0
cg00426154	0	0
cg00426659	0	0
cg00427623	0	0
cg00431974	0	0
cg00433042	0	0
cg00434962	0	0
cg00436746	-0.0113815	0
cg00437193	0	0
cg00437358	0	0
cg00438646	0	0
cg00438946	0	0
cg00439117	0	0
cg00439253	0	0
cg00439445	0	0
cg00442423	0	0
cg00443041	0	0
cg00443833	0	0
cg00444649	0	0
cg00444928	0	0
cg00447136	0	0
cg00449726	0	0
cg00450713	0	0
cg00450891	0	0
cg00450910	0	0
cg00451044	0	0
cg00452125	0	0
cg00453591	0	0
cg00455362	0	0
cg00457583	0	0
cg00458124	0	0
cg00458823	0	0
cg00459263	0	0
cg00462525	0	0
cg00463693	0	0
cg00464569	0	0
cg00464610	0	0
cg00464803	0	0
cg00465284	0	0
cg00466720	0	0
cg00466950	0	0
cg00467357	0	0
cg00469450	0	0
cg00470955	0	0
cg00470976	0	0
cg00471170	0	0
cg00471663	0	0
cg00471897	0	0
cg00472347	0	0
cg00472898	0	0
cg00472926	0	0
cg00474060	0	0
cg00474657	0	0
cg00476429	0	0
cg00477261	0	0
cg00479641	0	0
cg00480149	0	0
cg00482994	-0.0342353	0
cg00483633	0	0
cg00484915	0	0
cg00485323	0	0
cg00485681	0	0
cg00486031	0	0
cg00487538	0	0
cg00489428	0	0
cg00490620	0	0
cg00491561	0	0
cg00493297	0	0
cg00493831	0	0
cg00493843	0	0
cg00493887	0	-0.47391
cg00495518	0	0
cg00499973	0	0
cg00500341	0	0
cg00504333	0	0
cg00504554	0	0
cg00505445	0	0
cg00507817	0	0
cg00508255	0	0
cg00510450	0	0
cg00512700	0	0
cg00513357	0	0
cg00515235	0	0
cg00518708	0	0
cg00519284	0	0
cg00519301	0	0
cg00519323	0.0257051	0
cg00519918	0	0
cg00521920	0	0
cg00522402	0	0
cg00522519	0	0
cg00522668	0	0
cg00523855	0	0
cg00524115	0	0
cg00525251	0	0
cg00526068	0	0
cg00527510	0	0
cg00528052	0	0
cg00528541	0	0
cg00529649	0	0
cg00531009	0	0
cg00531909	0	0
cg00532890	0	0
cg00533774	0	0
cg00535482	0	0
cg00538388	0	0
cg00539598	0	0
cg00540391	0	0
cg00540706	0	0
cg00542313	0	0
cg00542737	0	0
cg00543023	0	0
cg00543458	0	0
cg00545236	0	0
cg00546281	0	0
cg00546693	0	0
cg00547789	0	0
cg00548487	0	0
cg00548719	0	0
cg00550040	0	0
cg00551264	0	0
cg00553880	0	-0.206114
cg00553886	0	0
cg00553911	0	0
cg00554332	0	0
cg00555070	0	0
cg00556573	0	0
cg00557468	0	0
cg00557947	0	0
cg00559067	0	0
cg00560327	0	0
cg00562080	0	0
cg00562438	0	0
cg00563016	0	0
cg00563045	0	0
cg00564054	0	0
cg00566346	0	0
cg00566395	0	0
cg00566855	0	0
cg00567001	0	0
cg00568797	0	0
cg00569374	0	0
cg00570985	0	0
cg00571033	0	0
cg00571722	0	0
cg00572334	0	0
cg00573041	0	0
cg00576279	0	0
cg00577233	0	0
cg00577835	0	0
cg00578263	0	0
cg00578937	0	1.32473
cg00582446	0	0
cg00583683	0	0
cg00585108	0	0
cg00585163	3.5771e-05	0
cg00585359	0	0
cg00586556	0	0
cg00587168	0.0851251	0
cg00589789	0	0
cg00590051	0	0
cg00591406	0	0
cg00593231	0	0
cg00594099	0	0
cg00594698	0	0
cg00595156	0	0
cg00595237	0	0
cg00597234	0	0
cg00597285	0	0
cg00597719	0	0
cg00597759	0	0
cg00598343	0	0
cg00598724	0	0
cg00599230	0	0
cg00601070	0	0
cg00605332	0	0
cg00608008	0	0
cg00608221	0	0
cg00608633	0	0
cg00611149	0	0
cg00611309	0	0
cg00612583	0	0
cg00612925	0	0
cg00613562	0	0
cg00614320	0	0
cg00614622	0	0
cg00614923	0	0
cg00615662	0	0
cg00618420	0	0
cg00618479	0	0
cg00619575	0	0
cg00620527	0	0
cg00621125	0	0
cg00622374	0	0
cg00623160	0	0
cg00623391	0	0
cg00627621	0	0
cg00627626	0	0
cg00627678	0	0
cg00632889	0	0
cg00633857	0	0
cg00634704	0	0
cg00637411	0	0
cg00638788	0	0
cg00640107	0	0
cg00640255	0	0
cg00643363	0	0
cg00643485	0	0
cg00645382	0	0
cg00648405	0	0
cg00649365	0	0
cg00650240	0	0
cg00650422	0	0
cg00651667	0	0
cg00652484	0	0
cg00653777	0	0
cg00654772	0	0
cg00656055	0	0
cg00658736	0	0
cg00658751	0	0
cg00658920	0	0
cg00658982	0	0
cg00659065	0	-0.0542284
cg00659574	0	0
cg00660874	0	0
cg00662931	0	0
cg00663972	0	0
cg00666549	0	0
cg00668187	0	0
cg00670697	0	0
cg00672291	0	0
cg00672555	0	0
cg00672891	0	0
cg00673150	0	0
cg00674395	0	0
cg00675389	0	0
cg00678568	0	0
cg00678823	0	0
cg00684550	0	0
cg00684577	0	0
cg00685149	0	0
cg00687049	0	0
cg00688252	0	0
cg00688975	0	0
cg00689383	0	0
cg00689651	0	0
cg00690028	0	0
cg00691401	0	0
cg00693817	0	0
cg00694357	0	0
cg00696175	0	0
cg00696388	0	0
cg00696623	0	0
cg00697942	0	0
cg00700237	0	0
cg00703091	0	0
cg00704341	0	0
cg00704763	0	0
cg00705684	0	0
cg00708404	0	0
cg00709542	0	0
cg00711678	0	0
cg00715063	0	0
cg00715100	0	0
cg00716110	0	0
cg00716140	0	0
cg00716194	0	0
cg00716196	0	0
cg00716372	0	0
cg00717629	0	0
cg00718342	0	0
cg00719175	0	0
cg00719335	0	0
cg00720104	0	0
cg00720180	0	0
cg00720992	0	0
cg00724499	0	0
cg00726571	0	0
cg00727061	0	0
cg00728976	0	0
cg00730730	0	0
cg00731079	0	0
cg00733912	0	0
cg00735249	0	0
cg00738572	0	0
cg00738648	0	0
cg00738721	0	0
cg00740694	0	0
cg00740870	0	0
cg00741609	0	0
cg00742557	0	0
cg00743491	0	0
cg00745868	0	0
cg00746259	0	0
cg00747868	0	0
cg00750099	0	0
cg00750525	0	0
cg00751472	0	0
cg00752442	0	0
cg00752670	0	0
cg00752968	0	0
cg00753997	0	0
cg00756693	0	0
cg00758003	0	0
cg00758337	0	0
cg00760643	0	0
cg00761619	0	0
cg00764339	0	0
cg00765068	0	0
cg00765833	0	0
cg00766718	0	0
cg00767915	0	0
cg00772083	0	0
cg00772515	0	0
cg00773632	0	0
cg00773909	0	0
cg00774674	0	0
cg00775910	0	0
cg00776783	0	0
cg00777340	0	0
cg00779472	0	0
cg00780852	0	0
cg00782708	0	0
cg00783674	0	0
cg00783833	0	0
cg00784442	0	0
cg00784834	0	0
cg00784860	0	0
cg00785760	0	0
cg00785909	0	0
cg00786351	0	0
cg00786827	0	0
cg00787186	0	0
cg00788877	0	0
cg00789527	0	0
cg00791213	0	0
cg00791863	0	0
cg00793219	0	0
cg00793748	0	0
cg00793774	0	0
cg00794219	0	0
cg00794359	0	0
cg00794775	0	0
cg00795277	0	0
cg00797557	0	0
cg00798698	0	0
cg00800848	0	0
cg00801799	0	0
cg00802789	0	0
cg00803366	0	0
cg00806006	0	0
cg00806925	0	0
cg00807226	0	0
cg00808134	0	0
cg00809033	0	0
cg00809149	0	0
cg00809740	0	0
cg00810217	0	0
cg00810883	0	0
cg00811221	0	0
cg00811894	0	0
cg00815761	0	0
cg00816192	0	0
cg00817637	0	0
cg00820579	0	0
cg00823323	0	0
cg00823476	-0.259573	0
cg00823568	0	0
cg00824176	0	0
cg00826534	0	0
cg00826905	0	0
cg00827518	0	0
cg00827935	0	0
cg00830351	0	0
cg00833037	0	0
cg00833227	0	0
cg00838278	0	0
cg00838881	0	0
cg00839031	0	0
cg00839434	0	0
cg00841581	0	0
cg00842154	0	0
cg00842325	0	0
cg00842370	0	0
cg00843152	0	0
cg00843792	0	0
cg00844490	0	0
cg00847015	0	0
cg00847072	0	0
cg00847238	0	0
cg00849038	0	0
cg00850663	0	0
cg00851590	0	0
cg00851842	0	0
cg00851901	0	0
cg00851988	0	0
cg00852595	0	0
cg00853576	0	0
cg00855091	0	0
cg00855137	0	0
cg00855890	0	0
cg00856080	0	0
cg00857016	0	0
cg00857360	0	0
cg00857814	0	0
cg00858647	0	0
cg00858997	0	0
cg00859590	0	0
cg00860188	0	0
cg00860189	0	0
cg00860225	0	0
cg00860838	0	0
cg00861228	0	0
cg00861348	0	0
cg00862066	0	0
cg00862376	0	0
cg00863447	0	0
cg00863740	0	0
cg00864083	0	0
cg00864262	0	0
cg00865002	0	0
cg00867415	0	0
cg00867443	0	0
cg00867949	0	0
cg00868376	0	0
cg00871526	0	0
cg00872748	0	0
cg00873201	0	0
cg00875779	0	0
cg00877739	0	0
cg00877778	0	0
cg00878023	0	0
cg00879119	0	0
cg00883967	0	0
cg00885424	0	0
cg00887636	0	0
cg00887670	0	0
cg00887982	0	0
cg00889599	0	0
cg00890651	0	0
cg00891226	0	0
cg00893084	0	0
cg00893471	0	0
cg00896157	0	0
cg00896209	0	-0.24105
cg00896768	0	0
cg00896947	0	0
cg00897537	0	0
cg00897651	0	0
cg00900456	0	0
cg00900734	0	0
cg00901685	0	0
cg00902032	0	0
cg00902275	0	0
cg00902440	0	0
cg00902716	0	0
cg00903722	0	0
cg00903815	0	0
cg00904423	0	0
cg00906973	0	0
cg00906983	0	0
cg00907438	0	0
cg00908601	0	0
cg00908709	0	0
cg00908965	0	0
cg00909225	0	0
cg00910419	0	0
cg00912815	0	0
cg00913314	0	0
cg00914030	0	0
cg00915004	0	0
cg00915395	0	0
cg00915647	0	0
cg00915901	0	0
cg00916651	0	0
cg00917676	0	0
cg00918089	0	0
cg00918383	0	0
cg00919407	0	0
cg00920242	0	0
cg00920372	0	0
cg00920973	0	0
cg00922630	0	0
cg00925802	0	0
cg00927851	0	0
cg00928703	0	0
cg00928732	0	0
cg00929113	-0.342022	-0.42427
cg00929516	0	0
cg00930337	0	0
cg00934241	0	0
cg00935474	0	0
cg00935831	0	0
cg00936991	0	0
cg00937880	0	0
cg00939855	0	0
cg00941603	0	0
cg00942997	0	0
cg00944045	0	0
cg00945808	0	0
cg00946032	0	-0.39921
cg00948634	0	0
cg00951719	0	0
cg00951891	0	0
cg00952114	0	0
cg00953793	0	0
cg00953859	0	0
cg00954841	0	0
cg00957001	0	0
cg00957471	0	0
cg00957561	-0.169154	-0.200438
cg00958552	0	0
cg00959147	0	0
cg00959249	0	0
cg00965104	0	0
cg00965692	0	0
cg00965883	0	0
cg00966157	0	0
cg00967908	0	0
cg00971828	0	0
cg00973544	0	0
cg00973592	0	0
cg00975228	0	0
cg00975350	0	0
cg00975442	0	0
cg00976065	0	0
cg00976203	0	0
cg00976917	0	0
cg00977108	0	0
cg00980719	0	0
cg00985561	0	0
cg00987824	-0.0323122	0
cg00988050	0	0
cg00988711	0	0
cg00989341	0	0
cg00989791	0	0
cg00992842	0	0
cg00993368	0	0
cg00993893	0	0
cg00994804	0	0
cg00995686	0	0
cg01000173	-0.00504178	0
cg01000178	0	0
cg01001202	0	0
cg01001431	0	0
cg01005773	0	0
cg01008025	0	0
cg01009870	0	0
cg01011077	0	0
cg01013124	0	0
cg01016328	0	0
cg01017056	0	0
cg01019040	0	0
cg01019608	0	0
cg01020408	0	0
cg01022031	0	0
cg01022174	0	0
cg01022378	0	0
cg01022861	0	0
cg01024113	0	-0.00853671
cg01026068	0	0
cg01026140	0	0
cg01028270	0	0
cg01029859	0	0
cg01030727	0	0
cg01032183	0	0
cg01033280	0	0
cg01033486	0	0
cg01033833	0	0
cg01034352	0	0
cg01036016	0	0
cg01036505	0	0
cg01038105	0	0
cg01038699	0	0
cg01039531	0	0
cg01039540	0	-0.0982541
cg01041720	0	0
cg01042193	0	0
cg01045442	0	0
cg01046634	0	0
cg01047058	0	0
cg01047218	0	0
cg01047390	0	0
cg01050998	0	0
cg01051527	0	0
cg01051653	0	0
cg01052352	0	0
cg01052585	0	0
cg01054501	0	0
cg01056020	0	0
cg01061575	0.781356	0.165207
cg01061817	0	0
cg01063757	0	0
cg01063908	0	0
cg01065375	0	0
cg01066008	0	0
cg01067793	0	0
cg01068369	0	0
cg01068449	0	0
cg01068768	0	0
cg01070983	0	0
cg01072364	0	0
cg01072588	0	0
cg01073946	0	0
cg01075824	0	0
cg01077341	0	0
cg01079453	0	0
cg01079466	0	0
cg01079751	0	0
cg01079812	0	0
cg01080993	0	0
cg01081765	0	0
cg01084584	0	0
cg01085196	0	0
cg01085723	0	0
cg01088086	0	0
cg01088131	0	0
cg01088385	0	0
cg01090334	0	0
cg01090774	0	0
cg01092932	0	0
cg01096178	0	0
cg01096459	0	0
cg01097137	0	0
cg01097606	0	0
cg01097631	0	0
cg01099217	0	0
cg01099625	0	0.0127824
cg01100740	0	0
cg01103892	0	0
cg01104009	0	0
cg01105418	0	0
cg01107103	0	0
cg01107215	0	0
cg01107240	0	0
cg01107534	0	0
cg01110553	0	0
cg01112486	0	0
cg01115712	0	0
cg01118057	0	0
cg01118512	0	0
cg01118731	0	0
cg01119116	0	0
cg01120541	0	0
cg01120624	0	0
cg01121770	0	0
cg01122656	0	0
cg01122770	0	0
cg01123777	0	0
cg01125381	0	0
cg01125845	0	0
cg01126232	0	0
cg01127608	0	0
cg01127764	0	0
cg01128516	0	0
cg01130580	0	0
cg01131263	0	0
cg01131483	0	0
cg01134518	0	0.0106423
cg01136078	0	0
cg01136382	0	0
cg01137610	0	0
cg01137681	0	0
cg01140515	0	0
cg01140958	0	0
cg01141533	0	0
cg01141580	0	0
cg01141741	0	0
cg01142419	0	0
cg01143372	0	0
cg01143391	0	0
cg01145031	0	0
cg01145947	0	0
cg01149078	0	-0.130179
cg01150223	0	0
cg01150262	0	0
cg01150494	0	0
cg01151827	0	0
cg01153166	0	0
cg01153660	0	0
cg01153890	0	0
cg01154505	0	0
cg01155266	0	0
cg01156435	0	0
cg01156745	0	0
cg01156877	0	0
cg01156934	0	0
cg01158430	0	0
cg01160956	0	0
cg01161204	0	0
cg01161521	0	0
cg01162115	0	0
cg01163536	0	0
cg01163805	0	0
cg01166318	0	0
cg01167388	0	0
cg01167936	0	0
cg01168718	0	0
cg01169686	0	0
cg01171212	0	0
cg01171272	0	0
cg01171336	0	0
cg01171786	0	0
cg01173053	0	0
cg01173774	0	0
cg01174929	0	0
cg01178121	0	0
cg01178999	0	0
cg01179128	0	0
cg01180566	0	0
cg01181227	0	0
cg01182628	0	0
cg01183821	0	0
cg01184817	0	0
cg01186017	0	0
cg01190601	0	0
cg01193554	0	0
cg01193706	0	0
cg01193810	0	0
cg01194026	0	0
cg01194087	0	0
cg01194316	0	0
cg01196619	0	0
cg01197044	0	0
cg01197537	0	0
cg01197840	0	0
cg01198287	0	0
cg01198746	0	0
cg01199420	0	0
cg01200261	0	0
cg01200904	0	0
cg01201498	0	0
cg01202508	0	0
cg01203708	0	0
cg01204422	0	0
cg01204444	0	0
cg01204508	0	0
cg01206394	0	0
cg01206957	0	0
cg01208948	0	0
cg01209550	0	0
cg01211648	0	0
cg01212216	0	0
cg01213047	0	0
cg01213247	0	0
cg01214458	0	0
cg01220605	0	0
cg01222249	0	0
cg01227169	0	0
cg01227361	0	0
cg01228014	0	0
cg01232138	0	0
cg01232381	0	0
cg01233692	0	0
cg01235968	0	0
cg01239622	0	0
cg01239827	0	0
cg01241756	0	0
cg01242319	0	0
cg01243266	0	0
cg01243312	0	0
cg01243922	0	0
cg01244841	0	0
cg01245471	0	0
cg01246498	0	0
cg01246749	0	0
cg01248517	0	0
cg01250422	0	0
cg01251574	0	0
cg01252899	0	0
cg01253880	0	0
cg01255766	0	0
cg01255800	0	0
cg01257828	0	0
cg01258695	0	0
cg01260478	0	0
cg01261613	0	0
cg01262663	0	0
cg01263679	0	0
cg01264497	0	0
cg01266390	0	0
cg01267062	0	0
cg01267365	0	0
cg01268748	0	0
cg01268872	0	0
cg01270409	0	0
cg01272490	0	0
cg01273460	0	0
cg01273518	0	0
cg01275157	0	0
cg01275810	0	0
cg01277258	0	0
cg01280724	0	0
cg01280744	0	0
cg01284284	0	0
cg01286580	0	0
cg01288470	0	0
cg01290613	0	0
cg01291262	0	0
cg01292679	0	0
cg01292864	0.174781	0
cg01293622	0	0
cg01293647	0	0
cg01293763	0	0
cg01294450	0	-0.625212
cg01296942	0	0
cg01301023	0	0
cg01301138	0	0
cg01301326	0	0
cg01301379	0	0
cg01302905	0	0
cg01307387	0	0
cg01307652	0	0
cg01307653	0	0
cg01308925	0	0
cg01309159	0	0
cg01309929	0	0
cg01313856	0	0
cg01314094	0	0
cg01314454	0	0
cg01314601	0	0
cg01314755	0	0
cg01315721	0	0
cg01316866	0	0
cg01316934	0	0
cg01319039	0	0
cg01319629	0	0
cg01324452	0	0
cg01324791	0	0
cg01325609	0	0
cg01326050	0	0
cg01326566	0	0
cg01327047	0	0
cg01328691	0	0
cg01328839	0	0
cg01329421	0	0
cg01329441	0	0
cg01330940	0	0
cg01332968	0	0
cg01333334	0	0
cg01334218	0	0
cg01334355	0	0
cg01336082	0	0
cg01336859	0	0
cg01337054	0	0
cg01337143	0	0
cg01337511	0	0
cg01339203	0	0
cg01340046	0	0
cg01340118	0	0
cg01340195	0	0
cg01341452	0	0
cg01341696	0	0
cg01342157	0	0
cg01342627	0	0
cg01343642	0	0
cg01343704	0	0
cg01344347	0	0
cg01344546	0	0
cg01346827	0	0
cg01347849	0	0
cg01349535	0	0
cg01351315	0	0
cg01351677	0	0
cg01352789	0	0
cg01353533	0	0
cg01355478	0	0
cg01356224	0	0
cg01357874	0	0
cg01358290	0	0
cg01359274	0	0
cg01359371	0	0
cg01359455	0	0
cg01360156	0	0
cg01360368	0	0
cg01361776	0	0
cg01362022	0	0
cg01363010	0	0
cg01363325	0	0
cg01368226	0	0
cg01369215	0	0
cg01370575	0	0
cg01371095	0	0
cg01373206	0	0
cg01374343	0	0
cg01374344	0.00319737	0
cg01374899	0	0
cg01376699	0	0
cg01376725	0	0
cg01378367	0	0
cg01380208	0	0
cg01381410	0	0
cg01382164	0	0
cg01382846	0	0
cg01383681	0	0
cg01384290	0	0
cg01385056	0	0
cg01385439	0	0
cg01385512	0	0
cg01387835	0	0
cg01387937	0	0
cg01391058	0	0
cg01391858	0	0
cg01392682	0	0
cg01392943	0	0
cg01393027	0	0
cg01393939	0	0
cg01394860	0	0
cg01397139	0	0
cg01397373	0	0
cg01398352	0	0
cg01399119	0	0
cg01399875	0	0
cg01401198	0	0
cg01403803	0	0
cg01403858	0	0
cg01408700	0	0
cg01409964	0	0
cg01410982	0	0
cg01412053	0	0
cg01413040	0	0
cg01416702	0	0
cg01416924	0	0
cg01418317	0	0
cg01418441	0	0
cg01422094	0	0
cg01423660	0	0
cg01427367	0	0
cg01427985	0	0
cg01428112	0	0
cg01428630	0	0
cg01428642	0	0
cg01429475	0	0
cg01429507	0	0
cg01431336	0.0348827	0
cg01431979	0	0
cg01432993	0	0
cg01433318	0	0
cg01434367	0	0
cg01434508	0	0
cg01434924	0	0
cg01438021	0	0
cg01441091	0	0
cg01441716	0	0
cg01444080	0	0
cg01444413	0	0
cg01447515	0	0
cg01450059	0	0
cg01450764	0	0
cg01450839	0	0
cg01452506	0	0
cg01454704	0	0
cg01455644	0	0
cg01456011	0	0
cg01456511	0	0
cg01456628	0	0
cg01456885	0	0
cg01458681	0	0
cg01459308	0	0
cg01459514	0	0
cg01460217	0	0
cg01460788	0	0
cg01460805	0	0
cg01461078	0	0
cg01462040	0	0
cg01464821	0	0
cg01465824	0	0
cg01466224	0	0
cg01466662	0	0
cg01468418	0	0
cg01468874	0	0
cg01469140	0	0
cg01471217	0	0
cg01472737	0	0
cg01473155	0	-0.000841987
cg01475857	0	0
cg01476234	0	0
cg01476332	0	0
cg01476696	0	0
cg01483295	0	0
cg01483359	0	0
cg01485596	0	0
cg01486146	0	0.100422
cg01488040	0	0
cg01489832	0	0
cg01490570	0	0
cg01491819	0	0
cg01493609	0	0
cg01494053	0	0
cg01495882	0	0
cg01498131	0	0
cg01499097	0	0
cg01500797	0	0
cg01501208	0	0
cg01502055	0	0
cg01502462	0	0
cg01503390	0	0
cg01504682	0	0
cg01505662	0	0
cg01507502	0	0
cg01508445	0	0
cg01509444	0	0
cg01509675	0	0
cg01510883	0	0
cg01510925	0	0
cg01511450	0	0
cg01511856	0	0
cg01512145	0	0
cg01512389	0	0
cg01513357	0	0
cg01513560	0	0
cg01514664	0	0
cg01515407	0	0
cg01518594	0	0
cg01519760	0	0
cg01521169	0	0
cg01522553	0	0
cg01522923	0	0
cg01523865	0	0
cg01524299	0	0
cg01524627	0	0
cg01524853	0	0
cg01526265	0	0
cg01528388	0	0
cg01528792	0	0
cg01528970	0	0
cg01530089	0	0
cg01530159	0	0
cg01531512	0	0
cg01531932	0	0
cg01533729	0	0
cg01534197	0	0
cg01534862	0	0
cg01534906	0	0
cg01535043	0	0
cg01537787	0	0
cg01538162	0	0
cg01538522	0	0
cg01539117	0	0
cg01539965	0	0
cg01546209	0	0
cg01546670	0	0
cg01548368	0	0
cg01550545	0	0
cg01551615	0	0
cg01553057	0	0
cg01553138	0	-0.0136647
cg01553943	0	0
cg01554470	0	0
cg01556209	0	0
cg01556289	0	0
cg01556430	0	0
cg01556456	0	0
cg01558300	0	0
cg01560036	0	0
cg01560325	0	0
cg01562774	0	0
cg01565849	0	0
cg01566077	0	0
cg01567039	0	0
cg01567668	0	0
cg01571965	0	0
cg01573140	0	0
cg01574836	-0.0161427	0
cg01575688	0	0
cg01576619	0	0
cg01577249	0	0
cg01578720	0	0
cg01579023	0	0
cg01579428	-0.00222943	0
cg01580126	0	0
cg01580681	0	0
cg01581739	0	0
cg01582325	0	0
cg01584043	0	0
cg01584181	0	0
cg01585174	0	0
cg01586860	0	0
cg01587716	0	0
cg01587718	0	0
cg01589578	0	0
cg01589831	0	0
cg01591148	0	0
cg01593388	0	0
cg01593645	0	0
cg01594275	0	0
cg01594821	0	0
cg01595678	0	0
cg01597940	0	0
cg01599380	0	0
cg01599574	0	0
cg01599973	0	0
cg01602213	0	0
cg01603001	0	0
cg01606770	0	0
cg01607361	0	0
cg01608205	0	0
cg01608986	0	0
cg01609034	0	0
cg01611544	0	0
cg01611780	0	0
cg01614615	0	0
cg01614688	0	0
cg01615615	0	0
cg01618051	0	0
cg01619693	0	0
cg01619705	0	0
cg01620430	0	0
cg01621100	0	0.160238
cg01622303	0	0
cg01622394	0	0
cg01626197	0	0
cg01630982	0	0
cg01631295	0	0
cg01631669	0	0
cg01632700	0	0
cg01633657	0	0
cg01634038	0	0
cg01634795	0	0
cg01634979	0	0
cg01635585	0	0
cg01635604	0	0
cg01636866	0	0
cg01639959	0	0
cg01641343	0	0
cg01642835	0	0
cg01643358	0	0
cg01643535	0	0
cg01644832	0	0
cg01644941	0	0
cg01645746	0	0
cg01648457	0	0
cg01648756	0	0
cg01650941	0	0
cg01651170	0	0
cg01653419	0	0
cg01655437	0	0
cg01655447	0	0
cg01655814	0	0
cg01656588	0	0
cg01657263	0	0.0233454
cg01657423	0	0
cg01658453	0	0
cg01658829	0	0
cg01662148	0	0
cg01663261	0	0
cg01663388	0	0
cg01663519	0	0
cg01663821	0	0
cg01664258	0	0
cg01664666	0	0
cg01665819	0	0
cg01667686	0	0
cg01668584	0	0
cg01669013	0	0
cg01670345	0	0
cg01670963	0	0
cg01671966	0	0
cg01673863	0	0
cg01674452	0	0
cg01674533	0	0
cg01675333	0	0
cg01675972	0	0
cg01676132	0	0
cg01676370	0	0
cg01676484	0	0
cg01676825	0	0
cg01678137	0	0
cg01678399	0	0
cg01678549	0	0
cg01682788	0	0
cg01683044	0	0
cg01683319	0	0
cg01683971	0	0
cg01685160	0	0
cg01685922	0	0
cg01686771	0	0
cg01687105	0	0
cg01689298	0	0
cg01689437	0	0
cg01689963	0	0
cg01690057	0	0
cg01691914	0	0
cg01692291	0	0
cg01693108	0	0
cg01694828	0	0
cg01695075	0	0
cg01695906	0	0
cg01696865	0	0
cg01697072	0	0
cg01698540	0	0
cg01700051	0	0
cg01700670	0	0
cg01700800	0	0
cg01701526	0	0
cg01701664	0	0
cg01702252	0	0
cg01702540	0	0
cg01702758	0	0
cg01703108	0	0
cg01705052	0	0
cg01710150	0	0
cg01711379	0	0
cg01712731	0	0
cg01712842	0	0.26331
cg01713546	0	0
cg01715384	0	0
cg01716627	0	0
cg01716698	0	-0.113821
cg01717089	0	0
cg01717800	0	0
cg01718371	0	0
cg01720337	0	0
cg01724721	0	0
cg01725297	0	0
cg01726701	0	0
cg01726897	0	0
cg01727347	0	0
cg01727767	0	0
cg01728384	0	0
cg01733991	0	0
cg01736336	0	0
cg01739251	0	0
cg01740040	0	0
cg01740606	0	0
cg01740609	0	0
cg01740766	0	0
cg01740828	0	0
cg01741060	0	0
cg01741653	0	0
cg01742897	0	0
cg01743031	0	0
cg01743293	0	0
cg01743578	0	0
cg01744051	0	0
cg01745451	0	0
cg01745990	0	0
cg01749491	0	0
cg01749784	0	0
cg01750538	0	0
cg01751209	0	0
cg01751715	0	0
cg01751985	0	0
cg01752243	0	0
cg01753578	0	0
cg01753854	0	0
cg01755266	0	0
cg01756262	0	0
cg01757860	0	0
cg01758782	0	0
cg01759284	0	0
cg01759293	0	0
cg01759800	0	0
cg01759834	0	0
cg01761301	0	0
cg01761369	0	0
cg01761801	0	0
cg01763754	0	0
cg01765142	0	0
cg01766000	0	0
cg01766859	0	0
cg01767626	0	0
cg01770127	0	0
cg01771762	0	0
cg01771997	0	0
cg01772217	0	0
cg01778572	0	0
cg01782227	0	0
cg01783053	0	0
cg01784456	0	0
cg01784688	0	0
cg01784864	0	0
cg01784909	0	0
cg01785567	0	0
cg01786169	0	0
cg01787104	0	0
cg01787584	0	0
cg01787715	0	0
cg01788057	0	0
cg01789783	0	0
cg01791475	0	0
cg01793100	0	0
cg01794939	0	0
cg01795521	0	0
cg01796316	0	0
cg01796610	0	0
cg01797675	0	0
cg01798185	0	0
cg01798687	0	0
cg01799731	0	0
cg01801625	0	0
cg01804664	0	0
cg01806265	0	0
cg01806388	0	0
cg01808294	0	0
cg01809820	0	0
cg01810016	0	0
cg01810374	0	0
cg01810815	0	0
cg01810880	0	0
cg01811415	0	0
cg01812599	0	0
cg01813294	0	0
cg01814115	0	0
cg01814600	0	0
cg01814663	0	0
cg01816418	0	0
cg01818075	0	0
cg01819094	0	0
cg01821161	0	0
cg01823375	0	0
cg01823853	0	0
cg01823948	0	0
cg01824210	0	0
cg01824230	0	0
cg01824302	0	0
cg01825788	0	0
cg01826959	0	0
cg01827013	0	0
cg01831882	0.000529057	0
cg01834956	0	0
cg01835139	0	0
cg01836225	0	0
cg01838095	0	0
cg01838477	0	0
cg01839446	0	0
cg01839593	0	0
cg01841970	0	0
cg01845954	0	0
cg01846532	0	0
cg01846853	0	0
cg01846888	0	0
cg01848338	0	0
cg01848382	0	0
cg01850319	0	0
cg01851187	-0.410299	-0.0592624
cg01851212	0	0
cg01851957	0	0
cg01852109	0	0
cg01855583	0	0
cg01855868	0	0
cg01856529	0	0
cg01857866	0	0
cg01858791	0	0
cg01860662	0	0
cg01861038	0	0
cg01861176	0	0
cg01863808	0	0
cg01865273	0	0
cg01871214	0	0
cg01872427	0	0
cg01873051	0	0
cg01874861	0	0
cg01875689	0	0
cg01876093	0	0
cg01878181	0	0
cg01879202	0	0
cg01879724	0	0
cg01880253	0	0
cg01881437	0	0
cg01882022	0	0
cg01883716	0	0
cg01885247	0	0
cg01888904	0	0
cg01890074	0	0
cg01890425	0	0
cg01890961	0	0
cg01895513	0	0
cg01896761	0	0.258501
cg01898456	0	0
cg01898872	0	0
cg01899622	0	0
cg01901100	0	0
cg01901338	0	0
cg01901658	0	0
cg01901696	0	0
cg01901707	0	0
cg01902937	0	0
cg01902998	0	0
cg01903435	0	0
cg01903440	0	0
cg01904387	0	0
cg01904493	0	0.817196
cg01907708	0	0
cg01908850	0	0
cg01910711	0	0
cg01911033	0	0
cg01912337	0	0
cg01912406	0	0
cg01914744	0	0
cg01915021	0	0
cg01915196	0	0
cg01915523	0	0
cg01915599	0	0
cg01918593	0	0
cg01918956	0	0
cg01922679	0	0
cg01923669	0	0
cg01925203	0	0
cg01925697	0	0
cg01928647	0	0
cg01928902	0	0
cg01930645	0	0
cg01931319	0	0
cg01931348	0	0
cg01932374	0	0
cg01932632	0	0
cg01933423	0	0
cg01933636	0	0
cg01933783	0	0
cg01935380	0	0
cg01935699	0	0
cg01938019	0	0
cg01938074	0	0
cg01938132	0	0
cg01938167	0	0
cg01939220	0	0
cg01939401	0	0
cg01940425	0	0
cg01941433	0	0
cg01941781	0	0
cg01943432	0	0.898738
cg01943559	0	0
cg01943561	0	0
cg01946200	0	0
cg01947709	0	0
cg01949917	0	0
cg01950392	0	0
cg01950723	0	0
cg01951460	0	0
cg01952154	0	0
cg01952529	0	0
cg01954200	0	0
cg01955745	-0.217437	-0.31261
cg01956458	0	0
cg01957447	0	0
cg01960173	0	0
cg01961215	0	0
cg01961426	0	0
cg01962179	0	0
cg01962309	0	0
cg01962553	0	0
cg01962823	0	0
cg01965462	0	0
cg01965931	0	0
cg01966519	0	0
cg01967702	0	0
cg01968164	0	0
cg01969194	0	0
cg01971426	0	0
cg01972445	0	0.702807
cg01973478	0	0
cg01974011	0	0
cg01975510	0	0
cg01975800	0	0
cg01977579	0	0
cg01979337	0	0
cg01979535	0	0
cg01980251	0	0
cg01981662	0	0
cg01981814	0	0
cg01982830	0	0
cg01983245	0	0
cg01986981	0	0
cg01987269	0	0
cg01987439	0	0
cg01988539	0	0
cg01989428	0	0
cg01990488	0	0
cg01990759	0	0
cg01992129	0	0
cg01992562	0	0
cg01992907	0	0
cg01993707	0	0
cg01994205	0	0
cg01996056	0	0
cg01996306	0	0
cg01996475	0	0
cg01997098	0	0
cg01998044	0	0
cg01998099	0	0
cg01998606	0	0
cg02000659	0	0
cg02001174	0	0
cg02001939	0	0
cg02002334	0	0
cg02002408	0	0
cg02003409	0	0
cg02003853	0	0
cg02005600	0	0
cg02005942	0	-0.267369
cg02007453	0	0
cg02008678	0	0
cg02009466	0	0
cg02011537	0	0
cg02013561	0	0
cg02014645	0	0
cg02016833	0	0
cg02017717	0	0
cg02018583	0	0
cg02019113	0	0
cg02019508	0	0
cg02019656	0	0
cg02019798	0	0
cg02019874	0	0
cg02019879	0	0
cg02021454	0	0
cg02023768	0	0
cg02024894	0	0
cg02026974	0	0
cg02027042	0	0
cg02027148	0	0
cg02028344	0.00264507	0
cg02030045	0	0
cg02031902	0	0
cg02032554	0	0
cg02032681	0	0
cg02034167	0	0
cg02036163	0	0
cg02036957	0	0
cg02037503	0	0
cg02039091	0	0
cg02040024	0.0106443	0.0321295
cg02040389	0	0
cg02040823	0	0
cg02041498	0	0
cg02041553	0	0
cg02041991	0	0
cg02042041	0	0
cg02042055	0	0
cg02042105	0	0
cg02042310	0	0.307238
cg02042680	0	0
cg02043564	0	0
cg02044006	0	0
cg02044556	0	0
cg02047068	0	0
cg02047891	0	0
cg02048494	0	0
cg02049318	0	0
cg02050559	0	0
cg02050788	0	0
cg02052087	0	0
cg02052649	0	0
cg02052767	0	0
cg02053367	0	0
cg02053521	0	0
cg02053792	0	0
cg02054884	0	0
cg02055262	0	0
cg02055614	0.0556815	0
cg02055942	0	0
cg02056060	0	0
cg02056891	0	0
cg02057025	0	0
cg02057063	0	0
cg02058618	0	0
cg02059324	0	0
cg02059807	-0.00693791	0
cg02060466	0	0
cg02061970	0	0
cg02061994	0	0
cg02062751	0	0
cg02063736	0	0
cg02064459	0	0
cg02069735	0	0
cg02070745	0	0
cg02071066	0	0
cg02071692	0	0
cg02073290	0	0
cg02073955	0	0
cg02074136	0	0
cg02074198	0	0
cg02075352	0	0
cg02076583	0	0
cg02077042	0	0
cg02077300	0	0
cg02077583	0	0
cg02079505	0	0
cg02082650	0	0
cg02083803	0	0
cg02086782	0	0
cg02087737	0	0
cg02088759	0	0
cg02088852	0	0
cg02089135	0	0
cg02090160	0	0
cg02090534	0	0
cg02093647	0	0
cg02095204	0	0
cg02095722	0	0
cg02097077	0	0
cg02097817	0	0
cg02099108	0	0
cg02099500	0	0.526389
cg02102278	0	0
[truncated: 24,036 more rows]

## Sheet: Table S4.Ensemble.Dual.Static
CGid	EnsemblDualAge.Static_ElasticNoAgeTraf
Intercept	-0.56508
cg00001364	0
cg00001582	0
cg00003994	0
cg00005112	0
cg00051782	0
cg00060304	0
cg00066554	0
cg00067884	0.0284997
cg00073543	0
cg00079224	0
cg00084577	0
cg00091964	0
cg00096922	0
cg00109076	0
cg00109300	0
cg00116234	0
cg00146676	0
cg00158333	0
cg00159243	0
cg00167491	-0.275476
cg00187380	0
cg00211337	0
cg00216659	0
cg00247020	0
cg00271154	0
cg00272971	0
cg00297075	0
cg00314427	0
cg00323965	0
cg00331096	0
cg00343217	0
cg00369613	0
cg00399596	0
cg00401433	0
cg00403457	0
cg00409684	0
cg00438946	0
cg00455362	0
cg00462525	0
cg00465284	0
cg00470955	0
cg00474657	0
cg00482994	0
cg00528052	0
cg00531009	0
cg00532890	0
cg00547789	0
cg00553880	0
cg00553886	0
cg00557947	0
cg00563045	0
cg00576279	0
cg00591406	0
cg00594099	0
cg00595237	0
cg00621125	0
cg00650422	0
cg00663972	0
cg00674395	0
cg00689651	0
cg00696388	0
cg00740870	0
cg00741609	0
cg00793774	0
cg00795277	0
cg00810883	0
cg00839434	-0.713128
cg00841581	0
cg00842325	0
cg00852595	0
cg00860225	0
cg00862376	0
cg00864083	0
cg00877739	0
cg00878023	0
cg00889599	0
cg00906973	0
cg00908601	0
cg00915395	0
cg00925802	0
cg00946032	0
cg00953793	-0.0147737
cg00959249	0
cg00988050	0
cg00994804	0
cg01024113	0
cg01047218	0
cg01061575	0
cg01092932	0
cg01105418	0
cg01107240	-0.0241789
cg01125381	0
cg01130580	0
cg01141580	0
cg01153166	0
cg01153660	0
cg01154505	0
cg01161204	0
cg01171786	0
cg01181227	0
cg01193554	0
cg01214458	0
cg01243312	0
cg01257828	0
cg01290613	0
cg01293647	0
cg01301138	0
cg01324452	0
cg01337143	0
cg01351315	-0.0657964
cg01359274	0
cg01370575	0
cg01384290	0
cg01393939	0
cg01397139	0
cg01403803	0
cg01418441	0
cg01444413	0
cg01452506	0
cg01460805	0
cg01462040	0
cg01473155	0
cg01486146	0
cg01523865	0
cg01524853	0
cg01528792	-0.0895124
cg01538522	0
cg01550545	0
cg01573140	0
cg01580681	0
cg01614615	0
cg01626197	0
cg01653419	0
cg01656588	0
cg01664666	0
cg01683044	-0.253498
cg01693108	0
cg01705052	0
cg01715384	-0.0373822
cg01717800	0
cg01720337	0
cg01725297	0
cg01740606	0
cg01740766	0
cg01742897	-0.517371
cg01749784	0
cg01763754	0
cg01782227	0
cg01784909	0
cg01804664	0
cg01812599	0
cg01813294	0
cg01821161	0
cg01823853	0
cg01826959	0
cg01856529	0
cg01863808	0
cg01871214	0.294058
cg01896761	0
cg01902998	0
cg01903440	0
cg01928902	0
cg01932632	0
cg01940425	0
cg01955745	0
cg01965462	0
cg01975510	0
cg01994205	0
cg01998606	0.0344802
cg02005600	0
cg02019508	0
cg02037503	0
cg02042310	0
cg02052767	0
cg02057063	0
cg02082650	0
cg02089135	-0.0199034
cg02090160	0
cg02093647	0
cg02107842	0
cg02121891	0
cg02124022	0
cg02128244	0
cg02132051	0
cg02135464	0
cg02154074	0
cg02170386	0
cg02171705	0
cg02172466	0
cg02176407	0
cg02184281	0
cg02188160	0
cg02215945	0
cg02219962	0
cg02222250	0
cg02227188	0
cg02227217	0
cg02239968	0
cg02241397	0
cg02251557	0
cg02282892	0
cg02301815	0
cg02317742	0
cg02322989	0
cg02332525	0
cg02360445	0.505287
cg02388378	0
cg02398612	0
cg02402843	0
cg02420850	0
cg02456288	0
cg02456804	0.0654013
cg02462519	0
cg02470595	0
cg02474076	0
cg02486904	0
cg02498174	0
cg02499249	0
cg02499843	0
cg02505036	0
cg02517134	0
cg02524112	0
cg02525396	0
cg02529685	0
cg02534659	0
cg02538199	0
cg02546833	0
cg02550277	0
cg02551882	0
cg02595474	0
cg02604675	0
cg02622074	0
cg02628016	0
cg02676375	0
cg02693607	0
cg02697649	0
cg02700447	0
cg02712553	0
cg02716646	0
cg02725055	0
cg02732915	0
cg02769235	0
cg02770983	0
cg02794451	0
cg02800396	0
cg02829706	0
cg02839202	0
cg02841933	0
cg02886027	0
cg02886263	0
cg02888146	0
cg02898094	0
cg02899039	0
cg02916332	0
cg02951552	0
cg02955020	0
cg02958263	0
cg02964555	0
cg02982690	0
cg02991558	0
cg02994349	0
cg03008741	0
cg03017480	0
cg03036064	0
cg03036119	0
cg03039483	0
cg03044694	0
cg03045079	0
cg03050127	0
cg03053374	0
cg03058520	0
cg03059018	0
cg03068431	0
cg03069282	-0.0871153
cg03082580	0
cg03086663	0
cg03103218	0
cg03127034	0
cg03133868	0
cg03141679	0
cg03144714	0
cg03146625	0
cg03159396	0
cg03163184	0
cg03174933	0
cg03196097	0
cg03205252	0
cg03206445	0
cg03221837	0
cg03225002	0
cg03231024	0
cg03233918	0
cg03274991	0
cg03284649	0
cg03295083	0
cg03303633	0
cg03311232	0
cg03327468	0
cg03341064	0
cg03350186	0
cg03363289	0
cg03365548	0
cg03383661	0
cg03389662	0
cg03391684	0.0370458
cg03410722	0
cg03427564	0
cg03444965	0
cg03445006	0
cg03445896	0
cg03460032	0
cg03462581	0
cg03469472	0
cg03520983	0.0179067
cg03524461	0
cg03527353	0
cg03532626	-0.0828627
cg03543893	0
cg03547245	0
cg03549582	0
cg03556771	0
cg03576422	0
cg03587925	0
cg03597491	0
cg03639783	0
cg03653137	0
cg03653835	0
cg03663215	0
cg03669298	0
cg03673687	0
cg03676512	0
cg03678139	0
cg03679521	0
cg03682073	0
cg03697136	0
cg03711182	0
cg03717151	0
cg03717201	0
cg03717442	0
cg03724896	0
cg03726556	0
cg03740978	0
cg03767531	0
cg03770593	0
cg03771840	0.0891269
cg03778895	0
cg03779374	0
cg03809346	0
cg03810913	0
cg03811319	0
cg03883331	0
cg03905867	0
cg03917138	0
cg03918304	0
cg03932441	0
cg03947362	0
cg03948870	0
cg03957108	0
cg03960951	0
cg03972751	0
cg03977237	0
cg03981213	0
cg04023996	0
cg04084157	0
cg04100724	0
cg04106641	0
cg04118889	0
cg04134624	0
cg04150055	0
cg04154281	0
cg04167064	0
cg04178407	0
cg04190578	0
cg04198941	0
cg04218899	0
cg04221461	0
cg04228573	0
cg04234156	0
cg04250847	0
cg04265576	0
cg04288975	0
cg04293733	0
cg04300684	0
cg04317399	0
cg04327947	0
cg04330371	0
cg04339553	0
cg04399083	0
cg04407762	0
cg04412186	0
cg04418091	0
cg04423188	0
cg04435546	0
cg04444761	0
cg04447890	-0.0230614
cg04453140	0
cg04477010	0
cg04480914	0
cg04486940	0
cg04493740	0
cg04504095	0
cg04518304	0
cg04525496	0
cg04529370	0
cg04549703	0
cg04555097	0
cg04561327	0
cg04561332	0
cg04564000	0
cg04576672	0
cg04582364	0
cg04590323	0
cg04604143	0
cg04604276	0
cg04609859	0
cg04611179	0
cg04613777	0
cg04634493	0
cg04645545	0
cg04675539	0
cg04688368	0
cg04710768	0
cg04728121	0
cg04737131	0
cg04750593	0
cg04784672	0
cg04794183	0
cg04801716	0
cg04802034	0
cg04830409	0
cg04836221	0.0657698
cg04844016	0
cg04845649	0
cg04863892	0
cg04865264	0
cg04867509	0
cg04873147	0
cg04882273	0
cg04906879	0
cg04907802	0
cg04920416	0
cg04920773	0
cg04926767	0
cg04929868	0
cg04960243	0
cg04982951	0
cg05006349	0
cg05014952	0
cg05017276	0
cg05022363	0
cg05032059	0
cg05039548	0
cg05039671	0
cg05052194	0
cg05052463	0
cg05061107	0
cg05075308	0
cg05082095	0
cg05085809	0
cg05098471	0
cg05108467	0
cg05120715	0
cg05125455	0
cg05127380	0
cg05136263	0
cg05146658	0
cg05147195	0
cg05150697	0
cg05155965	0
cg05166408	0
cg05166684	0
cg05194810	0
cg05202136	0
cg05213609	0
cg05234151	0
cg05256656	0
cg05257947	0
cg05296643	0
cg05313153	0
cg05316006	0
cg05320089	0
cg05362516	0
cg05362669	0
cg05368275	0
cg05377512	0
cg05387692	0
cg05393688	0.0178723
cg05395648	0
cg05397631	0
cg05409038	0
cg05433039	0
cg05465498	0
cg05470179	0
cg05496363	0
cg05500919	0
cg05506365	0.195873
cg05537796	0
cg05542681	0
cg05543909	-0.0422633
cg05575054	0
cg05589845	0.0310636
cg05603896	0
cg05622324	0
cg05630725	0
cg05656590	0
cg05664581	0
cg05664895	0
cg05675373	0
cg05712938	0
cg05740609	0
cg05755354	0
cg05759182	0
cg05774801	0
cg05775627	0
cg05781984	0
cg05797732	-0.238095
cg05802169	0
cg05820448	0
cg05825073	0
cg05839636	0
cg05867960	0
cg05907933	0
cg05915139	0
cg05934778	0
cg05943335	0
cg05949171	0
cg05965853	0
cg05973305	0
cg05977669	0
cg05978546	0
cg05982757	0
cg05992357	0
cg05994794	0
cg06018531	0
cg06023161	0
cg06035247	0
cg06055229	0
cg06063479	0
cg06093379	0
cg06100991	0
cg06126658	0
cg06126829	0
cg06147822	0
cg06154860	0
cg06156376	0
cg06166932	0
cg06169648	0
cg06179749	0
cg06186992	0
cg06196984	0
cg06197482	0
cg06216926	0
cg06225294	0
cg06230736	0
cg06251539	0
cg06251571	0
cg06259996	0
cg06272543	0
cg06303875	0.00531544
cg06310285	0
cg06310715	0
cg06330691	0
cg06332339	0
cg06338499	0
cg06361405	0
cg06384413	0
cg06391468	0
cg06392318	0
cg06393286	0
cg06406458	0
cg06418113	0
cg06423975	0
cg06456512	0
cg06472065	0
cg06472439	0
cg06479604	0
cg06489241	0
cg06499652	0
cg06529027	0
cg06537244	0
cg06590610	0
cg06602723	0
cg06606386	0
cg06620993	0
cg06624291	0
cg06626359	0
cg06635150	0
cg06637963	0
cg06655030	0
cg06679494	0
cg06685968	0
cg06691214	0
cg06736685	0
cg06744585	0
cg06747919	0
cg06758077	0
cg06760710	0
cg06766626	0
cg06782204	0
cg06783533	0
cg06784108	0
cg06784824	0
cg06786167	0
cg06792724	0
cg06794263	0
cg06811295	0
cg06821075	0
cg06821993	0
cg06824013	0
cg06834901	0
cg06856188	0
cg06873806	0
cg06875255	0
cg06877198	0
cg06885782	0
cg06905511	-0.0816271
cg06907391	0
cg06916059	0
cg06921573	0
cg06928484	0
cg06936709	0
cg06949081	-0.048447
cg06954658	0
cg06960698	0
cg06963053	0
cg06964030	0
cg06997381	0
cg07002423	0
cg07003579	0
cg07018026	0
cg07024996	0
cg07032889	0
cg07048527	0
cg07056567	0
cg07060006	0
cg07104706	0
cg07114353	0
cg07117087	0
cg07119855	0
cg07131451	0
cg07131533	0
cg07134240	0
cg07138437	0
cg07142461	0
cg07143052	0
cg07145843	0
cg07153353	0
cg07158747	0
cg07190012	0
cg07219448	0
cg07224291	0.0183951
cg07234865	0.109565
cg07236812	0
cg07246225	0
cg07249227	0
cg07249939	0
cg07254032	0
cg07275860	0
cg07289766	0
cg07292994	0
cg07293320	0
cg07298772	0
cg07302069	0
cg07311313	0
cg07322750	0
cg07344086	0
cg07382554	0
cg07401901	0
cg07412048	0
cg07417146	0
cg07428697	0.00153176
cg07431199	0
cg07456629	0
cg07500659	0
cg07502389	0.37292
cg07504616	0
cg07510539	0
cg07520269	0
cg07540032	0
cg07560681	0
cg07570570	0
cg07571117	0
cg07604651	0
cg07619656	0
cg07629125	0
cg07636145	0
cg07684169	0
cg07687349	0
cg07693037	0
cg07706844	0
cg07747635	0
cg07772999	0
cg07788537	0
cg07790870	0
cg07793203	0
cg07805952	0
cg07817024	0
cg07826326	0
cg07834314	0
cg07843568	0
cg07875786	0
cg07919443	0
cg07961015	0
cg07964178	0
cg07991288	0
cg08000413	0
cg08034440	0
cg08063724	0
cg08070771	0
cg08086221	0
cg08106706	0
cg08143349	0
cg08144172	0
cg08146609	0
cg08161081	0
cg08163578	0
cg08163918	0
cg08174373	0
cg08180952	0
cg08187246	0
cg08215774	0
cg08215831	0
cg08215925	0
cg08253970	0
cg08257855	0
cg08285141	0
cg08285151	0
cg08291302	0
cg08304103	0
cg08310277	-0.00147502
cg08322205	0
cg08327269	0.831412
cg08343834	0
cg08347183	0
cg08350288	0
cg08355099	0
cg08355659	0
cg08370996	0.0929852
cg08404227	0
cg08435157	0
cg08478189	0
cg08479590	0
cg08496775	0
cg08500171	0
cg08500704	0
cg08505473	0
cg08512490	0
cg08522676	0
cg08538032	0
cg08540100	0
cg08541612	0
cg08564522	0
cg08573313	0
cg08575708	0
cg08615333	0
cg08665685	0
cg08681110	0
cg08693605	0
cg08695452	0
cg08701183	0
cg08722366	0
cg08733315	0
cg08737755	0
cg08742313	0
cg08745288	0
cg08767938	0
cg08771706	0
cg08774452	0
cg08806153	0
cg08843279	0
cg08846327	0
cg08855449	0
cg08871010	0
cg08882278	0
cg08900022	0
cg08900073	0
cg08924415	0
cg08928882	0
cg08933237	0
cg08938906	0
cg08949408	0
cg08949650	0
cg08961664	0
cg08962452	0
cg08965235	0
cg08965464	0
cg08992759	0
cg08995424	0
cg09010998	0
cg09023627	0
cg09025625	0
cg09035699	0
cg09036505	0
cg09068198	0
cg09123368	0
cg09145147	0
cg09152943	0
cg09164670	0
cg09171093	0
cg09171355	0
cg09172296	0
cg09174855	0
cg09213165	0
cg09217748	0
cg09227150	0
cg09254098	0
cg09267291	0
cg09278623	0.0188416
cg09355771	0
cg09370801	0
cg09375284	0
cg09388140	0
cg09393675	0
cg09411788	0
cg09438955	0
cg09455096	0
cg09481972	0
cg09486567	0
cg09509952	0.0704725
cg09511421	0
cg09515097	0
cg09537600	0
cg09545123	0
cg09545510	0
cg09549073	0
cg09567197	0
cg09578028	0
cg09579869	0
cg09586183	0
cg09588961	0
cg09601175	0
cg09607471	0
cg09610735	0
cg09618893	0
cg09624466	0
cg09643313	0
cg09645993	0
cg09661809	0
cg09673208	0
cg09706122	0
cg09711113	0
cg09728102	0
cg09735014	0
cg09746170	0
cg09784081	0
cg09793883	0
cg09816912	0
cg09817427	0
cg09825093	0
cg09828580	0
cg09840840	0
cg09841884	0
cg09871315	0
cg09871685	0
cg09884146	0
cg09886755	0
cg09890286	0
cg09892203	0
cg09899564	0
cg09906680	0
cg09908110	0
cg09926418	0
cg09938227	0.279953
cg09942248	0
cg09951047	0
cg09989727	0
cg10049968	0
cg10062065	0
cg10084202	0
cg10106561	0
cg10116181	0
cg10121219	0
cg10129665	0
cg10131194	0
cg10132588	0
cg10141261	0
cg10147375	0
cg10153335	0
cg10162464	0
cg10165689	0
cg10183248	0
cg10196372	0
cg10215507	0
cg10216353	0
cg10236414	0
cg10238972	0
cg10239098	0
cg10260267	0
cg10263594	0
cg10277631	0
cg10288121	0
cg10294836	-0.429137
cg10314406	0
cg10320446	0
cg10325336	0
cg10353436	0
cg10400390	0
cg10404717	0
cg10414058	0
cg10419849	0
cg10433918	0
cg10438011	0
cg10439765	0
cg10446143	0
cg10450897	0
cg10471976	0
cg10480741	0
cg10481534	0
cg10483776	0
cg10487127	0
cg10488199	0
cg10489928	0
cg10491556	0
cg10498963	0
cg10502710	0
cg10508317	-0.121667
cg10512285	0
cg10530153	0
cg10537936	0
cg10538533	0
cg10541043	0
cg10544031	0
cg10546888	0
cg10550033	0
cg10556636	0
cg10577937	0
cg10588135	0
cg10588150	0
cg10596590	0
cg10606240	0
cg10607454	0
cg10624786	1.0132
cg10632395	0
cg10644072	0
cg10696085	0
cg10698964	0
cg10709021	0
cg10721220	0
cg10724086	0
cg10737195	0
cg10765212	0
cg10766546	0
cg10770652	0
cg10792727	0
cg10810799	0
cg10816626	0
cg10858898	0
cg10906729	0
cg10918927	0
cg10959786	0
cg10974342	0
cg10983115	0
cg10991450	0
cg10997627	0
cg11005692	0
cg11007962	0
cg11015424	0
cg11032070	0
cg11036290	0
cg11084334	0.0322095
cg11086568	0
cg11115577	0.00787008
cg11124915	0
cg11128216	0
cg11128436	0
cg11134720	0
cg11142389	0.0696946
cg11155697	0
cg11157816	0
cg11172629	0
cg11185569	0
cg11205335	0
cg11208313	0
cg11209338	0
cg11209832	0
cg11209880	0
cg11217840	0
cg11230269	0
cg11254527	0
cg11269793	0
cg11279021	0
cg11299873	0
cg11308371	0
cg11313951	0
cg11321459	0
cg11321895	0
cg11368438	0
cg11370011	0
cg11375458	0
cg11389618	0
cg11399589	-0.0321125
cg11413443	0
cg11416597	0
cg11421160	0
cg11446193	0
cg11448896	0
cg11468000	0
cg11483789	0
cg11490944	0
cg11511443	0
cg11525285	0
cg11531787	0
cg11534937	0
cg11548411	0
cg11570383	0
cg11580575	0
cg11586890	0
cg11592548	0
cg11608114	0
cg11634198	0
cg11653789	0
cg11666770	0
cg11671363	-0.00591214
cg11686722	0
cg11694987	0
cg11703808	0
cg11755405	0
cg11758841	0
cg11771402	0
cg11811464	0
cg11822175	0
cg11827910	0
cg11856897	0
cg11880652	0
cg11900861	0
cg11904056	0
cg11939940	0
cg11942221	0
cg11955344	0
cg11956761	0
cg11970204	0
cg11991859	0
cg11992992	0
cg12025941	0
cg12046414	0
cg12055515	0
cg12062853	0
cg12069073	0
cg12071536	0
cg12083852	0
cg12101354	0
cg12114804	0
cg12116288	0
cg12121162	0
cg12149905	0
cg12188650	0
cg12195149	0
cg12201660	0
cg12203852	0
cg12212620	0
cg12214647	0
cg12220493	0
cg12231969	0
cg12232783	0
cg12249575	0.128435
cg12256228	0
cg12273770	0
cg12294121	0
cg12315391	0
cg12330929	0
cg12336777	0
cg12370791	0
cg12373771	0.0966189
cg12378449	0
cg12385032	0
cg12417808	0
cg12434982	0.0918386
cg12448003	0
cg12451099	0
cg12462816	0
cg12472290	0
cg12477370	0
cg12482375	0
cg12493075	0
cg12509442	0
cg12509499	0
cg12521167	0
cg12539415	0
cg12539975	0
cg12642246	0
cg12663535	0
cg12687767	0
cg12688234	0
cg12712768	0
cg12757011	0
cg12761282	0
cg12764921	0
cg12774429	0
cg12781886	0
cg12782933	0
cg12797828	0
cg12798524	0
cg12810523	0
cg12823329	0
cg12826574	0
cg12846232	0
cg12886580	0
cg12891498	0
cg12908952	0
cg12918961	0
cg12934046	0
cg12935350	0
cg12946524	0
cg12952128	0
cg12958309	0
cg12975220	0
cg12981876	0
cg12988424	0
cg12997720	0
cg13008977	0
cg13026754	0
cg13039539	0
cg13065537	0
cg13102585	0
cg13105945	0
cg13107760	0
cg13113656	0
cg13158272	0
cg13163729	0
cg13172432	0
cg13225177	0
cg13228972	0
cg13237033	0
cg13243219	0
cg13244241	0
cg13247398	0
cg13254809	0
cg13274713	0
cg13284386	0
cg13301933	0
cg13309513	0
cg13341941	0
cg13384781	0
cg13420273	0.0520326
cg13467605	0
cg13484596	0
cg13488680	0
cg13492133	0
cg13492856	0
cg13493426	0
cg13496838	0
cg13500074	0
cg13510262	0
cg13541961	0
cg13544184	0
cg13546240	0
cg13561157	0
cg13577735	0
cg13588483	0
cg13618372	0
cg13635516	0
cg13643339	-0.0659196
cg13643585	0
cg13649253	0
cg13660279	0
cg13679010	0
cg13684553	0
cg13692433	0
cg13702222	0
cg13704497	0
cg13710662	0
cg13720362	0
cg13725272	-0.472075
cg13737408	0
cg13741927	0
cg13744172	0
cg13768953	0
cg13789775	0
cg13804575	0
cg13806356	0
cg13818368	0
cg13832772	0
cg13834844	0
cg13840252	0
cg13848598	0
cg13851508	0
cg13862711	0
cg13884903	0
cg13888600	0
cg13910855	0
cg13915277	0
cg13922115	0
cg13924996	0
cg13930557	0
cg13935507	0
cg13959241	0
cg13967780	0
cg13977827	0
cg13978325	0
cg13982601	0
cg13984351	0
cg13993336	0
cg13995516	0
cg14012220	0
cg14019317	0
cg14024823	0
cg14030728	0
cg14036868	0
cg14040602	0
cg14057041	0
cg14059420	0
cg14060906	0
cg14085358	0
cg14091483	0
cg14094242	0
cg14102676	0
cg14136214	0
cg14139870	0
cg14155184	0
cg14158769	-0.0175534
cg14204791	0
cg14205016	0
cg14209399	0
cg14219291	0
cg14219918	0
cg14242895	0
cg14252141	0
cg14252486	0
cg14258341	0
cg14261840	0
cg14263924	0
cg14269973	0
cg14270348	0
cg14273219	0
cg14294721	0
cg14297772	0
cg14306812	0
cg14312965	0
cg14314614	0
cg14318001	0
cg14329189	0
cg14336003	0
cg14350002	0
cg14374760	0
cg14375924	0
cg14421309	0
cg14424049	0
cg14424836	0
cg14427009	0
cg14431257	0
cg14452952	0
cg14471793	0
cg14473568	0
cg14481339	0
cg14486921	0
cg14509153	0
cg14512425	0
cg14517144	0
cg14525247	0
cg14530275	0
cg14539532	0
cg14542590	0
cg14548925	0
cg14556189	0
cg14574905	0
cg14577476	0
cg14580567	0
cg14603406	0
cg14603973	0
cg14610189	0
cg14627743	0
cg14633466	0
cg14640670	0
cg14644523	0
cg14651844	0
cg14667871	0
cg14678442	0
cg14696586	0
cg14700821	0
cg14705099	0
cg14708847	-0.0716191
cg14730452	0
cg14741939	0
cg14745871	0
cg14747322	0
cg14751398	0
cg14758812	0
cg14783285	0
cg14800351	0
cg14807945	0
cg14811014	0
cg14814195	0
cg14829516	0
cg14848832	0
cg14872074	0
cg14883717	0.383537
cg14891195	0
cg14902107	0
cg14904697	0
cg14914422	0
cg14922886	0
cg14925722	0
cg14961949	0
cg14973588	0
cg14991487	0
cg14992253	0
cg15012766	0
cg15016062	0
cg15022739	0
cg15028514	0
cg15051960	0
cg15060270	0
cg15074930	0
cg15084433	0
cg15091323	0
cg15109221	0
cg15112775	0
cg15112783	0
cg15157840	0
cg15239238	0
cg15240455	0
cg15253243	0
cg15264681	0
cg15273822	0
cg15279950	0
cg15297110	0
cg15325373	0
cg15330117	0.16178
cg15336560	0
cg15362955	0
cg15377518	-0.341408
cg15378605	0
cg15384821	0
cg15405572	0
cg15412759	0
cg15416233	0
cg15442907	0
cg15444788	0
cg15463769	0
cg15471501	0
cg15474859	0
cg15505103	0
cg15563057	0
cg15571405	0
cg15585036	0
cg15585576	0
cg15591276	0
cg15597107	0
cg15608939	0
cg15622040	0
cg15639581	0
cg15648389	0
cg15652120	0
cg15660418	0
cg15667675	0
cg15700006	0
cg15701281	0
cg15708373	0
cg15713630	0
cg15723222	0
cg15735984	0
cg15740979	0
cg15755084	0
cg15770575	0
cg15777606	0
cg15790852	0
cg15823859	0
cg15842967	0
cg15843929	0
cg15894722	0
cg15913680	0
cg15934191	0
cg15954878	0
cg15957055	0
cg15958715	0
cg15978039	0
cg15980492	0
cg15982700	0
cg15985470	0
cg16010809	0
cg16011371	0
cg16026813	0
cg16032050	0
cg16046465	0
cg16080654	0
cg16111239	0
cg16113298	0
cg16114007	0
cg16122796	0
cg16134607	0
cg16139770	0
cg16154416	0
cg16163981	0
cg16178942	0
cg16208240	0
cg16235582	0
cg16238815	0
cg16241714	0.0517956
cg16259859	0
cg16261691	0
cg16264705	0
cg16274762	0
cg16296826	0
cg16299341	0
cg16300531	0
cg16310491	0
cg16313026	0
cg16317038	0
cg16322406	0
cg16323231	0
cg16323498	0
cg16328394	0
cg16342115	0
cg16367989	0
cg16371518	0
cg16382030	0
cg16390944	0
cg16393928	0
cg16400495	0
cg16413715	0
cg16420308	0
cg16425858	0
cg16434657	0
cg16447012	0
cg16455791	0
cg16501572	0
cg16513467	0
cg16518772	0
cg16518996	0
cg16546279	0
cg16556111	0
cg16606195	0
cg16626387	0
cg16667475	0
cg16675758	0
cg16691593	0
cg16695688	0
cg16717122	0
cg16735021	0
cg16736080	0
cg16745091	0
cg16756631	0
cg16772207	0
cg16773741	0
cg16786028	0
cg16787065	0
cg16787483	0.00515216
cg16789680	0
cg16804284	0.221354
cg16830078	0
cg16831573	0
cg16842643	0
cg16848873	0
cg16852837	0
cg16854524	0
cg16865908	0
cg16872560	0
cg16879052	0
cg16884658	0
cg16905926	0
cg16906822	0
cg16919675	0
cg16925177	0
cg16973098	0
cg16983152	0
cg16995983	0
cg17006779	0
cg17025275	0
cg17025741	0
cg17026220	-0.0780721
cg17033047	0
cg17061244	0
cg17064981	0
cg17072671	0
cg17074762	0
cg17127214	0
cg17133045	0
cg17154022	0
cg17156558	0
cg17164063	0
cg17177455	0
cg17178220	0
cg17183991	0
cg17218628	0
cg17229698	0
cg17232476	0
cg17233506	0
cg17245223	0
cg17271471	0
cg17285325	0
cg17301015	0
cg17309014	0
cg17318138	0
cg17331461	0
cg17355765	0
cg17369088	0
cg17378114	0
cg17404915	0
cg17408789	0
cg17415555	0
cg17421417	0
cg17425584	0
cg17426166	-0.204128
cg17454831	0
cg17469019	0
cg17489939	0
cg17500265	0
cg17503252	0
cg17507887	0
cg17526513	0
cg17558214	0
cg17564205	0
cg17569124	0
cg17583256	0
cg17584085	0
cg17596554	0
cg17609931	0.401783
cg17648878	0
cg17651973	0
cg17656396	0
cg17687367	0
cg17705334	0
cg17715469	0
cg17726978	0
cg17736030	0
cg17783509	0
cg17808882	0
cg17844121	0
cg17850518	0
cg17860485	0
cg17873451	0
cg17879189	0
cg17921193	0
cg17933386	0
cg17944110	0
cg17952647	0
cg17954486	0
cg17957186	0
cg17977273	0
cg17978037	0
cg18013921	0
cg18016365	0
cg18020072	0
cg18022224	0
cg18026227	0
cg18030834	0
cg18058895	0
cg18075627	0
cg18081750	0
cg18081760	0
cg18093751	0
cg18123948	0
cg18127966	0
cg18158391	0
cg18183671	0
cg18200760	0
cg18206459	0
cg18228590	0.0460686
cg18230558	0
cg18242712	-0.114343
cg18243072	0
cg18299835	0
cg18304195	0
cg18305324	0
cg18327385	0
cg18334881	0
cg18338863	0
cg18361975	0
cg18362489	0
cg18388380	0
cg18397523	0
cg18411550	0
cg18425696	0
cg18442187	0
cg18472228	0
cg18488855	0
cg18501647	0
cg18512092	0
cg18527971	0
cg18533466	0
cg18543035	0
cg18555199	0
cg18568634	0
cg18640030	0
cg18684142	0
cg18709313	0
cg18713221	0
cg18717447	0
cg18744777	0
cg18753841	0
cg18772588	0
cg18772668	0
cg18776764	0
cg18780257	0
cg18809102	0
cg18809289	0
cg18815647	0
cg18864227	0
cg18871253	0
cg18884271	0
cg18897345	0
cg18918349	0
cg18930863	0
cg18937321	0
cg18963985	0
cg18977436	0
cg18991169	0
cg19025573	0
cg19092999	0
cg19096389	0
cg19098437	0
cg19104072	0
cg19123296	0
cg19144071	0
cg19148866	0
cg19175123	0
cg19182468	0
cg19187110	0
cg19258425	0
cg19265518	0
cg19280586	0
cg19283264	0
cg19323059	0
cg19327615	0
cg19328475	0
cg19333286	0.0941996
cg19355190	0
cg19382919	0
cg19391515	0
cg19397128	0
cg19425332	0
cg19439043	0
cg19448990	0
cg19451261	0
cg19455189	0
cg19463228	0
cg19477942	0
cg19482025	0
cg19507206	0
cg19513247	0
cg19514725	0
cg19523029	0
cg19534149	0
cg19534879	0
cg19547516	0
cg19555331	0
cg19583211	0
cg19613722	0
cg19619003	0
cg19629292	0
cg19630242	0
cg19630841	0
cg19634247	0
cg19685479	0
cg19691778	0
cg19695777	0
cg19702779	0
cg19711579	0.162534
cg19714132	0
cg19716713	0
cg19729279	0
cg19764539	0
cg19769850	0
cg19775589	0
cg19777105	0.00312223
cg19786084	0
cg19791395	0
cg19827223	0
cg19841211	0
cg19866637	0
cg19867914	0
cg19871388	0
cg19874047	0
cg19889017	0
cg19897940	0
cg19899882	0
cg19901381	0
cg19927028	0
cg19935481	0
cg19938436	0
cg19939065	0
cg19976011	0
cg19977633	0
cg20002283	0
cg20014398	0
cg20066627	0
cg20076842	0
cg20085561	0
cg20107824	0
cg20118823	0
cg20123891	0
cg20138186	0
cg20141509	0
cg20162381	0
cg20185609	0
cg20215112	0
cg20259401	0
cg20268522	0
cg20284937	0
cg20288000	0
cg20291049	0
cg20291436	0
cg20295353	0
cg20315951	0
cg20316549	0
cg20350671	0
cg20374928	0
cg20381985	0
cg20397034	0
cg20399260	0
cg20402664	0
cg20416031	0
cg20434856	0
cg20465008	0
cg20474425	0
cg20480274	0
cg20485144	0
cg20508187	0
cg20524211	0
cg20546778	0
cg20552236	0
cg20555507	-0.158513
cg20563498	0
cg20569804	0
cg20595453	-0.299492
cg20647467	0
cg20651417	0
cg20654074	0
cg20662616	0
cg20668096	0.019821
cg20682981	0
cg20710709	0
cg20710888	0
cg20725021	0
cg20747380	0
cg20754348	0
cg20761322	0
cg20770516	0
cg20784391	0
cg20786058	0
cg20796968	0
cg20804050	0
cg20821442	0
cg20823348	0
cg20838429	0
cg20842326	0
cg20855763	0
cg20872072	0
cg20896439	0
cg20914508	0
cg20940153	0
cg20944964	0
cg20945212	0
cg20951825	0
cg20954708	0
cg20959523	0
cg20963741	0
cg20966972	0
cg21008602	0
cg21027282	0
cg21031345	0
cg21032628	0
cg21084516	0
cg21097283	0
cg21098898	0
cg21102477	0
cg21118939	0
cg21120063	0
cg21122529	0
cg21129531	0
cg21148362	0
cg21164975	0
cg21166964	0
cg21180178	0
cg21191843	0
cg21217093	0
cg21226516	0
cg21242356	0
cg21244191	0
cg21244955	0
cg21264443	0
cg21278764	-0.0126328
cg21296320	0
cg21313298	0
cg21319323	0
cg21322241	0
cg21330727	0
cg21338479	0
cg21380560	0
cg21447117	0
cg21450888	0
cg21454760	0
cg21472737	0
cg21487207	0
cg21493516	0
cg21501358	0
cg21502154	0
cg21511816	0
cg21513836	0
cg21526150	0
cg21526212	0
cg21533331	0
cg21545849	0
cg21574349	0
cg21596317	0
cg21602557	0
cg21622464	0
cg21630368	0
cg21650422	0
cg21650436	0
cg21657265	0
cg21667796	0
cg21685750	0
cg21696089	0
cg21710060	0
cg21723486	0
cg21762820	0
cg21785710	0
cg21805940	0
cg21817179	0
cg21821214	0.281003
cg21836062	0
cg21838477	0
cg21848407	0
cg21849844	0
cg21852513	0
cg21857363	0
cg21876626	0
cg21884905	0
cg21902327	0.0181892
cg21913681	0
cg21949697	0
cg21962423	0
cg21972990	0
cg21973276	0
cg21973667	0
cg21989886	0
cg21992250	0
cg22007666	0
cg22029297	0
cg22057720	0
cg22059812	0
cg22121570	0
cg22143274	0
cg22146484	0
cg22151587	0
cg22158769	0
cg22166290	0
cg22183626	0
cg22190090	0
cg22213242	0
cg22241443	0
cg22242857	0
cg22283959	0
cg22305782	0
cg22306928	0
cg22322375	0
cg22336337	0
cg22342100	0
cg22343459	0
cg22358580	0
cg22359606	0
cg22363783	0
cg22363893	0
cg22376688	0
cg22378817	0
cg22417789	0
cg22419039	0
cg22464182	-0.741696
cg22493172	0
cg22513691	0
cg22526531	0
cg22548438	0
cg22560410	0
cg22568695	0
cg22619563	0
cg22674717	0
cg22693978	0
cg22694153	0
cg22718540	0
cg22721472	0
cg22732253	0
cg22745440	0
cg22747076	0
cg22756866	0.0278728
cg22787311	0
cg22790931	0
cg22800590	0
cg22821358	0
cg22824265	0
cg22853713	0
cg22879626	0
cg22880373	0
cg22885062	0
cg22885558	0
cg22893791	0
cg22899100	0
cg22921760	0
cg22935821	0
cg22943986	0
cg22944122	0.67231
cg22956015	0
cg22956116	0
cg23001918	0
cg23016257	0
cg23019935	0
cg23037611	0
cg23047434	0
cg23068476	0
cg23087020	0
cg23093870	0
cg23101259	0
cg23114866	0
cg23128382	0
cg23146472	0
cg23147149	0
cg23148651	0
cg23180365	0
cg23181591	0
cg23191292	0
cg23209537	0
cg23217865	0
cg23220346	0
cg23225221	0
cg23234179	0
cg23235460	0
cg23262134	0
cg23276047	0
cg23278196	0
cg23311800	0
cg23324048	0
cg23340478	0
cg23345561	0
cg23363971	0
cg23366861	0
cg23393100	0
cg23398076	0
cg23402444	-0.0683141
cg23432345	0
cg23437216	0
cg23445360	0
cg23449696	0
cg23480730	0
cg23493031	0
cg23493585	0
cg23503691	0
cg23526824	0
cg23535950	0
cg23536300	0
cg23559331	0
cg23563008	0
cg23564550	0
cg23571288	0
cg23572376	0
cg23590302	0
cg23606623	0
cg23619357	0
cg23627350	0
cg23630423	0
cg23643330	0
cg23658721	0
cg23662675	0.860372
cg23662713	0
cg23687194	0
cg23699324	0
cg23702568	0
cg23712970	0
cg23730260	0.0778471
cg23751724	0
cg23763736	0
cg23773983	0
cg23787205	0.0936505
cg23812660	0
cg23819016	0
cg23829949	0
cg23834494	0
cg23838245	0
cg23842109	0
cg23867085	0
cg23907260	0
cg23934404	0
cg23936031	0
cg23939037	0
cg23939166	0
cg23949524	0
cg23972738	0
cg23974202	0
cg23992472	0
cg24005685	0
cg24023187	0
cg24043916	0
cg24044043	0
cg24059119	0
cg24084358	0
cg24090938	0
cg24104938	0
cg24119607	0
cg24156613	0
cg24157652	0
cg24178740	0
cg24180066	0
cg24184449	0
cg24221639	0
cg24221992	0
cg24228707	0.0532401
cg24230340	0
cg24266105	0
cg24282486	0
[truncated: 254 more rows]
